# Supplementary material for: RCO-3 and COL-26 form an external-to-internal module that regulates the dual-affinity glucose transport system in Neurospora crassa
Source: Biotechnol Biofuels. 2021 Jan 28;14:33. doi: 10.1186/s13068-021-01877-2 (PMC7841889; doi:10.1186/s13068-021-01877-2)
Supplement: Supplementary file 1 — Additional file 1. Additional tables. [file 13068_2021_1877_MOESM1_ESM.xlsx]

## Sheet: Table S1
Table S1. Information of strains used to be screened for glt-1 expression.
Locus	Fungal Genetics Stock Center (FGSC) # or Lab Stock	Mating Type	annotation	Gene name2	Transcription Factor Class3	2% glucose_RPKM4	no Carbon_RPKM4
NCU00155	15847	mat a	C6 transcription factor	sgr-2	Zn2Cys6	20.8668	4.69134
NCU00223	16028	mat a	bZIP transcription factor	vad-7	bZIP	24.615	96.8358
NCU00945	11064	mat a	colonial-20	col-20	Zn2Cys6	26.841	16.4764
NCU01243	18310	mat a	C6 finger domain-containing protein	vsd-4	Zn2Cys6	24.7867	21.3341
NCU01312	11208	mat a	regulator of conidiation in Aspergillus-1	rca-1	Myb	40.7792	5.65821
NCU01640	11194	mat a	regulatory particle, non-ATPase-like-4	rpn-4	C2H2	29.9548	50.4968
NCU01886	13870	mat a	hypothetical protein		Zn2Cys6	95.2218	28.8858
NCU01924	138841	mat a	hypothetical protein		Zn2Cys6	51.4223	60.9181
NCU01994	11342	mat a	bZIP transcription factor		bZIP	23.6029	42.3065
NCU02012	128521	mat a	hypothetical protein		Zn2Cys6	24.8051	27.7909
NCU02203	11883	mat a	C2H2 finger domain-containing protein		C2H2	23.8296	27.9067
NCU02576	11072	mat a	C6 finger domain-containing protein		Zn2Cys6	25.0886	12.058
NCU02957	11351	mat a	hypothetical protein	ada-18	bHLH	20.9299	26.2239
NCU03593	11129	mat a	kaleidoscope-1	kal-1	Homeodomain	156.197	57.3795
NCU03699	11130	mat a	zinc finger containing protein		C2H2	107.785	44.3938
NCU03725	11308	mat a	vegetative incompatibility blocked-1	vib-1	NDT80	58.2169	3.72059
NCU04022	17880	mat A	C2H2 finger domain-containing protein	sgr-13	C2H2	26.7393	5.64875
NCU04058	17238	mat a	hypothetical protein	tah-7	bZIP	34.0057	24.7008
NCU04671	17543	mat A	hypothetical protein		Zn2Cys6	39.0977	32.791
NCU05064	18573	mat a	C2H2 transcription factor	vsd-7	C2H2	19.6501	15.5837
NCU05257	16020	mat A	homeobox and C2H2 transcription factor	sah-8	C2H2	22.8759	11.9261
NCU05685	12094	mat a	hypothetical protein	dsd-2	Myb	38.6006	19.1735
NCU05996	17854	mat a	C6 finger domain-containing protein		Zn2Cys6	68.5721	25.9194
NCU06503	11378	mat a	C2H2 finger domain-containing protein	sgr-22	C2H2	30.203	43.9093
NCU06560	20194	mat a	hypothetical protein		APSES	39.1752	64.8346
NCU07392	11041	mat a	arrested development-1	adv-1	Zn2Cys6	64.7642	12.7888
NCU07675	15323	mat a	hypothetical protein	tah-10	Zn2Cys6	24.697	8.96475
NCU07788	11030	mat a	colonial-26	col-26	Zn2Cys6	21.1582	21.0258
NCU08055	11270	mat a	b-ZIP transcription factor IDI4	idi-4	bZIP	272.695	471.106
NCU08744	11386	mat a	hypothetical protein	vsd-2	bZIP	68.719	157.484
NCU08899	11048	mat a	hypothetical protein	tah-11	Zn2Cys6	16.7159	4.4419
NCU09068	11392	mat a	nitrate nonutilizer-2	nit-2	GATA	86.0152	5.03301
NCU09315	11448	mat a	nuclease-l	nuc-1	bHLH	21.3545	17.3137
NCU09529	11099	mat a	hypothetical protein		Zn2Cys6	31.6489	33.9873
NCU09549	11084	mat a	C6 zinc finger domain-containing protein		Zn2Cys6	10.4268	8.04945
NCU09995	12345	mat a	hypothetical protein	nhp-1	HMG Box	371.166	377.138
1. Existing knockout mutant at FGSC was determined to have secondary mutation that influences protoperithecial development by: Fu et al, Identification and characterization of genes required for cell-to-cell fusion in Neurospora crassa. Eukaryot Cell. 2011 Aug;10:1100-9.
2. Gene names were taken from literature or from Carrillo et al, Functional Profiling of Transcription Factor Genes in Neurospora crassa. G3 (Bethesda). 2017;7(9):2945-2956.
3. Transcription Factor Class Abbreviations: APSES (Neurospora crassa ASM1, Saccharomyces cerevisiae Phd1p, Aspergillus nidulans StuA, Candida albicans Efg1 and S. cerevisiae Sok2p); bHLH (basic Helix-Loop-Helix); bZIP (basic Zipper); C2H2 (C2H2 zinc finger); MYB (Myeloblastosis); Zn2Cys6 (Zn2Cys6 or C6 zinc finger).
4. Data were taken from Wang et al, Identification and characterization of the glucose dual-affinity transport system in Neurospora crassa: pleiotropic roles in nutrient transport, signaling, and carbon catabolite repression. Biotechnol Biofuels. 2017;10:17.

## Sheet: Table S2
Table S2. The profiles of RNA-seq reads mapped to the genome of N. crassa and the differential expression analysis.
Locus Tag	annotation	WT_0.05%G_1 FPKM	WT_0.05%G_2 FPKM	WT_0.5%G_1 FPKM	WT_0.5%G_2 FPKM	WT_2%G_1 FPKM	WT_2%G_2 FPKM	WT_NoC_1 FPKM	WT_NoC_2 FPKM	Δcol-26_0.05%G_1 FPKM	Δcol-26_0.05%G_2 FPKM	Δcol-26_0.5%G_1 FPKM	Δcol-26_0.5%G_2 FPKM	Δcol-26_2%G_1 FPKM	Δcol-26_2%G_2 FPKM	Δcol-26_NoC_1 FPKM	Δcol-26_NoC_2 FPKM	Δrco-3_0.05%G_1 FPKM	Δrco-3_0.05%G_2 FPKM	Δrco-3_0.5%G_1 FPKM	Δrco-3_0.5%G_2 FPKM	Δrco-3_2%G_1 FPKM	Δrco-3_2%G_2 FPKM	Δrco-3_NoC_1 FPKM	Δrco-3_NoC_2 FPKM	log2(Δrco-3_NoC/WT_NoC)	Qvalue(WT_NoC vs. Δrco-3_NoC)	log2(Δrco-3_0.05%G/Δcol-26_0.05%G)	Qvalue(Δcol-26_0.05%G vs. Δrco-3_0.05%G)	log2(Δcol-26_0.05%G/Δcol-26_0.5%G)	Qvalue(Δcol-26_0.5%G vs. Δcol-26_0.05%G)	log2(Δrco-3_0.5%G/Δcol-26_0.5%G)	Qvalue(Δcol-26_0.5%G vs. Δrco-3_0.5%G)	log2(Δcol-26_NoC/Δcol-26_2%G)	Qvalue(Δcol-26_2%G vs. Δcol-26_NoC)	log2(Δrco-3_2%G/Δcol-26_2%G)	Qvalue(Δcol_2%G vs. Δrco-3_2%G)	log2(Δrco-3_NoC/Δcol-26_NoC)	Qvalue(Δcol-26_NoC vs. Δrco-3_NoC)	log2(Δrco-3_0.05%G/Δrco-3_0.5%G)	Qvalue(Δrco-3_0.5%G vs. Δrco-3_0.05%G)	log2(Δrco-3_NoC/Δrco-3_2%G)	Qvalue(Δrco-3_2%G vs. Δrco-3_NoC)	log2(Δcol-26_0.05%G/WT_0.05%G)	Qvalue(WT_0.05%G vs. Δcol-26_0.05%G)	log2(Δrco-3_0.05%G/WT_0.05%G)	Qvalue(WT_0.05%G vs. Δrco-3_0.05%G)	log2(Δcol-26_0.5%G/WT_0.5%G)	Qvalue(WT_0.5%G vs. Δcol-26_0.5%G)
NCU00003	hypothetical protein	49.53	52.05	22.74	24.99	21.75	21.78	32.24	30.39	12.18	13.33	11.07	10.57	12.7	12.67	25.3	27.15	19.71	21.14	16.53	16.91	17.28	17.08	18.31	19.14	-0.710104	1.5279e-75	0.630917	1.14294e-40	0.243726	2.58784e-05	0.591466	7.64858e-30	1.01993	1.2635e-115	0.388778	3.9313e-15	-0.431098	1.20801e-26	0.283177	6.56144e-10	0.200055	1.37263e-06	-1.92343	0	-1.29251	0	-1.06146	8.83452e-110
NCU00004	universal stress protein family domain-containing protein	7.42	4.88	14.65	15.37	18.04	18.07	5.67	7.92	11.71	9.31	10.83	10.29	9.09	8.04	0.86	2.77	26.44	22.7	24.82	23.89	21.05	17.39	9.79	7.81	0.366592	2.57903e-05	1.22881	1.06726e-82	-0.0184892	0.466647	1.19641	1.38563e-77	-2.22859	7.59943e-67	1.16808	1.19729e-59	2.266	8.41203e-69	0.0139121	0.40154	-1.13068	4.52068e-57	0.765515	3.2986e-18	1.99433	8.11297e-167	-0.500554	1.75286e-12
NCU00005	hypothetical protein	8.31	9.5	6.97	6.47	6.1	6.4	30.82	30.44	16.16	15.15	15.47	14.56	15.25	15.81	24.4	22.52	20.36	22.27	18.83	20.45	17.18	18.28	28.95	29.04	-0.0807836	0.0114395	0.447237	7.57402e-19	0.0531533	0.262	0.381216	2.9858e-13	0.596393	2.74851e-33	0.192952	0.00014577	0.30524	5.02151e-13	0.119174	0.0140624	0.708681	2.05279e-54	0.816462	2.05109e-39	1.2637	4.96428e-105	1.16534	2.03712e-65
NCU00006	hypothetical protein	12.46	12.45	23.51	24.45	24.88	25.69	13.39	13.8	19.73	21.2	22.08	20.37	22.81	21.96	13.9	13.42	28.06	27.65	26.68	29.09	29.63	27.81	17.27	16.86	0.329649	3.63589e-14	0.44108	6.81037e-37	-0.04813	0.178259	0.398125	1.74762e-30	-0.708538	9.365e-68	0.349521	6.36413e-25	0.310624	6.71397e-13	-0.00517507	0.432196	-0.747434	5.82636e-94	0.728277	3.20634e-67	1.16936	5.50006e-195	-0.163748	2.11891e-06
NCU00007	pH-response regulator protein palH/rim-21	4.94	5.68	7.79	8.37	8.25	8.13	6.5	6.49	4.51	4.33	4.85	4.55	4.01	3.82	6.53	6.69	9.19	8.45	7.02	6.99	7.58	6.42	9.73	9.9	0.595124	1.87401e-20	0.996716	2.46633e-43	-0.0924484	0.227704	0.571481	3.42259e-14	0.755718	2.0705e-21	0.83927	3.37347e-26	0.57027	4.14748e-19	0.332788	5.82437e-07	0.486719	2.49784e-15	-0.261953	0.000322584	0.734763	3.37524e-27	-0.778328	5.74007e-27
NCU00008	longevity-assurance protein 1	18.99	18.93	21.27	21.48	28.29	29.44	10.6	11.01	19.82	18.5	19.62	20.35	22.2	21.13	5.62	6.38	28.48	26.6	29.28	30.12	23.64	23.21	13.82	13.82	0.35382	2.37892e-09	0.524393	4.97298e-33	-0.0667858	0.153181	0.566151	7.02748e-40	-1.85005	1.58313e-191	0.114461	0.00417132	1.20224	3.59463e-65	-0.108544	0.00686703	-0.762264	3.20395e-53	0.0153361	0.14482	0.539729	2.01957e-35	-0.0932295	0.0136946
NCU00009	hypothetical protein	0	0	0	0	0	0	0	0	0	0	0	0	0	0	0	0	0	0	0	0	0	0	0	0
NCU00010	heavy metal tolerance protein	10.49	10.42	22.96	23.72	18.87	18.65	37.76	37.65	18.53	18.32	18.21	17.64	19.28	19.47	40.1	40.78	27.92	27.28	24.44	25.25	27.83	26.12	57.16	56.28	0.588264	8.05337e-184	0.583091	2.26285e-91	0.037186	0.210673	0.468648	3.13176e-55	1.06245	0	0.478495	3.94822e-62	0.487438	7.59658e-131	0.151629	3.81182e-08	1.07139	0	0.817559	9.66392e-113	1.40065	0	-0.378877	2.80208e-36
NCU00011	hypothetical protein	0	0	0	0	0	0	0.91	0.89	0	0	0.3	0	0.6	0.31	0.31	0.6	0	0	0	0	0	0	0.32	0.3	-1.56536	0.0370678							0.0199165	0.151007			-0.576176	0.14439
NCU00013	hypothetical protein	0	0	0	0	0	0	0	0	0	0	0	0	0	0	0	0	0	0	0	0	0	0	0	0
NCU00014	hypothetical protein	19.34	20.28	24.1	23.2	27.33	27.15	21.08	20.25	21.67	20.32	21.81	20.76	25.39	22.82	21.84	21.58	28.41	27.82	28.05	28.81	27.37	27.85	29.63	27.81	0.472472	7.60379e-21	0.422898	2.58673e-17	-0.0281201	0.387169	0.409605	2.76816e-16	-0.149737	0.000779449	0.197689	2.74111e-05	0.40239	4.94133e-16	-0.0148277	0.388482	0.0549644	0.0304204	0.0850532	0.0258723	0.507951	4.6865e-24	-0.146344	0.00176892
NCU00015	hypothetical protein	25.49	24.39	23.43	25.09	18.55	20.02	23.17	20.02	18.7	19.1	17.57	17.88	17.07	18.12	15.83	15.95	25.77	25.87	21.9	23.19	20.85	22.73	23.56	26.28	0.205337	8.5135e-05	0.450488	1.94039e-15	0.0848439	0.164984	0.338619	1.22676e-08	-0.144185	0.00527117	0.311415	1.84474e-07	0.648395	1.13979e-26	0.196712	0.000509944	0.192795	8.5207e-05	-0.398559	9.55646e-13	0.0519293	0.060574	-0.446224	1.97614e-14
NCU00017	hypothetical protein	0.17	0.29	0.31	0.37	0.27	0.25	0.95	0.81	0.18	0.28	0.24	0.34	0.26	0.36	1.14	1.02	0.28	0.47	0.38	0.46	0.77	0.38	1.1	1.01	0.260607	0.0500065	0.702826	0.0189707	-0.321149	0.305669	0.544333	0.0418795	1.80719	4.39306e-12	0.894735	0.00188798	-0.0322412	0.185557	-0.162655	0.338158	0.880211	2.15607e-05	0.0106342	0.185773	0.71346	0.0108367	-0.221982	0.140453
NCU00018	cell division control protein Cdc48	121.68	122.48	142.87	144.11	142.46	142.89	452.29	449.35	168.95	165.83	162.33	164.35	183.86	191.81	258.75	256.07	172.54	175.82	184.23	189.66	239.02	226.84	365.92	365.31	-0.302092	2.00941e-228	0.0703817	3.45136e-07	0.0433662	0.00505822	0.215923	3.35075e-52	0.460271	2.84268e-289	0.312126	4.22521e-128	0.502252	0	-0.102175	6.25941e-13	0.650396	0	0.440357	3.01135e-180	0.510739	1.85086e-244	0.176363	1.0289e-31
NCU00019	FKH1	1.6	2.28	5.73	5.65	6.77	6.58	3.03	2.47	4.8	5.34	6.24	5.72	5.25	5.71	1.77	1.75	7.39	8.62	7.68	8.26	9.05	9	3.49	3	0.241447	0.00455417	0.662044	1.96667e-22	-0.241023	0.0020131	0.410487	3.06191e-10	-1.63297	4.09709e-62	0.71726	5.27448e-28	0.877825	3.16433e-15	0.0105339	0.428647	-1.47241	6.35454e-87	1.3975	5.7323e-48	2.05955	1.12996e-125	0.0809135	0.0718588
NCU00021	hypothetical protein	24.81	24.29	35.5	36.32	44.01	45.23	1.62	1.65	26.46	25.78	27.27	27.7	18.56	20.32	0.43	0.38	18.32	19.34	21.83	23.11	16.94	16.78	1.1	1.23	-0.488657	5.62236e-05	-0.471197	8.18519e-49	-0.0763441	0.0137809	-0.292876	6.81694e-22	-5.58618	0	-0.204342	6.42911e-09	1.52536	7.28148e-17	-0.254665	9.5661e-14	-3.85648	0	0.0896263	0.000651248	-0.381571	2.02967e-32	-0.38365	3.87956e-46
NCU00022	hypothetical protein	1.41	1.57	3.09	3.46	3.93	3.9	5.24	5.44	3.31	3.46	3.03	2.98	2.91	2.91	4.79	4.16	6.27	7.25	5.85	5.95	5.42	5.42	8.14	8.45	0.633356	2.07677e-20	0.997541	1.6413e-35	0.168097	0.0943171	0.968854	2.14911e-29	0.620861	6.65669e-12	0.899076	3.18862e-24	0.891678	2.62381e-35	0.196784	0.00592492	0.613463	5.81702e-20	1.18443	6.46756e-25	2.18197	6.81051e-110	-0.119807	0.0641817
NCU00023	ferric reductase	35.69	37.17	55.2	54.42	59.25	59.22	33.78	33.29	46.56	45.23	50.73	49.44	52.43	51.24	28.95	30.95	42.15	44.61	46.28	47.29	60.23	55.26	36.61	35.48	0.102669	0.000684804	-0.0802468	0.00225561	-0.131196	1.1048e-05	-0.103304	0.000131412	-0.789723	2.48726e-138	0.157567	2.27092e-09	0.266093	8.07012e-15	-0.108139	0.000362263	-0.681196	1.11781e-119	0.334351	1.82139e-28	0.254104	7.66144e-17	-0.126352	1.36114e-06
NCU00024	yippee zinc-binding protein	26.85	28.06	21.48	22.9	21.02	20.09	65.03	67.4	30.02	30.9	27.34	27.04	34.09	32.64	88.52	90.75	44.11	43.06	36.88	36.46	49.89	50.23	94.54	93.21	0.502842	2.59459e-87	0.51113	1.83962e-43	0.160752	0.000257414	0.418205	1.29247e-25	1.42573	0	0.579732	4.21468e-61	0.0723257	0.000611161	0.253678	2.9828e-12	0.918325	7.16648e-251	0.156249	3.83466e-05	0.66738	4.68769e-70	0.297448	1.90952e-11
NCU00025	integral membrane protein	30.14	30.73	18.21	19.87	16.04	15.78	122.6	126.51	31.34	31.01	25.07	26.88	28.29	26.88	149.74	150.06	38.23	36.68	30.55	31.67	30.89	28.28	153.74	159.16	0.326904	1.79738e-60	0.265118	1.50244e-11	0.257072	1.45644e-08	0.253838	4.504e-09	2.44356	0	0.103253	0.00736473	0.0608464	0.000402606	0.268351	6.05032e-11	2.40115	0	0.036243	0.0785725	0.301361	1.15993e-14	0.453217	2.38625e-20
NCU00026	hypothetical protein	7.56	6.83	13.67	14.11	10.25	12.27	20.02	21.51	10.16	9.69	9.02	8.44	10.79	10.47	45.33	47.15	21	18.95	15.2	14.35	15.79	14.98	43.04	41.89	1.02952	6.63924e-144	1.00973	3.48404e-68	0.178298	0.0181459	0.752084	3.76172e-31	2.1227	0	0.53558	1.33966e-18	-0.124143	5.13862e-05	0.435941	4.60233e-16	1.46298	5.30373e-251	0.463231	1.15258e-10	1.47296	1.89233e-123	-0.664835	1.63301e-24
NCU00027	hypothetical protein	2.66	2.38	5.86	6.6	7.6	7.86	7.76	7.6	4.63	4.47	5.76	5.2	4.82	4.44	6.78	7.46	7.8	7.89	8.14	7.3	6.89	6.96	9.33	9.22	0.271814	0.000173674	0.787846	1.17708e-17	-0.27665	0.0101849	0.485589	3.10803e-08	0.624924	1.28961e-11	0.58457	6.24888e-10	0.379796	7.64216e-07	0.0256073	0.388887	0.42015	3.04488e-08	0.848842	1.03079e-12	1.63669	2.22411e-53	-0.178829	0.0173868
NCU00028	S-(hydroxymethyl)glutathione dehydrogenase	18.85	18.98	26.63	24.43	29.24	26.28	136.75	144.82	59.4	62.13	54.11	51	54.19	52.13	82.04	79.63	58.17	59.16	55.7	51.16	61.06	63.69	125.78	125.24	-0.171536	1.15843e-16	-0.0562602	0.0219461	0.220562	2.03393e-11	0.021661	0.163351	0.645351	2.39418e-104	0.244544	1.19621e-14	0.625713	3.04309e-149	0.142641	1.72939e-05	1.02652	0	1.66713	0	1.61087	0	1.01315	5.40368e-146
NCU00029	ZIP metal ion transporter	7.07	7.8	10.31	10.91	9.16	10.34	26.99	30.09	9.34	9.58	9.1	9.24	10.62	10.5	27.16	26.5	14.53	13.24	12.73	13.09	18.96	16.94	30.68	31.18	0.113785	0.000674952	0.553317	8.80299e-21	0.0402068	0.361891	0.487941	1.37715e-15	1.34628	1.45719e-163	0.767035	6.8069e-45	0.204519	2.49779e-08	0.105583	0.0493105	0.783764	4.77453e-79	0.350131	1.04517e-07	0.903449	2.7892e-47	-0.206507	0.000455592
NCU00030	mitochondrial nuclease	26.37	26.92	31.03	28.56	35.27	31.43	40.35	41.9	32.07	30.56	30.58	30.66	31.13	30.23	29.38	29.12	31.96	35.04	29.93	30.7	28.76	32.9	35.26	37.41	-0.181194	6.54476e-06	0.0991384	0.0101279	0.023736	0.390964	-0.0231754	0.19302	-0.0671106	0.0275266	0.00866142	0.247212	0.311994	5.94673e-12	0.14605	0.00214443	0.236222	3.23923e-08	0.234503	3.08537e-07	0.333642	5.83976e-13	0.0454474	0.0920612
NCU00031	hypothetical protein	0.15	0	0	0	0	0	0.32	0.24	0.16	0	0.16	0.16	0.08	0.08	0.73	0.4	0.08	0.16	0	0.08	0	0.24	0.08	0.32	-0.465828	0.125635	0.624823	0.167958	-1.04813	0.29012	-2.02395	0.0579505	2.82727	0.000277564	0.575912	0.198313	-1.47664	0.00947247	1.60064	0.200246	0.774718	0.0552532	0.0106342	0.186815	0.635458	0.111243
NCU00032	peroxin 8	19.87	18.92	11.88	11.66	10.21	10.86	24.02	20.5	11.84	12.25	12.08	11.57	13.54	13.66	17.78	16.88	16.82	18.49	15.24	15.58	16.41	16.4	25.68	23.58	0.14513	2.69588e-05	0.551544	5.49464e-33	0.023616	0.403367	0.377924	3.67277e-15	0.349974	3.10172e-15	0.271199	2.05603e-09	0.506604	3.59368e-38	0.197236	1.16109e-05	0.585379	6.46154e-50	-0.686234	9.64108e-54	-0.13469	0.000207512	0.0094193	0.208802
NCU00033	integral membrane protein	2.96	3.18	2.81	2.91	4.01	3.64	5.79	5.56	3.22	1.87	3.5	3.03	4.47	3.92	3.86	4.44	5.57	7.17	5.38	5.32	5.84	6.12	7.84	7.45	0.422955	0.000717132	1.34472	1.84974e-14	-0.393627	0.0694869	0.688767	3.81423e-05	-0.0117924	0.145647	0.511782	0.000583432	0.874485	2.61672e-09	0.262322	0.0637702	0.35091	0.00146949	-0.280415	0.0395135	1.0643	6.01955e-11	0.204295	0.0858911
NCU00034	prenyl cysteine carboxyl methyltransferase Ste14	51.59	46.58	27.78	26.78	24.94	27.69	45.84	47.86	35.89	33.64	44	43.15	61.68	61.2	79.28	80.87	58.16	57.35	48.59	47.73	53.91	56.42	88.93	83.83	0.897359	2.2702e-108	0.735094	1.04809e-53	-0.344395	6.57591e-11	0.122864	0.00391064	0.377103	2.15957e-23	-0.157475	8.28557e-05	0.107782	0.000660265	0.267834	3.40464e-09	0.642361	1.43411e-62	-0.48272	4.22296e-23	0.252374	1.783e-09	0.71114	2.61436e-39
NCU00035	diacylglycerol O-acyltransferase	10.64	11.19	13.76	13.85	13.26	13.9	33.79	33.87	13.22	13.35	12.62	12.6	14.85	14.22	30.74	31.06	19.93	18.68	18.34	18.68	16.64	15.15	30.39	33.07	-0.0908425	0.00541598	0.54001	1.0078e-22	0.070158	0.21529	0.546945	6.11716e-22	1.08751	2.72378e-112	0.126319	0.0104624	0.03595	0.0851447	0.0632228	0.152603	0.997141	2.84196e-100	0.283185	1.98133e-06	0.823195	1.49326e-46	-0.128859	0.0108546
NCU00037	polyadenylation factor subunit 2	5.6	6.08	12.08	13.36	13	13.01	14.31	14.14	13.94	13.02	13.06	13.09	13.92	13.46	11.4	10.41	12.49	12.78	12.65	13.11	14.13	14.21	14.15	13.55	-0.0351441	0.117895	-0.0944129	0.0325531	0.0344633	0.365928	-0.029866	0.189137	-0.326259	1.70038e-08	0.0507938	0.120125	0.345881	4.51119e-09	-0.0300836	0.337139	-0.031172	0.0694795	1.2036	8.06616e-67	1.10918	9.26974e-55	0.0469611	0.112932
NCU00038	C2H2 transcription factor	4.13	3.94	10.04	10.72	15.81	14.18	0.95	1.46	5.35	4.46	6.7	6.81	5.86	5.06	1.58	1.47	8.16	7.6	8.87	8.6	9.72	10	2.01	2.89	1.0196	1.78623e-06	0.687684	1.73102e-09	-0.474802	0.000204211	0.359233	0.000296236	-1.83672	3.79721e-27	0.855598	1.36575e-15	0.681976	0.000355147	-0.146352	0.112887	-2.01034	3.89455e-53	0.279521	0.00933408	0.967205	5.21109e-16	-0.611814	4.77741e-10
NCU00039	hypothetical protein	0.13	0.26	0.52	0.41	0.35	0.44	0.11	0.04	0.38	0.32	0.27	0.29	0.2	0.4	0.07	0.09	0.31	0.29	0.36	0.35	0.37	0.22	0.11	0.14	0.671676	0.0753833	-0.205252	0.157156	0.308014	0.307031	0.332193	0.127863	-1.92762	9.12473e-05	-0.00905003	0.279057	0.660863	0.0783397	-0.229431	0.310585	-1.2577	0.00145353	0.840709	0.0101355	0.635458	0.0275689	-0.733088	0.0127168
NCU00040	eukaryotic translation initiation factor 3 110 kDa subunit	83.54	78.72	126.09	130.03	131.56	138.75	25.67	23.2	92.69	93.06	106.37	108.62	100.1	103.01	28.25	26.68	74.98	84.06	88.76	92.33	99.86	99.02	32.11	33.24	0.418873	6.84505e-41	-0.223213	2.22681e-36	-0.213899	1.03736e-37	-0.250562	4.25797e-51	-1.88602	0	-0.0291321	0.0285424	0.250654	8.29723e-17	-0.18655	1.10614e-24	-1.60623	0	0.19492	2.52252e-29	-0.0282934	0.0233708	-0.250097	3.20881e-61
NCU00041	guanine nucleotide-binding protein subunit gamma	148.82	151.49	167.99	166.78	175.92	183.34	89.54	84.07	216.99	217.94	209.06	203.82	213.62	211.21	162.36	161.38	250.96	253.68	262.22	251.15	269.45	267.67	163.85	160	0.896458	3.6703e-229	0.215258	2.3161e-28	0.0646085	0.00305373	0.302071	1.68711e-52	-0.389213	7.68954e-70	0.341911	2.57999e-69	-0.00118858	0.202911	-0.0222043	0.165691	-0.732312	3.94039e-271	0.537004	7.742e-132	0.752262	9.60368e-273	0.310848	5.48316e-46
NCU00042	selenoprotein domain-containing protein	25.38	26.4	18.97	18.86	16.61	15.71	62.75	64.63	26.2	26.97	21.06	21.3	28.49	26.18	35.13	36.3	40.83	40.13	40.63	41.43	35.72	32.39	62.21	60.24	-0.06083	0.0308452	0.606994	4.59322e-29	0.317092	2.11167e-06	0.9414	5.62544e-60	0.388791	9.76529e-13	0.321014	8.19283e-09	0.775503	1.11964e-63	-0.0173144	0.379241	0.84328	1.6627e-74	0.0418761	0.0978931	0.64887	3.45343e-33	0.172248	0.00438513
NCU00043	protein phosphatase-3	73.56	75.78	114.99	115.92	117.6	119.66	74.28	74.09	114.39	112.23	120.46	122.76	109.9	112.85	87.8	84.77	118.35	116.43	128.79	130.6	145.11	139.31	106.47	105.94	0.516354	7.50143e-146	0.0516322	0.00108557	-0.106249	2.86961e-09	0.0885867	7.24629e-08	-0.367166	2.52738e-83	0.354397	2.47013e-99	0.299244	5.26594e-54	-0.143204	9.41155e-17	-0.422319	8.16096e-137	0.602727	5.84694e-215	0.654359	3.48921e-254	0.0780362	2.24274e-06
NCU00045	PHD finger domain-containing protein	4.45	4.5	3.59	3.64	3.61	3.68	3.83	3.52	2.71	2.52	2.97	2.99	3.15	2.51	1.95	1.97	3.83	3.65	3.64	3.62	3.85	3.4	4.06	3.97	0.126514	0.0319993	0.515978	9.03973e-09	-0.191217	0.0590075	0.281788	0.000779725	-0.528072	1.59223e-07	0.357134	4.43064e-05	1.0324	4.15187e-26	0.0429735	0.337802	0.147192	0.0103195	-0.774078	1.8287e-19	-0.2581	0.00026644	-0.276318	0.000728273
NCU00046	leucine Rich Repeat domain-containing protein	37.4	38.48	21.72	22.53	21.23	20.77	26.42	26.48	22.5	22.32	21.72	22.12	24.88	25.78	47.41	46.09	34.31	33.56	29.67	31.89	32.67	30.99	47.18	46.73	0.829385	5.2258e-211	0.590529	4.02149e-87	0.0280596	0.295271	0.475601	3.23142e-53	0.890813	3.88997e-241	0.318012	6.13434e-27	-0.00571727	0.172795	0.142987	5.61773e-07	0.567084	2.27077e-110	-0.771265	2.88063e-160	-0.180737	9.46836e-13	-0.000280142	0.236126
NCU00047	hypothetical protein	0.38	0.13	0.52	0.52	0.39	0.26	0.27	0.4	0.67	0.38	0.39	0.4	0.26	0.4	0.54	1.2	0.41	0.4	0.4	0.26	0	0	0.82	0.67	1.1571	0.0300948	-0.375177	0.167481	0.366907	0.400523	-0.286985	0.223109	1.39843	0.00910653	-3.33098	0.0155995	-0.232222	0.151546	0.278716	0.388173	4.49718	0.000107686	1.01063	0.0508971	0.635458	0.0887607	-0.365717	0.162104
NCU00048	hypothetical protein	0	0	0	0	0	0	0	0	0	0	0	0	0	0	0	0	0	0	0	0	0	0	0	0
NCU00050	pyruvate dehydrogenase X component	89.77	87.67	95.65	94.3	107.61	109.08	24.11	21.86	81.49	83.33	91.87	96.17	81.04	90.84	25.22	25.74	86.09	91.78	97.71	100.88	98.5	102.08	29.13	30.98	0.385789	1.50949e-19	0.110353	1.18077e-06	-0.195204	2.36906e-16	0.0730435	0.000471901	-1.75169	0	0.225097	3.45846e-23	0.237473	5.23952e-09	-0.157895	8.11775e-12	-1.73932	0	-0.105249	1.78116e-06	0.00510406	0.143747	-0.0104335	0.162779
NCU00051	hypothetical protein	32.6	30.69	42.3	44.26	52.18	50.36	30.78	27.76	56.87	55.35	59.49	59.44	47.19	46.37	25.36	22.45	67.18	67.98	73.09	73.17	57.95	62.68	34.44	35.91	0.263323	6.94873e-09	0.269526	4.04779e-16	-0.0922601	0.0116831	0.289501	3.59673e-19	-0.967337	4.3218e-100	0.369028	1.44599e-24	0.557075	6.66402e-30	-0.112236	0.000514504	-0.77929	6.08068e-90	0.826625	1.61572e-95	1.09615	4.48983e-180	0.46476	6.80775e-37
NCU00052	alpha-methylacyl-CoA racemase	0.41	0.4	0.39	0.47	0.8	0.6	2.55	2.48	0.53	0.56	0.58	0.79	0.58	0.28	2.16	2.42	0.64	1.21	1.2	1.19	1.15	0.79	3.28	3.56	0.441941	0.000324571	0.770254	0.00164846	-0.343586	0.207352	0.791017	0.000492541	2.40819	6.78935e-26	1.17027	2.14073e-05	0.577447	9.64005e-06	-0.364349	0.0839289	1.81536	5.2117e-27	0.425672	0.0426126	1.19593	9.2113e-06	0.674925	0.00952374
NCU00054	hypothetical protein	1.61	1.82	1.4	1.29	1.31	1.47	6.62	6.54	1.44	1.77	1.48	1.31	1.59	1.4	5.32	5.43	2.43	2.34	2.49	2.5	3.82	3.18	6.87	7.22	0.0835275	0.0445288	0.562509	6.29546e-07	0.182146	0.160984	0.761327	1.9235e-10	1.89014	1.80422e-82	1.21532	3.42551e-28	0.380854	4.1676e-09	-0.0166719	0.432866	1.05567	5.88562e-46	-0.142003	0.0534848	0.420506	4.58899e-05	0.0561879	0.172272
NCU00055	catechol 1,2-dioxygenase 1	0.71	0.53	0	0.22	0.19	0.46	0.43	0.17	0.24	0.36	0.52	0.36	0.06	0.34	0	0	0.64	0.61	0.69	0.92	0.39	0.65	0.5	1.33	1.61357	1.35444e-06	1.05676	0.00193868	-0.56864	0.160555	0.858843	0.00346977	-4.67162	5.25465e-05	1.41212	0.000672716	6.90142	1.27088e-15	-0.370724	0.151861	0.817686	0.00097407	-1.04494	0.00138956	0.0118184	0.166852	2.02096	5.73066e-05
NCU00056	condensing enzyme with mitochondrial function	8.7	9.25	14.2	14.77	15.56	15.84	30.94	29.96	16.81	16.58	15.77	15.95	15.59	14.25	20.16	20.58	19.82	19.46	19.96	20.05	16.94	17.08	28.56	27.91	-0.111797	0.00605075	0.235135	5.50933e-05	0.0657108	0.249005	0.326249	1.0471e-07	0.45102	2.74198e-13	0.191249	0.00165116	0.469524	2.4979e-18	-0.0254027	0.358166	0.729295	1.05379e-38	0.897318	6.32975e-34	1.13245	1.88436e-56	0.136973	0.0132875
NCU00057	ubiquinol cytochrome-c reductase assembly protein Cbp3	34.52	37.01	26.37	26.79	28.88	28.61	25.25	25.76	32.3	31.88	29.62	31.98	29.82	29.73	23.41	22.83	33.87	35.4	37	33.52	32.22	31.02	28.56	28.09	0.148763	0.00066444	0.111227	0.00352314	0.052218	0.207421	0.186621	1.03067e-05	-0.363313	3.6673e-14	0.0891736	0.0186493	0.291925	1.92612e-09	-0.0231762	0.326328	-0.160561	7.11066e-05	-0.154039	7.70898e-05	-0.0428115	0.0568671	0.21753	1.32077e-06
NCU00059	hypothetical protein	5.97	7.09	8.83	8.13	9.5	9.78	0.31	0.29	5.24	6	7.8	8.02	6.54	6.35	0.22	0.19	4.39	4.39	5.76	5.61	4.16	4.43	0.38	0.35	0.274856	0.0969703	-0.357708	2.54023e-05	-0.495749	5.62437e-10	-0.481188	3.26784e-10	-4.97363	2.25933e-155	-0.584341	1.51563e-11	0.825922	0.00853416	-0.37227	5.59799e-05	-3.56337	6.23649e-88	-0.211073	0.00207695	-0.568782	8.77249e-12	-0.0975777	0.0468082
NCU00060	WW domain-containing protein	7.26	6.5	13.34	14.54	15.54	16.46	25.69	24.98	12.35	13.15	12.32	12.84	10.41	10.77	25.27	21.98	20.66	20.52	16.22	17.76	14.59	13.13	36.18	36.85	0.540991	1.50127e-30	0.698055	9.80116e-28	0.00980279	0.495877	0.426215	2.11972e-10	1.16556	6.8853e-72	0.388367	1.00682e-07	0.629582	1.87548e-39	0.281643	5.12087e-06	1.40677	1.46797e-146	0.88333	1.27841e-26	1.58138	9.47888e-101	-0.144017	0.0132333
NCU00061	hypothetical protein	0.89	0.75	1.34	1.39	1.14	1.56	4.78	4.37	1.85	1.57	1.49	1.54	1.38	1.4	7.81	7.6	3.08	2.96	1.98	1.95	2.21	2.51	10.23	8.91	1.05131	2.35828e-35	0.809741	7.97295e-09	0.203849	0.202685	0.41836	0.00479416	2.48692	3.25127e-94	0.793186	5.17908e-07	0.316411	7.31924e-06	0.595231	3.26523e-05	2.01014	1.15949e-90	1.08658	1.08444e-08	1.89632	1.23447e-28	0.105463	0.144427
NCU00064	hypothetical protein	22.22	21.64	33.94	34	32.37	33.19	30.23	28.72	23.77	23.8	23.29	23.12	22.95	22.61	34.69	33.79	40.13	41.92	35.81	37.15	37.62	35.28	40.31	40.67	0.457202	1.62803e-67	0.786861	1.86412e-182	0.0327836	0.24164	0.649795	3.82151e-115	0.588267	9.31968e-91	0.679353	2.45276e-124	0.241725	8.84755e-22	0.16985	1.82162e-11	0.150639	2.37028e-10	0.117524	5.48244e-05	0.904385	1.13975e-232	-0.547466	1.46813e-80
NCU00065	tRNA-dihydrouridine synthase 1	16.28	16.06	16.9	17.43	18.92	20.4	7.21	7.94	17.1	15.99	19.05	18.06	16.91	17.97	2.36	2.64	14.99	16.13	17.41	16.75	17.32	17.02	4.27	3.97	-0.8796	5.66269e-20	-0.0863387	0.0386816	-0.172873	0.00261896	-0.126794	0.00753631	-2.80084	7.22222e-219	-0.0203815	0.21109	0.72089	6.11599e-09	-0.132417	0.0189675	-2.05957	9.23846e-152	0.0328706	0.110367	-0.0534681	0.063353	0.117399	0.00909977
NCU00066	pre-mRNA-splicing factor cwc-22	14.38	13.85	16.21	17.08	17.72	17.11	14.39	13.52	15.07	14.9	15	15.36	15.14	15.1	12.62	12.71	19.19	19.89	18.6	18.87	17.99	17.6	17.99	16.66	0.310957	2.87736e-12	0.383453	1.56916e-19	-0.0225572	0.393852	0.299553	2.77606e-12	-0.254242	2.31596e-08	0.23649	3.81358e-08	0.451189	1.29367e-22	0.0613423	0.101079	-0.039542	0.0432376	0.0865259	0.0133322	0.469979	3.20084e-28	-0.130999	0.00107285
NCU00067	dolichyl-phosphate mannosyltransferase polypeptide 2	127.92	133.29	92.13	97.18	97.88	100.25	84.33	91.14	140.4	132.68	128.93	125.16	153.6	134.03	91.72	93.63	148.84	144.96	161.34	157.98	147.64	146.26	110.76	97.75	0.243135	1.3516e-11	0.107416	0.000121022	0.0883099	0.00718085	0.312898	9.96097e-26	-0.630507	8.67238e-81	0.0353626	0.0788	0.166756	1.29017e-06	-0.117172	7.94796e-05	-0.499113	3.1969e-55	0.0671176	0.00641138	0.174534	1.5103e-09	0.436423	2.36431e-38
NCU00068	hypothetical protein	22.01	22.95	14.59	15.51	13.8	13.63	31.21	32.96	12.98	12.51	12.67	12.08	12.37	11.57	25.53	26.46	21.33	21.26	19.41	18.53	18.05	16.59	33.26	34.17	0.0707432	0.00327259	0.741081	1.87653e-79	0.0389947	0.288709	0.61276	1.56658e-50	1.11955	1.70165e-188	0.533743	1.45472e-36	0.374777	9.93789e-37	0.167315	5.54385e-06	0.960585	3.04973e-190	-0.818299	2.06373e-101	-0.0772181	0.00462043	-0.279489	4.51325e-11
NCU00069	hypothetical protein	2.14	2.08	2.87	2.41	2.78	2.55	7.17	8.64	2.53	1.87	2.51	2.18	2.73	2.49	4.22	4.28	2.34	2.88	2.92	2.77	3.64	3.68	7.96	6.81	-0.104729	0.102145	0.25559	0.0881763	-0.116302	0.406393	0.257462	0.0976519	0.707972	0.000177943	0.49345	0.01007	0.794661	5.06575e-07	-0.118174	0.339285	1.00918	5.82501e-10	0.0579399	0.158489	0.31353	0.0402062	-0.15713	0.135982
NCU00070	hypothetical protein	13.47	12.69	11.74	11.33	12.19	12.73	18.67	17.08	10.56	10.53	10.58	10.85	11.13	11.56	9.81	9.36	13.83	14.77	13.29	13.53	12.18	12.41	17.38	16.68	-0.0705784	0.026128	0.439956	7.01856e-18	-0.0271144	0.395855	0.319201	6.55408e-10	-0.242518	3.34715e-06	0.11723	0.0102628	0.828933	2.56432e-59	0.0936404	0.0478316	0.469184	1.73575e-23	-0.310668	7.11088e-10	0.129288	0.00158673	-0.103212	0.0173323
NCU00071	hypothetical protein	0	0	0	0	0	0	0	0	0.12	0.12	0	0	0	0	0	0	0.12	0	0	0	0	0.12	0	0			-0.960139	0.154754
NCU00072	hypothetical protein	49.45	50.36	22.01	22.54	21.83	22.91	42.84	46.39	32.07	31.94	35.79	35.62	42.43	43.67	61.54	59.3	43.33	45.08	38.42	39.21	37.08	36.37	52.44	51.77	0.220932	2.20645e-09	0.466877	2.94234e-28	-0.165981	0.000456786	0.111747	0.00380555	0.491141	2.73721e-41	-0.226322	2.78624e-08	-0.214598	3.8528e-10	0.18915	6.35013e-06	0.502865	1.60366e-37	-0.639156	8.60204e-56	-0.172279	1.19875e-06	0.687192	5.78678e-45
NCU00073	hypothetical protein	12.28	11.6	28.87	26.57	30.7	29.21	22.09	22.87	15.75	15.17	17.44	16.78	16.38	16.1	13.34	13.88	32.32	31.05	27.61	28.77	30.93	28.17	27.37	26.01	0.24574	1.18887e-09	1.03625	3.40496e-128	-0.152341	0.00436496	0.715024	8.88823e-61	-0.253396	3.64151e-07	0.86558	4.67958e-88	0.970398	1.25805e-94	0.168889	1.08465e-05	-0.148578	1.71414e-05	0.372047	2.54495e-12	1.4083	9.96436e-209	-0.692162	1.48723e-57
NCU00074	hypothetical protein	9.87	9.5	28.17	27.97	29.41	28.58	23.02	24.11	23.62	23.08	22.92	21.49	22.51	19.88	13.79	14.64	33.42	30.96	30.55	29.48	28.82	28.48	19.51	20.47	-0.240478	2.02385e-05	0.464053	1.07143e-18	0.0629013	0.229859	0.424069	7.10385e-15	-0.573901	2.52167e-18	0.437484	4.07007e-15	0.489856	2.78568e-13	0.102885	0.0361202	-0.521529	1.08209e-20	1.271	1.06072e-72	1.73505	1.50416e-154	-0.33104	1.00826e-09
NCU00075	translocase of inner mitochondrial membrane-14	95.52	91.15	77.44	78.43	86.38	82.77	87.37	96.91	105.78	107	98.3	93.51	89.81	87.91	76.6	83.57	115.25	108.09	115.88	118.44	98.07	90.83	83.36	79.11	-0.186539	5.82993e-08	0.0703344	0.00834057	0.137104	6.45739e-05	0.274758	6.66539e-18	-0.145909	9.79702e-06	0.0925616	0.00295471	0.0177337	0.138872	-0.06732	0.0274615	-0.220736	6.24307e-11	0.191206	1.21714e-09	0.261541	1.49846e-16	0.309556	7.3958e-19
NCU00076	QDE-2-interacting protein	3.8	4.07	3.02	4.04	3.5	4.68	17.87	18.25	5.67	6.57	5	4.79	4.62	5.18	18.05	17.73	6.94	5.99	5.89	6.12	5.68	5.13	19.88	19.7	0.12998	0.00187737	0.076693	0.0990457	0.319911	0.000599286	0.29004	0.000500363	1.87043	1.26783e-167	0.144278	0.0409875	0.144541	0.000745096	0.106564	0.14288	1.87069	3.37059e-185	0.641001	1.03617e-12	0.717694	1.03387e-15	0.476939	9.71811e-07
NCU00077	mutagen sensitive-52	8.12	8.4	11.74	11.24	12.59	11.56	17.85	19.96	14.87	13.99	14.64	14.52	14.87	13.49	12.19	13.51	17.53	17.05	16.45	17.57	15.91	15.68	21.14	22.5	0.196103	1.05614e-06	0.298368	2.08604e-10	-0.0519416	0.241065	0.185971	5.40331e-05	-0.042726	0.0661804	0.232054	1.12003e-06	0.717788	5.94448e-55	0.0604557	0.137573	0.443008	6.91813e-25	0.771369	2.77659e-42	1.06974	1.11344e-86	0.322341	3.26102e-10
NCU00078	hypothetical protein	30.56	29.07	34.04	34.26	34.46	33.44	80.74	83.38	26.24	26.37	25.22	25.88	25.32	25.71	79.67	82.11	37.59	39.16	28.16	29.31	30.74	32.3	80.8	82.27	-0.0110708	0.137198	0.545337	4.5912e-48	0.0368616	0.282308	0.164048	2.83603e-05	1.66643	0	0.306653	1.0247e-14	0.0104739	0.144415	0.418151	3.05727e-29	1.37025	0	-0.180211	1.40994e-06	0.365127	1.55186e-24	-0.414424	7.97936e-27
NCU00079	hypothetical protein	1.71	2.03	3.17	3.07	5.57	6.36	0.27	0.23	0	0.06	0.03	0	0.03	0.03	0	0	0.16	0.06	0.06	0.06	0.02	0.03	0.04	0	-3.62342	2.89533e-05	1.82599	0.0217535	1.28992	0.321185	2.29148	0.0421094			-0.0307451	0.279136			0.824432	0.212733	-0.48308	0.0892436	-5.88714	1.40179e-33	-4.06115	4.45629e-30	-7.91633	6.5369e-48
NCU00080	DUF1295 domain-containing protein	24.96	26.67	20.59	19.44	16.51	15.47	81.24	83.69	24.21	23.88	25.18	24.36	31	31.04	96.1	96.53	44.21	44.44	32.86	34.41	43.67	39.15	107.17	104.57	0.357721	3.98677e-40	0.883352	4.70063e-85	-0.0509524	0.25822	0.433001	2.7596e-19	1.63683	0	0.420008	2.89467e-22	0.135133	6.9989e-08	0.399398	4.92194e-21	1.35196	0	-0.0999088	0.0117065	0.783443	1.34965e-70	0.313671	4.45229e-09
NCU00081	DNA topoisomerase 3-beta	4.24	4.38	2.91	2.78	2.86	2.77	6.27	6.43	4.06	3.74	3.56	3.66	3.98	3.45	5.24	4.65	5.64	5.42	4.73	5.09	4.65	4.42	7.91	7.76	0.268163	2.43443e-05	0.473618	3.78341e-09	0.10208	0.219564	0.386599	4.45663e-06	0.447567	4.49493e-08	0.271759	0.000950497	0.616469	5.13721e-18	0.189098	0.0165288	0.792277	1.65309e-27	-0.115569	0.0389935	0.358048	1.77723e-06	0.357869	0.000102166
NCU00082	hypothetical protein	0.19	0.2	0.1	0.13	0.13	0.07	0.68	0.88	0.14	0.13	0.07	0.11	0.31	0.27	0.42	0.88	0.14	0.07	0	0.11	0.13	0.27	0.56	0.48	-0.597073	0.0490385	-0.375177	0.19126	0.95187	0.312254	-1.02395	0.173514	1.26784	0.00523154	-0.424088	0.179145	-0.332251	0.113723	1.60064	0.200246	1.35968	0.00535398	-0.574328	0.106821	-0.949505	0.062287	-0.535642	0.171643
NCU00083	hypothetical protein	70.65	69.75	46.36	48.66	49.76	49.26	110.81	114.44	33.93	32.95	35.72	33.28	44.89	41.32	68.35	70.89	62.1	61.91	50.17	53.27	52.22	48.26	99.5	102.31	-0.160363	2.53691e-14	0.891697	1.09489e-168	-0.0514901	0.158948	0.578012	5.01269e-66	0.692989	2.57251e-121	0.222745	2.51519e-12	0.53444	4.75405e-109	0.262195	7.35054e-19	1.00468	0	-1.06929	2.4309e-262	-0.177592	7.1149e-12	-0.456645	6.43313e-41
NCU00084	hypothetical protein	0.6	0.72	0.93	0.59	1.35	1.31	2.75	2.67	1.52	1.21	1.33	1.09	1.14	1.03	1.37	1.83	1.93	1.43	1.5	1.84	1.23	1.66	2.49	2.46	-0.133353	0.0919398	0.294675	0.047913	0.163374	0.329748	0.456042	0.0137117	0.56181	0.00232858	0.411282	0.0275862	0.627357	0.000193493	0.00200687	0.467465	0.777885	5.45783e-06	1.0438	1.68537e-05	1.33848	1.87353e-08	0.682538	0.00311331
NCU00085	hypothetical protein	2.65	2.82	4.04	3.79	4.5	4.61	5.15	5.15	2.98	3.29	2.92	3.32	3.19	3.73	4	3.52	5.36	5.46	4.72	4.8	6.04	5.08	5.36	5.73	0.104916	0.0420626	0.7863	1.40141e-19	0.00723199	0.51239	0.608431	1.40801e-11	0.121146	0.0333348	0.687963	4.72244e-16	0.560788	9.76864e-12	0.185101	0.0193682	-0.00602914	0.108747	0.202794	0.011009	0.989095	1.34012e-28	-0.327291	0.00020571
NCU00086	glycosyl hydrolase	0.16	0.06	0.06	0.39	0.28	0.33	2.54	2.5	0.23	0.16	0.4	0.52	0.4	0.23	1.57	1.31	0.69	0.68	0.23	0.39	0.67	0.28	1.82	1.44	-0.632478	0.00263557	1.81747	0.000515822	-1.24078	0.0584307	-0.564519	0.106001	2.20434	3.73347e-08	0.618981	0.088521	0.172285	0.120885	1.14121	0.0241796	1.75764	2.73987e-07	0.817989	0.073677	2.63546	1.20557e-05	1.04932	0.0255658
NCU00087	pentose phosphate metabolism-1	43.46	40.22	103.12	98.9	117.31	122.35	28.17	25.52	80.47	82.02	90.18	93.8	91.52	88.76	20.9	19.14	82.25	89.19	101.6	102.9	112.29	116.11	21.53	24.31	-0.229709	6.70378e-06	0.0781418	0.00249695	-0.186995	2.36321e-10	0.143689	6.36853e-08	-2.1695	0	0.343792	1.46991e-38	0.195199	0.000223204	-0.252542	2.01919e-19	-2.31809	0	0.958398	2.07743e-171	1.03654	5.99694e-203	-0.128737	7.76483e-07
NCU00088	4-nitrophenylphosphatase	25.09	25.59	40.03	39.65	44.57	43.07	19.93	18.77	33.52	35.3	37.42	32.89	35.72	33.77	10.38	10.55	40.2	36.52	48.1	45.98	52.02	52.04	16.05	16.02	-0.272783	4.71221e-06	0.156162	0.000116878	-0.0387313	0.285739	0.410156	1.60693e-23	-1.72893	3.14643e-182	0.584983	4.98252e-48	0.614245	2.35352e-17	-0.292725	1.03911e-12	-1.69967	7.16426e-266	0.444531	2.80655e-21	0.600692	1.10515e-38	-0.173649	1.77049e-05
NCU00089	MYND domain-containing protein	8.44	8.36	12.92	12.48	13.49	14.75	4.6	5.22	8.08	7.87	8.79	8.74	8.75	8.27	2.58	2.45	7.55	9	9.88	10.46	9.79	9.22	4.31	4.48	-0.156303	0.0229883	0.054777	0.119395	-0.135397	0.0579833	0.20871	0.000584078	-1.74918	1.26484e-79	0.161413	0.00614958	0.805086	9.522e-14	-0.28933	1.97749e-05	-1.1055	1.20493e-45	-0.0687706	0.0655639	-0.0139936	0.145845	-0.53355	1.21963e-18
NCU00090	pH-response transcription factor pacC/RIM101	204.19	205.78	109.01	104.68	122.51	125.99	168.87	154.85	260.6	273.93	278.07	284.89	294.87	319.3	243.13	238.05	183.11	199.22	189.65	198.48	169.93	174.72	153.37	157.42	-0.0596239	4.01571e-05	-0.483526	0	-0.0782117	9.35458e-11	-0.540818	0	-0.35054	2.82721e-193	-0.8317	0	-0.631072	0	-0.0209192	0.104527	-0.149912	1.66839e-23	0.384608	4.83806e-208	-0.0989183	1.30821e-13	1.40074	0
NCU00091	hypothetical protein	5.74	5.66	7.06	7.3	8.31	7.49	13.54	13.68	10.34	10.18	10.23	10.05	10.3	10.52	9.1	9.46	11.06	11.68	10.21	11.25	12.23	10.47	13.2	14.52	0.0243279	0.126212	0.15407	0.000643082	0.0111975	0.470799	0.0814785	0.0388649	-0.171849	0.000189878	0.125329	0.00457962	0.584672	2.53489e-33	0.0837887	0.0715801	0.287494	7.61486e-11	0.850672	4.3487e-49	1.00474	2.02501e-70	0.499741	1.04743e-19
NCU00092	rRNA-processing protein efg-1	4.51	5.27	15.45	13.2	20.12	18.16	2.11	1.62	9.74	9.57	12.34	12.81	10.79	11.06	1.48	1.82	9.16	9.17	12.09	10.98	11.65	11.71	2.28	2.48	0.348547	0.0252221	-0.073148	0.127561	-0.392284	5.35238e-05	-0.137267	0.0442727	-2.72305	1.76697e-74	0.100428	0.0911622	0.525362	0.00451001	-0.328165	0.000878512	-2.29811	2.58764e-66	0.984521	5.99229e-18	0.911373	2.79411e-15	-0.180467	0.00977935
NCU00093	hypothetical protein	0.16	0.08	0.25	0.42	0.84	0.17	0.09	0.08	0.09	0.08	0.25	0.17	0.42	0	0.17	0.09	0.17	0.26	0.26	0.17	0.08	0.17	0.09	0.09	0.0195989	0.199817	1.36179	0.0695886	-1.37006	0.202685	-0.0239508	0.282919	-0.717049	0.0788074	-0.746016	0.149174	-0.576176	0.14439	0.0156818	0.467465	-0.54721	0.0797457	-0.574328	0.12918	0.787461	0.0813384	-0.628752	0.116916
NCU00095	tetratricopeptide repeat protein 1	17.61	17.33	21.76	22.89	22.57	23.19	18.4	17.84	22.01	22.87	21.62	21.14	20.7	21.41	17.4	16.67	25.03	25.34	23.43	25.05	24.55	22.59	25.23	25.34	0.480049	1.72497e-45	0.166149	7.99568e-08	0.0676502	0.0510708	0.178608	2.7251e-08	-0.304814	6.03388e-18	0.16447	3.54986e-07	0.569841	2.84425e-61	0.0551917	0.0658312	0.100556	0.000213527	0.362132	3.37685e-26	0.528281	9.12213e-56	-0.0602657	0.0212231
NCU00096	hypothetical protein	0.28	0.11	0.2	0.11	0.14	0.32	0.26	0.39	0.83	0.83	0.66	0.51	0.71	0.79	1.42	1.39	0.44	0.37	0.28	0.31	0.36	0.18	0.47	0.7	0.8561	0.00286521	-1.04031	0.000112179	0.488898	0.0706886	-1.11141	0.000600321	0.904439	6.43131e-06	-1.44646	4.57735e-06	-1.25425	2.19966e-08	0.560002	0.1083	1.09665	0.000224208	2.05016	4.26753e-10	1.00985	0.00271269	1.91439	5.63799e-07
NCU00097	beak-1	0.53	0.45	0.29	0.29	0.51	0.58	2.81	2.34	0.46	0.55	0.41	0.44	0.69	0.6	0.69	0.9	1.46	1.62	1.04	1.3	1.41	1.19	1.94	2.47	-0.224474	0.0227666	1.61555	4.42011e-14	0.226045	0.318253	1.4446	1.54129e-09	0.301329	0.0355109	1.01298	1.00578e-06	1.46656	8.9854e-17	0.396988	0.0235011	0.75491	2.38263e-07	0.0386485	0.170178	1.65419	6.01087e-15	0.568695	0.0287927
NCU00099	hypothetical protein	0	0	0	0	0	0	0	0	0	0	0	0	0	0	0	0	0	0	0	0	0	0	0	0
NCU00100	hypothetical protein	6.78	6.32	14.19	14.2	14.98	15.1	22.1	23.63	20.4	20.67	20.71	20.26	19.61	18.25	17.87	18.26	25.3	24.93	24.63	24.56	26.35	26.89	29.6	30.96	0.410858	1.95885e-31	0.28843	9.75274e-15	0.00255283	0.51416	0.259607	6.10901e-12	-0.0583506	0.0279817	0.501828	1.06905e-39	0.747384	2.20723e-88	0.0313756	0.239922	0.187205	5.24731e-09	1.64848	7.97412e-221	1.93691	0	0.523922	7.5348e-34
NCU00101	pbn-1	8.65	5.01	7.34	7.46	9.23	5.39	19.46	21.98	11.14	8.33	8.35	8.98	10.71	11.18	17.67	18.18	17.37	16.69	16.49	10.26	10.78	16.38	23.53	30.95	0.393282	1.65431e-19	0.811854	3.71733e-43	0.158612	0.0312383	0.617018	1.58203e-21	0.713305	1.67698e-36	0.311318	1.75334e-07	0.603964	2.7234e-40	0.353448	2.94449e-10	1.00595	9.62953e-96	0.500481	2.70271e-12	1.31233	9.19218e-94	0.23072	0.000713785
NCU00102	hypothetical protein	23.76	24.85	35.24	37.4	50.64	49.68	44.54	47.82	60.33	57.84	57.94	60.22	99.68	100.83	52.62	55.88	79.32	77.59	68.12	68.27	115.55	112.96	60.85	62	0.496483	1.1041e-98	0.424934	1.95197e-71	0.0179845	0.336645	0.285358	6.18149e-31	-0.438192	4.34808e-82	0.298894	5.3828e-50	0.397729	4.46077e-66	0.15756	1.48425e-11	-0.339356	2.16538e-63	1.09523	6.84087e-281	1.52016	0	0.530858	4.89537e-79
NCU00103	hypothetical protein	52.65	50.16	64.09	62.63	68.19	68.2	14.34	13.01	63.9	61.88	71.96	71.48	59.37	54.77	13.34	13.38	57.21	59.39	64.51	63.73	53.19	57.02	19.13	19.04	0.478857	1.38311e-12	-0.107814	0.000772584	-0.198845	8.88839e-09	-0.171452	1.4964e-07	-2.09237	0	-0.0483252	0.0648073	0.512677	5.00365e-14	-0.135207	0.000184512	-1.53137	2.88559e-221	0.291719	1.37559e-16	0.183905	1.3051e-07	0.185629	1.03072e-08
NCU00104	heat shock protein 98	40.72	40.83	33.82	35.97	32.56	32.61	42.04	42.53	445.53	445.46	363.87	354.24	227.62	219.46	46.09	45.13	58.89	55.06	48.72	52.11	49.24	46.23	46.48	46.36	0.133682	1.58265e-07	-2.967	0	0.307521	6.05143e-274	-2.83576	0	-2.29244	0	-2.22614	0	0.0251459	0.077381	0.176288	4.9695e-13	-0.0411548	0.0138327	3.45035	0	0.483353	4.56027e-84	3.3661	0
NCU00105	60S ribosome subunit biogenesis protein NIP7	40.37	41.37	65.64	67.31	94.45	86.58	0.55	0.84	32.33	33.03	46.51	49.01	46.09	45.79	0.68	0.67	25.49	26.2	39.75	38.61	36.59	31.28	1.49	2.51	1.5184	1.33511e-06	-0.337346	1.2442e-07	-0.561255	1.24705e-22	-0.301817	1.37712e-08	-6.08893	0	-0.431333	1.63197e-14	1.57172	7.13191e-07	-0.596784	1.24064e-20	-4.08588	7.36055e-239	-0.318778	1.1492e-08	-0.656123	8.05764e-27	-0.465947	2.3166e-23
NCU00106	proline-4	46.65	49.69	68.89	66.98	73.61	69.18	11.2	11.41	96.99	99.59	100.28	98.27	84.61	84.16	8.82	9.37	112.65	110.59	122.81	124.29	116.17	120.75	23.6	22.35	1.02048	6.37399e-65	0.183539	1.77573e-15	-0.0207017	0.289287	0.308222	8.72428e-42	-3.21229	0	0.491394	1.1616e-93	1.336	2.14594e-98	-0.145385	1.30055e-10	-2.36768	0	1.03163	2.1212e-289	1.21517	0	0.552529	1.11804e-98
NCU00107	mitochondrial inner membrane protease ATP-23	19.71	21.38	27.73	25.54	27.61	29.76	16.65	17.85	33.87	34.42	33.63	35.01	35.45	30.97	25.33	23.06	35.77	37.19	38.45	35.55	34.86	38.62	27.4	31.14	0.759548	4.87306e-32	0.096339	0.0189277	-0.0176396	0.436183	0.0960446	0.0227893	-0.455304	5.27991e-16	0.148258	0.0017243	0.274281	1.29096e-06	-0.0173452	0.381307	-0.329281	1.11977e-10	0.73667	6.61118e-37	0.833009	1.26465e-47	0.373585	5.85508e-12
NCU00108	serine/threonine protein kinase-13	3.3	3.36	4.57	4.72	6.24	6.19	5.96	5.73	2.97	2.78	3.49	3.23	4.17	3.97	5.53	5.14	9.05	8.44	8.89	8.59	7.75	6.92	13.69	13.88	1.23649	3.80912e-52	1.60639	2.73529e-50	-0.234751	0.0932621	1.3698	1.77119e-39	0.391885	9.83922e-05	0.852198	1.5542e-16	1.36878	1.41217e-60	0.00183183	0.467465	0.90847	4.42855e-33	-0.211758	0.0261219	1.39463	6.13599e-42	-0.459204	5.83566e-05
NCU00109	TipA protein	9.18	10.74	14.94	15.67	15.82	15.41	10.04	11.07	12.13	12.25	13.5	12.56	14.63	13.62	11.62	12.35	16.56	15.87	15.4	15.37	15.79	15.35	16.22	16.92	0.648969	3.34989e-45	0.41458	4.03643e-21	-0.102715	0.0363495	0.232435	8.43273e-08	-0.238494	5.50815e-08	0.13918	0.000572934	0.468292	5.59602e-26	0.07943	0.0505685	0.0906178	0.00396666	0.294218	7.87817e-10	0.708799	1.77161e-53	-0.227725	1.00706e-07
NCU00110	hypothetical protein	1.18	1.6	2.24	2.33	2.32	2.61	2.6	2.13	2.33	2.32	2.91	2.5	2.71	2.52	0.76	1.05	3.61	4.45	3.83	3.85	3.41	4.12	2.48	2.6	0.101728	0.0964597	0.795671	1.81475e-12	-0.224222	0.0846383	0.49927	4.33288e-06	-1.53038	1.3365e-21	0.527348	1.78225e-06	1.48997	6.5563e-20	0.0721796	0.281131	-0.567765	1.16792e-07	0.744723	1.33925e-07	1.54039	3.74487e-33	0.246874	0.016015
NCU00111	hypothetical protein	25.47	24.37	27.64	26.13	29.95	29.49	88.55	104.56	56.08	54.32	54.93	55.31	72.85	65.68	80.56	83.76	81.12	71.72	73.11	69.1	96.82	89.1	98.56	102.5	0.0526008	0.0378683	0.470469	2.91326e-25	-0.0139473	0.452934	0.34936	4.00804e-14	0.250369	7.92906e-10	0.429536	9.51024e-26	0.288658	4.11641e-14	0.107162	0.0132014	0.10949	0.000485473	1.14979	1.7058e-83	1.62026	8.88953e-190	1.04763	3.63892e-71
NCU00112	aminopeptidase P	19.53	19.83	20.47	19.08	18.28	17.9	70.68	73.81	22.24	20.75	18.89	19.23	17.64	17.16	45.28	46.63	23.98	24.8	22.24	22.26	22.79	22.02	54.98	53.64	-0.413497	1.0585e-58	0.183859	4.69983e-06	0.167415	0.000380342	0.217962	4.94724e-07	1.40245	5.8125e-299	0.366358	4.69388e-16	0.23994	2.85254e-17	0.133311	0.00181777	1.27603	1.83574e-305	0.127379	0.000896792	0.311238	7.32131e-14	-0.0494794	0.0767247
NCU00114	30S ribosomal protein S10	81.38	82.44	72.72	77.94	81.43	83.8	25.92	28.82	91.35	95.61	98.51	98.99	83.72	80.86	30.19	29.32	89.81	86.06	103.83	103.98	81.78	90.71	44.87	42.45	0.668938	3.25154e-34	-0.088273	0.00299413	-0.0902368	0.00921574	0.0601543	0.0226694	-1.46447	9.79255e-225	0.0711438	0.0161134	0.551023	8.51387e-25	-0.238664	1.28673e-12	-0.98459	3.03832e-127	0.194231	2.9718e-09	0.105958	0.000467123	0.400133	1.73506e-31
NCU00115	rRNA-processing protein FCF2	14.7	16.77	25.65	28.23	43.42	44.14	0.97	1.95	13.51	12.78	16.32	16.13	15.51	12.42	1.28	1.36	21.81	17.97	24.23	24.03	22.23	21.11	1.96	2.39	0.571009	0.00516299	0.598617	4.84575e-14	-0.316974	0.000380403	0.55878	1.25724e-14	-3.39858	7.0742e-105	0.63688	1.7057e-16	0.717737	0.00115098	-0.277137	0.000103922	-3.31773	1.11126e-158	-0.255978	0.000603443	0.342639	1.67255e-06	-0.721582	7.08386e-25
NCU00116	am alpha binding protein-1	54.19	55.47	55.46	54.71	55.24	57.23	95.22	100.26	92.73	100.77	89.73	87.67	92.25	91.42	79.52	87.69	94.36	91.76	95.67	89.97	94.75	87.03	118.56	115.52	0.240559	9.0157e-21	-0.0555262	0.0142718	0.111338	0.000153944	0.0500921	0.0288005	-0.083177	0.000704357	0.00435521	0.252804	0.466365	5.56097e-67	0.00572008	0.419531	0.378832	3.49924e-47	0.825087	7.64484e-155	0.769561	7.5438e-131	0.682238	1.77859e-101
NCU00117	exocyst complex component Sec15	17.88	18.31	21.6	21.89	22.67	22.2	37.86	40.97	20.69	21.94	20.08	20.03	22.36	21.53	31.27	31.54	32.04	31.7	32.13	31.83	32.24	30.34	52.77	51.66	0.403703	4.51483e-44	0.579798	5.19059e-53	0.0842175	0.0572883	0.668206	4.71409e-67	0.518283	8.35303e-43	0.513529	1.11475e-41	0.732642	3.19432e-125	-0.00418978	0.442911	0.737396	1.53024e-128	0.238479	9.76721e-09	0.818278	7.17347e-97	-0.112993	0.00256208
NCU00118	hypothetical protein	0.23	0.26	0.3	0.18	0.28	0.18	0.5	0.37	0.2	0.31	0.35	0.19	0.41	0.29	0.4	0.52	0.41	0.24	0.39	0.28	0.53	0.29	0.63	0.56	0.460171	0.028284	0.339421	0.105103	-0.04813	0.499048	0.320004	0.130574	0.391885	0.0389114	0.225415	0.157923	0.382244	0.0448083	-0.0287123	0.455018	0.548714	0.00831284	0.0672177	0.166055	0.406639	0.0538301	0.164798	0.17283
NCU00119	Sad1/UNC domain-containing protein	9.41	8.78	10.94	11.66	11.41	12	10.86	10.74	10.23	9.73	9.15	9.49	10.39	10.71	8.92	9.1	13.46	13.73	12.7	13.92	12.98	13.28	14.72	14.3	0.42497	1.19522e-18	0.446779	1.87287e-19	0.0951756	0.0901101	0.511392	1.57138e-23	-0.226756	7.33487e-06	0.3167	1.29177e-10	0.686432	1.4244e-41	0.0305628	0.296568	0.142977	0.00027477	0.133491	0.00343157	0.58027	8.20184e-31	-0.275423	9.03013e-08
NCU00120	hypothetical protein	4.92	5.39	4.65	4.85	4.59	4.19	7.25	7.15	4.07	4.07	3.97	4.13	4.92	4.79	7.24	7.41	6.86	7.1	5.84	6.47	5.92	4.66	11.14	10.45	0.566748	1.05838e-24	0.675211	2.21237e-22	0.0265272	0.437277	0.523306	4.07539e-13	0.570753	3.67163e-18	0.102675	0.0548733	0.546954	2.64887e-23	0.178431	0.00632423	1.01503	2.687e-65	-0.256206	0.000142389	0.419004	6.65991e-11	-0.163974	0.0104847
NCU00121	CLC channel protein	112.5	111.58	13.83	14.53	9.79	9.62	42.31	41.96	47.14	48.17	39.33	38.71	55.89	56.81	96.13	95.34	22.02	20.99	21.84	20.76	25.95	23	46.4	47.49	0.155207	7.74621e-11	-1.1484	0	0.285748	1.04232e-30	-0.877497	4.53921e-188	0.76561	0	-1.20135	0	-1.02837	0	0.0148476	0.358783	0.938595	1.01506e-250	-1.23235	0	-2.38075	0	1.46282	0
NCU00122	aspartyl aminopeptidase	33.04	34.44	40.01	39.96	34.96	36.49	80.29	75.3	82.18	81.26	77.25	78.71	73.69	71.38	81.14	77.36	93.06	94.14	77.97	74.85	77.51	80.51	81.58	81.42	0.0655332	0.00298225	0.196577	3.1623e-16	0.0614495	0.022213	-0.0364498	0.0572159	0.128955	1.94316e-07	0.125047	9.67604e-07	0.0397054	0.0300382	0.294476	7.21866e-32	0.0436126	0.0113375	1.27786	0	1.47444	0	0.968216	1.79412e-224
NCU00123	hypothetical protein	0.2	0	0	0	0	0.21	0	0	0	0	0	0	0	0	0	0.11	0.11	0	0	0	0	0	0	0																					-0.949505	0.103677
NCU00124	hypothetical protein	4.78	4.86	7.11	7.35	7.73	7.62	10.14	9.35	8.28	7.69	7.99	7.79	7.25	7.82	9.7	9.31	9.21	9.25	8.48	9.53	9.44	9.28	12.39	12.49	0.357734	2.34642e-16	0.235936	6.62477e-07	0.021772	0.414266	0.186834	9.38378e-05	0.357526	2.93536e-13	0.351767	1.70694e-12	0.394478	2.98315e-19	0.0708736	0.106922	0.400237	2.78671e-20	0.760656	4.60211e-40	0.996592	6.2159e-72	0.124741	0.00587798
NCU00125	hypothetical protein	4.85	4.91	7.64	8.81	8.76	8.49	4.35	4.31	3.88	4.48	4.71	4.84	5.46	6.18	4.2	4.09	8.06	8.5	7.3	7.99	7.79	7.43	6.82	7.32	0.71276	8.16461e-13	0.985069	2.06001e-24	-0.192947	0.0906886	0.680225	1.04895e-12	-0.488969	1.03319e-06	0.394306	8.47135e-06	0.775711	1.44542e-14	0.111897	0.132777	-0.107564	0.0274634	-0.21687	0.0109564	0.768199	3.72494e-17	-0.781008	5.05865e-17
NCU00126	hypothetical protein	14.05	13.8	15.27	15.42	15.18	15.11	14.73	13.9	13.6	13.31	13.66	14.28	14.81	14.93	20.67	18.93	15.51	16.08	15.07	15.72	16.87	16.02	22.25	22.35	0.63804	3.50237e-38	0.232757	7.05517e-06	-0.059889	0.233215	0.13478	0.00532414	0.413962	4.85087e-17	0.147037	0.00218438	0.171338	5.28005e-05	0.0380875	0.278243	0.438263	6.6987e-21	-0.0494484	0.0762807	0.183308	0.00013069	-0.131326	0.00497534
NCU00127	hypothetical protein	59.21	58.86	55.89	57.67	49.51	48.11	58.57	57.89	32.42	31.38	33.1	31.33	41.55	41.51	73.58	73.13	55.22	56.01	46.89	47.27	52.62	52.44	65.37	64.8	0.159086	9.1873e-10	0.803048	5.63232e-141	-0.0202222	0.377483	0.541634	1.35012e-59	0.822141	8.47704e-190	0.340716	3.0464e-29	-0.173295	2.17955e-12	0.241192	3.31827e-16	0.30813	2.0859e-30	-0.887774	9.12092e-181	-0.0847252	0.000383533	-0.813384	3.3662e-147
NCU00128	hypothetical protein	0.05	0.06	0.2	0.35	0.22	0.13	0.48	0.81	0.78	0.74	0.7	0.79	1.19	1.07	1.17	1.31	1.45	1.31	0.74	0.98	1.45	1.08	2.56	2.04	1.79344	1.02419e-36	0.853849	4.15564e-08	-0.059718	0.440636	0.0977277	0.182245	0.198254	0.0283632	0.0358042	0.235493	0.841794	1.12695e-12	0.696403	1.53919e-05	1.00424	7.32586e-17	3.37987	3.7703e-25	4.23372	3.70312e-50	1.43014	3.67812e-10
NCU00129	AMP-binding domain-containing protein	2.11	2.22	1.21	1.03	0.72	0.72	935.43	929.02	28.93	28	13.68	13.05	17.46	17.56	161.21	163.05	19.54	19.12	9.73	9.99	8.23	9.14	287.63	295.62	-1.6783	0	-0.557535	3.10264e-33	1.08395	1.6642e-99	-0.445178	1.74599e-11	3.21269	0	-1.01006	2.51106e-55	0.846092	0	0.971592	1.16515e-56	5.06884	0	3.71713	0	3.15959	4.49115e-282	3.58484	2.11767e-216
NCU00130	glycosylhydrolase family 1-1	2.98	2.9	1.98	1.9	1.89	1.22	134	133	6.57	6.14	5.14	4.26	10.44	9.19	172.15	173.01	5.39	5.25	3.49	3.51	7.9	9.3	61.68	59.8	-1.1375	0	-0.251008	0.00393469	0.430574	6.7091e-05	-0.430477	0.000150482	4.13355	0	-0.186904	0.00741837	-1.50668	0	0.610043	3.04922e-07	2.81377	0	1.10886	8.32265e-23	0.85785	2.05544e-13	1.28027	8.75932e-21
NCU00132	hypothetical protein	14.6	13.74	15.31	14.41	13.44	13.54	53.05	56.16	13.46	11.63	12.64	11.28	13.71	11.8	36.33	40.86	25.58	23.59	18.58	16.42	23.66	24.04	53.11	52.35	-0.0538633	0.042388	0.973505	5.48147e-45	0.0556379	0.344379	0.53635	1.71824e-12	1.60028	1.67204e-147	0.905783	1.35776e-38	0.447821	5.77401e-25	0.492793	4.50125e-14	1.14232	9.67442e-121	-0.176882	0.00576355	0.796623	2.79328e-33	-0.304529	4.69916e-05
NCU00133	FACT complex subunit pob-3	17.18	15.65	35.32	34.89	38.33	38.38	26.16	29.98	46.19	44.9	45.44	43.48	44.31	44.25	22.78	23.14	50.19	50.39	48.6	50.95	51.4	44.17	37.99	39.15	0.455641	6.76981e-30	0.143918	5.36316e-06	0.0279762	0.301138	0.156212	1.61092e-06	-0.945553	1.50292e-119	0.112707	0.000390773	0.747196	1.34397e-69	0.0156818	0.343913	-0.311064	1.5316e-19	1.47181	3.9373e-255	1.61573	0	0.3458	9.0866e-22
NCU00134	exportin-T	12.87	12.64	25.65	26.51	30.55	29.5	8.6	8.06	17.36	18.17	19.75	18.5	17.14	18.11	7.87	7.67	23.61	23.32	23.59	26.94	27.41	24.84	12.4	12.83	0.601737	1.48991e-29	0.422465	5.70218e-30	-0.115047	0.00590734	0.403231	5.65508e-29	-1.19108	4.7595e-125	0.605181	3.21667e-61	0.722514	4.81091e-40	-0.0958127	0.00590252	-1.07374	1.95156e-160	0.479952	2.85292e-29	0.902417	1.0837e-111	-0.457447	4.36261e-38
NCU00135	phosphatidyl synthase	25.23	24.77	30.83	31.28	30.61	29.67	43.57	39.69	31.26	33.05	32.61	30.39	32.83	33.37	76.25	73.25	39.26	40.41	39.27	38.97	43.13	43.63	54.59	55.34	0.398453	1.89614e-23	0.309775	7.95259e-12	0.0211457	0.411372	0.302645	5.40498e-11	1.17446	4.60473e-197	0.393199	1.38767e-18	-0.441959	2.99638e-37	0.0282761	0.2999	0.339306	1.97285e-18	0.366173	2.46647e-13	0.675949	2.77703e-44	0.0277749	0.147179
NCU00136	mitochondrial translation optimization protein	11.15	12.64	16.86	18.44	22.24	20.52	2.51	1.5	13.43	13.42	16.03	14.48	12.48	11.63	1.19	1.22	10.28	10.73	15.53	14.43	11.54	11.21	2.2	2.73	0.300504	0.0113202	-0.35338	1.41945e-08	-0.190401	0.00204756	-0.0338516	0.173514	-3.32611	7.85076e-189	-0.0821324	0.0700716	1.03964	3.25161e-10	-0.50993	1.07982e-15	-2.20433	1.1491e-116	0.177654	0.000929994	-0.175726	0.00151198	-0.205357	5.85766e-05
NCU00137	ssDNA binding protein	152.45	157.97	150.03	155.81	179.26	169.74	108.02	112.66	196.54	197.09	209.26	220.91	197.69	192.82	88.83	86.74	177.06	173.69	199.39	201.17	172.23	180.58	106.31	110.27	-0.0222549	0.110839	-0.156801	2.62242e-10	-0.145208	5.35289e-09	-0.118688	4.15088e-07	-1.13498	0	-0.130896	1.23132e-07	0.299252	5.85057e-18	-0.183321	1.22889e-12	-0.704835	1.53184e-128	0.342671	1.18196e-40	0.185869	8.24258e-13	0.503776	3.78789e-87
NCU00138	pheromone receptor-1	1.1	1.18	0.68	0.55	0.59	0.73	1.7	1.72	0.46	0.32	0.34	0.38	0.34	0.19	0.58	0.43	0.55	0.44	0.51	0.43	0.47	0.34	0.98	1.16	-0.674511	1.20198e-05	0.343253	0.066605	0.114141	0.426181	0.391087	0.0648691	0.923701	0.000608172	0.621716	0.0221588	1.09332	2.82408e-07	0.0663079	0.407946	1.3953	3.51978e-10	-1.5433	4.04433e-12	-1.20005	6.6486e-09	-0.767816	0.00175869
NCU00142	hypothetical protein	5.75	5.29	10.97	12.39	11.92	13.74	12.97	11.44	5.85	6.06	7.27	7.28	7.85	8.05	4.79	4.31	12.97	15.38	13.78	14.4	16.57	17.25	6.7	8.34	-0.697637	7.2411e-34	1.252	6.36061e-103	-0.291931	5.58604e-05	0.950759	3.24713e-65	-0.803713	4.34429e-29	1.09029	2.57492e-97	0.725937	4.24917e-23	0.00930844	0.421564	-1.16807	1.81054e-108	0.108551	0.0297965	1.36055	4.58152e-118	-0.680286	6.4327e-32
NCU00143	hypothetical protein	0	0	0	0	0	0	0	0	0	0	0	0	0	0	0	0	0	0	0	0	0	0	0	0
NCU00144	hypothetical protein	70.97	69.85	35.46	37.45	33.82	33.52	15.31	16.06	14.63	13.85	14.45	14.29	18.65	17.98	23.77	24.47	26.55	24.95	22.8	23.11	32.76	31.76	10.61	11.51	-0.493161	2.94611e-46	0.746318	3.18172e-149	0.0136992	0.415007	0.609601	1.76582e-93	0.344109	3.87755e-35	0.759	2.47343e-187	-1.01169	3.36164e-224	0.150417	1.83122e-08	-1.42658	0	-2.13301	0	-1.38669	0	-1.24795	0
NCU00145	histone H3v	29.29	27.25	37.46	35.79	41.76	42.45	37.52	36.9	51.14	52.68	51.54	52.03	47.16	47.17	38.47	38.26	61.1	62.67	64.33	65.31	62.13	56.78	50.7	52.53	0.469457	2.70732e-27	0.253949	1.08468e-11	-0.00549631	0.494957	0.313449	6.8807e-17	-0.295251	4.90543e-12	0.33784	7.34624e-18	0.426818	3.08848e-23	-0.0649964	0.0607288	-0.206273	1.47121e-08	0.878119	6.33972e-83	1.13207	7.29538e-147	0.506973	4.7103e-32
NCU00146	ER-associated proteolytic system protein Der1	17.94	18.47	15.35	16.55	13.99	15.21	36.36	38.32	24.61	25.44	21.88	22.42	24.69	24.45	35.42	36.37	31.14	28.25	29.28	26.64	26.98	26.31	33.9	33.39	-0.153123	0.000147738	0.246211	2.87691e-07	0.169254	0.00276746	0.326674	2.23986e-10	0.549485	3.73514e-31	0.119844	0.00780395	-0.0948292	0.0085004	0.0887913	0.0572281	0.334812	3.41177e-13	0.461845	2.49725e-17	0.708056	1.15485e-40	0.480218	3.89551e-16
NCU00147	ARD/ARD family protein	195.76	203.1	98.99	98.54	102.56	98.15	44.66	53.15	61.24	57.69	59.87	59.64	74.2	72.81	64.74	64.63	72.38	64.34	72.48	68.75	79.3	81.26	52.71	52.55	0.101118	0.00633495	0.202429	1.3674e-07	-0.0195175	0.398757	0.2274	4.49614e-09	-0.181276	4.57709e-07	0.130837	0.000138841	-0.299426	3.10232e-13	-0.0444883	0.167787	-0.611539	5.92166e-55	-1.74356	0	-1.54113	0	-0.715855	1.39071e-88
NCU00148	short chain dehydrogenase/reductase	37.06	37.24	22.64	23.14	21.06	21.55	28.15	30.08	11.69	11.8	11.34	12.61	11.73	10.39	15.84	17.19	19.4	19.23	17.28	18.5	20.15	19.59	25.25	24.94	-0.216042	7.31949e-09	0.717916	2.89375e-45	-0.0316504	0.377732	0.575517	1.36792e-28	0.580348	2.37352e-27	0.846844	1.44475e-60	0.602355	3.26592e-42	0.110749	0.0165916	0.33586	2.83945e-16	-1.66006	0	-0.942143	3.13696e-136	-0.931653	1.6307e-82
NCU00149	hypothetical protein	1.79	1.05	1.25	1.74	1.98	1.54	0.55	0.97	0.26	0.24	0.16	0.07	0.19	0.16	0	0	0.32	0.32	0.48	0.58	0.44	0.62	0.12	0	-3.62285	6.47727e-07	0.37486	0.153355	1.11759	0.17481	2.214	0.000826561	-3.5211	0.00437306	1.62146	0.00460645			-0.721551	0.137085	-3.09815	2.71808e-05	-2.52321	6.30554e-09	-2.14835	9.80277e-08	-3.71699	4.62217e-12
NCU00150	histidine-7	29.75	30.79	45.84	46.07	47.33	43.96	24.72	25.49	44.79	43.65	41.48	41.22	42.54	39.86	16.63	18.15	47.96	44.45	51.65	47.58	47.34	48.31	26.45	29.6	0.138148	0.004267	0.0583124	0.0532509	0.0883494	0.056683	0.251129	4.504e-09	-1.26595	2.90461e-110	0.221127	2.46022e-07	0.69594	1.44087e-28	-0.104468	0.0142332	-0.791137	1.97881e-60	0.530168	2.13845e-29	0.588481	4.28814e-36	-0.162357	8.192e-05
NCU00151	hypothetical protein	2.08	1.78	9.93	10.6	15.8	14.97	0.79	0.9	5.31	5.07	5.35	6.35	5.78	4.96	0.62	0.67	6.15	6.46	8.04	7.53	7.64	7.44	0.59	1.1	-0.00639635	0.19911	0.283062	0.00234678	-0.180437	0.0962662	0.404042	1.45663e-05	-3.0635	2.78219e-62	0.492496	3.95292e-07	0.397828	0.0428326	-0.301418	0.00191532	-3.15817	3.4858e-89	1.42296	4.40986e-25	1.70602	3.59781e-38	-0.806094	1.3115e-19
NCU00152	bud4-like	8.41	7.97	10.31	10.16	11.51	11.04	14.71	14.62	11.24	11.57	11.28	10.45	11.15	10.99	7.93	8.34	16.25	15.31	13.97	14.53	14.91	13.98	17.15	17.19	0.230465	7.14559e-11	0.479576	3.84875e-35	0.0660907	0.122641	0.39874	6.90472e-23	-0.434388	3.08921e-21	0.397294	4.62575e-23	1.08127	6.38066e-147	0.146926	0.000108309	0.249587	7.94059e-13	0.465848	2.78731e-25	0.945424	3.61101e-113	0.0796801	0.0210449
NCU00153	NAD(P)H dehydrogenase (internal)-1	9.49	9.08	12.51	12.29	26.75	27.16	3.45	3.4	7.05	7.75	8.83	9.05	8.58	9.3	1.25	1.41	4.71	4.3	6.82	7.01	4.98	5.4	1.62	1.51	-1.13161	5.04718e-20	-0.717531	1.98062e-20	-0.275774	6.5904e-05	-0.375235	1.29462e-08	-2.74699	1.33374e-161	-0.782951	1.54053e-27	0.232508	0.0345664	-0.61807	2.68923e-14	-1.73153	8.22466e-55	-0.326267	1.11501e-07	-1.0438	1.34712e-46	-0.46894	2.11679e-16
NCU00154	xaa-Pro dipeptidase	8.28	8.74	11.7	12.84	10.04	11.01	58.32	57.22	16.41	16.57	15.04	14.55	14.33	15.74	38.79	37.39	24.12	25.86	18.16	19.76	19.88	18.55	57.88	56.69	-0.00191395	0.193487	0.570754	9.90889e-32	0.180336	0.00226904	0.332337	6.42993e-10	1.3796	1.48862e-201	0.380411	1.33124e-12	0.565485	5.27454e-67	0.418752	6.72912e-18	1.56468	0	0.97185	5.30333e-54	1.5426	3.3105e-159	0.233274	3.61413e-05
NCU00155	C6 transcription factor	10.34	9.45	14.37	14.77	19.66	19.37	9.83	10.12	15.77	15.5	18.14	17.96	20.72	21.36	13.96	13.07	21.58	21.21	22.62	24.2	27.75	26.55	14.06	14.31	0.506977	1.84684e-30	0.453165	9.49014e-38	-0.210391	4.17597e-08	0.373286	7.61436e-29	-0.638348	8.25257e-67	0.369024	1.57225e-32	0.0697128	0.0225845	-0.130512	7.8512e-05	-0.93766	2.72976e-164	0.658052	8.8574e-55	1.11122	2.38783e-175	0.31094	6.05355e-17
NCU00157	COP9 signalosome-1	16.07	15.62	32.05	32.69	35.64	35.26	54.28	60.01	42.59	44.33	42.43	41.97	54.39	48.14	46.32	44.9	56.86	53.65	59.49	58.78	68.95	66.28	68.55	69.55	0.270488	3.92063e-20	0.346038	1.38617e-25	0.036861	0.241676	0.479548	1.18114e-47	-0.167537	1.40217e-07	0.401106	1.21688e-39	0.597513	1.16782e-80	-0.0966482	0.00224426	0.0288693	0.0381596	1.45717	7.20116e-232	1.80321	0	0.387531	1.98706e-24
NCU00158	potassium channel regulatory factor	6.25	8.14	9.92	10.41	13.36	11.26	7.4	8.23	14.54	12.86	14.01	13	10.83	11.2	4.8	4.22	9.79	11.54	11.44	10.98	10.05	11.27	5.4	6.33	-0.415468	4.20672e-05	-0.357806	3.69655e-06	0.00930812	0.498717	-0.279729	0.00022538	-1.28596	2.93552e-34	-0.0442395	0.184307	0.380197	0.000656899	-0.0687685	0.255719	-0.861525	1.56762e-18	0.933143	1.11618e-26	0.575337	2.52128e-10	0.417965	1.33464e-07
NCU00159	Sin3-associated polypeptide Sap18	9.64	11.4	13.73	14.7	16.15	16.71	29.46	29.18	19.52	18.92	18.49	17.07	17.65	18.78	19.87	20.46	19.26	18.91	18.64	19.12	15.13	15.88	24.7	25.88	-0.216135	6.33981e-05	-0.0087192	0.22919	0.101045	0.143777	0.0749961	0.0975834	0.150334	0.00528251	-0.228853	0.000825874	0.325084	1.2245e-07	0.0173297	0.406196	0.704271	7.22713e-26	0.873884	6.32482e-29	0.865164	4.16839e-28	0.331195	4.31229e-06
NCU00160	NADH:ubiquinone oxidoreductase 6.6	275.61	286.22	339.26	340.23	338.94	326.37	482.68	550.96	395.98	367.99	328.81	325.71	339.53	338	488.55	505.49	457	396.59	442.71	441.47	434.76	426.7	551.36	517.16	0.0387227	0.0148837	0.162358	1.45869e-12	0.196646	9.85031e-15	0.405567	4.04083e-64	0.560359	2.67396e-130	0.355228	5.33973e-50	0.0996546	4.87887e-07	-0.0465624	0.035546	0.304786	7.8634e-47	0.44836	2.30546e-69	0.610719	2.21738e-132	-0.03416	0.0515733
NCU00161	hypothetical protein	2.95	2.43	5.68	5.72	6.12	6.31	2.57	2.34	2.29	2.2	2.4	2.24	3.11	3.09	3.11	3.49	4.32	4.31	4.15	4.5	4.64	4.54	3.21	3.27	0.386026	7.65211e-05	0.945224	6.65409e-22	-0.0435427	0.425113	0.888443	1.96262e-19	0.0814626	0.0671001	0.595573	3.31134e-11	-0.00129104	0.207779	0.0132386	0.432886	-0.515401	1.50008e-09	-0.271358	0.00322781	0.673866	1.67438e-13	-1.29087	2.42251e-45
NCU00162	hypothetical protein	20.26	20.84	15.69	18.15	18.26	19.07	50.59	51.03	35.19	36.39	30.25	31.44	34.67	34.93	28.37	28.76	30.21	31.86	33.76	33.26	30.81	29.9	43.2	42.71	-0.244219	1.67441e-13	-0.205505	7.86151e-08	0.209445	3.52857e-07	0.112969	0.00214367	-0.283112	9.01448e-13	-0.194981	5.97168e-07	0.587562	9.17461e-52	-0.109029	0.00755622	0.499431	6.11571e-40	0.802686	1.37325e-77	0.597182	1.08421e-40	0.871051	1.85905e-75
NCU00163	dolichyl pyrophosphate Glc1Man9GlcNAc2 alpha-1,3-glucosyltransferase	11.65	11.44	15.83	16.44	16.79	16.27	35.77	34.73	17.5	16.01	16.35	15.93	15.45	17.29	21.34	21.53	19.22	20.25	17.25	19.33	19.12	16.89	35.35	33.32	-0.0405942	0.0826455	0.23819	3.95065e-05	0.0445193	0.338975	0.172553	0.00270252	0.39215	2.57064e-11	0.141352	0.0100523	0.678124	6.59589e-41	0.110156	0.0576986	0.928921	4.73145e-70	0.538084	2.7772e-15	0.776274	1.24694e-31	0.00724787	0.221196
NCU00164	chromatin remodelling factor 4-2	6.54	6.25	18.28	19.95	21.76	22.49	11.32	10.7	15.05	15.74	16.48	16.32	13.74	15.17	11.21	11.03	15.83	16.15	16.77	17.05	16.38	16.61	15.25	14.71	0.443625	2.09092e-23	0.0541506	0.0526115	-0.0932604	0.0263076	0.0414591	0.09782	-0.377419	1.04849e-17	0.191844	1.17507e-06	0.42961	3.48082e-22	-0.0805688	0.0367726	-0.139654	7.69551e-05	1.2675	1.12669e-143	1.32165	5.88831e-157	-0.218613	2.89528e-09
NCU00166	isochorismatase domain-containing protein 2A	0.54	0.37	0.28	0.44	0.08	0.37	20.43	16.28	1.06	1.4	0.64	0.81	1.4	1.08	6.09	4.61	0.59	0.5	0.56	1.01	1.39	1.6	9.12	10.37	-0.915777	7.93025e-24	-1.18344	0.000460427	0.759074	0.0343964	0.112301	0.23028	2.10896	9.31794e-25	0.272308	0.110835	0.866057	1.48388e-12	-0.536667	0.139585	2.7027	3.8674e-57	1.42708	4.33774e-05	0.243645	0.107361	1.01481	0.00917025
NCU00167	hypothetical protein	21.87	21.63	17.14	17.1	17.39	16.86	22.46	22.17	16.18	16.74	15.84	16.47	16.67	17.18	17.12	16.71	22.42	23.16	20.58	22.01	23.03	21.43	20.21	20.55	-0.131779	0.000180175	0.469384	3.0246e-32	0.0243521	0.375966	0.395192	3.58562e-22	-8.28458e-05	0.151935	0.395096	4.10823e-23	0.268596	2.56098e-11	0.0985438	0.00942809	-0.126583	0.000134633	-0.400703	2.97481e-24	0.0686801	0.0123636	-0.0811285	0.0181123
NCU00168	1-acylglycerol-3-phosphate O-acyltransferase	51.65	52.57	31.74	31.23	39.67	40.94	44.69	43.5	38.09	40.29	35.85	33.27	33.38	33.33	13.91	13	48.27	47.81	45.58	46.22	42.62	42.12	22.42	21.52	-1.00696	6.24773e-138	0.293191	2.18049e-18	0.176255	4.38356e-06	0.402754	5.15411e-30	-1.30901	7.93235e-160	0.347304	1.22824e-21	0.707327	5.2255e-39	0.0666915	0.0371362	-0.948984	8.49909e-122	-0.408558	3.22719e-36	-0.115367	4.94307e-05	0.139309	0.000117471
NCU00169	translocation complex component	68.41	63.72	51.51	52.92	49.44	49.38	62.96	60.2	84.4	86.49	78.46	76.68	79.21	79.77	46.77	48.05	79.6	80.96	80.46	82	69.07	67.94	57.82	60.17	-0.063063	0.00411607	-0.0898402	1.63067e-05	0.135079	3.62817e-09	0.0614078	0.00266234	-0.744049	1.0195e-185	-0.212753	5.68221e-20	0.314628	4.78396e-30	-0.0161693	0.277803	-0.216669	1.46538e-18	0.371451	2.2265e-60	0.281611	2.54704e-34	0.57476	7.90584e-118
NCU00170	DNAJ domain-containing protein	14.78	14.9	29.93	29.96	35.6	33.73	8.76	8.75	21.72	22.04	22.67	22.73	20.9	20.17	6.12	6.94	23.07	23.52	25.98	25.86	26.15	26.55	10.15	9.77	0.184978	0.000194769	0.0908017	0.00290249	-0.0559899	0.109863	0.187853	1.10927e-08	-1.65097	1.31839e-254	0.360845	3.47822e-26	0.607232	1.29056e-25	-0.153041	7.58804e-06	-1.40458	7.24497e-258	0.560965	2.39083e-49	0.651766	3.74396e-67	-0.397341	1.54269e-35
NCU00171	calmodulin	39.42	38.84	37.98	41.74	39.6	38.89	66.67	70.65	35.15	34.51	35.01	36.44	40.22	41.47	67.9	66.81	44.64	46.73	45.72	44.81	42.46	45.86	92.47	92.13	0.424086	1.33786e-48	0.392279	2.29693e-22	-0.0443049	0.243949	0.332791	1.71219e-16	0.723749	1.94613e-92	0.115129	0.00150911	0.453543	1.13947e-54	0.0151832	0.366802	1.06216	1.16667e-238	-0.166488	1.73482e-05	0.225791	1.97128e-09	-0.151758	9.93938e-05
NCU00172	MesA	16.26	16.65	24.8	24.01	23.51	25.95	23.67	26.32	18.82	19.67	19.77	18.59	19.22	19.15	18.84	19.79	24.41	22.53	24.43	24.29	26.01	22.78	31.06	28.78	0.257438	2.47849e-13	0.285827	4.90419e-13	0.000951866	0.519822	0.340058	1.22143e-17	0.0113575	0.122607	0.348493	1.80703e-18	0.630055	1.88826e-61	-0.053279	0.119725	0.292919	4.93025e-17	0.227568	4.2398e-08	0.513395	8.85445e-36	-0.344286	2.0324e-18
NCU00173	esterase D	20.75	23.33	31.74	31.57	32.99	36.06	248.8	238.45	61.45	65.84	54.11	53.68	66.76	67.38	211.34	214.38	85.86	85.61	68.82	69.72	143.99	154.03	263.35	261.45	0.104357	4.16358e-09	0.429043	7.54013e-38	0.232569	2.15366e-09	0.351594	1.4285e-21	1.67023	0	1.15462	0	0.299389	1.18997e-56	0.310019	1.64225e-20	0.815008	0	1.53553	1.91312e-240	1.96458	0	0.775102	7.12443e-68
NCU00175	hypothetical protein	3.82	4.31	5.54	5.05	3.04	3.24	3.85	4.08	11.4	11.14	8.95	8.59	16.05	15.25	62.32	66.67	20.52	18.18	13.57	12.73	16.77	14.56	33.49	35.06	3.10954	0	0.780406	8.61573e-35	0.354417	1.30698e-05	0.575938	1.05696e-14	2.04527	0	0.00417366	0.270402	-0.9134	1.19052e-141	0.558885	3.59339e-19	1.12769	1.23883e-108	1.47365	4.37769e-57	2.25406	2.59784e-168	0.733565	2.11157e-15
NCU00176	hypothetical protein	0.79	1.01	1.46	1.42	1.15	0.89	0.15	0.34	0.53	0.42	0.19	0.39	0.19	0.29	0.85	1.37	0.69	0.73	0.49	0.43	0.43	0.68	0.5	0.35	0.785134	0.0396063	0.575914	0.0503917	0.688836	0.170555	0.639014	0.0784088	2.18984	1.6802e-07	1.19258	0.00919538	-1.3956	9.58567e-05	0.625735	0.106922	-0.398347	0.0472437	-0.915365	0.00446159	-0.339451	0.062287	-2.29645	2.46101e-09
NCU00177	phosphoribosylformylglycinamidine cyclo-ligase	70.9	71.09	153.34	150.6	163.19	168.83	4.6	4.31	69.91	71	82.95	82.6	59.29	60.85	1.15	1.04	78.04	79.91	89.26	88.82	84.44	82.11	2.89	4.02	-0.366423	0.00012765	0.164944	1.30313e-12	-0.237066	1.4702e-23	0.0997033	3.25111e-06	-5.7757	0	0.473178	2.0812e-84	1.65904	1.47758e-29	-0.171825	4.4907e-14	-4.58984	0	-0.00951057	0.134797	0.155434	7.67768e-12	-0.87271	0
NCU00178	RNA polymerase II elongator complex subunit	4.22	4.76	10.06	9.97	11.32	11.15	5.1	4.96	8.02	8.07	8.68	9.28	8.75	8.91	4.45	4.42	11.44	11.46	11.38	12.66	10.95	10.46	7.57	8.79	0.700245	2.47667e-13	0.5099	4.18355e-11	-0.165331	0.0571849	0.414444	2.64652e-08	-0.991822	1.18608e-24	0.280244	0.000162699	0.883255	6.01466e-19	-0.0698751	0.211304	-0.388811	1.89163e-07	0.843758	2.94942e-18	1.35366	3.89922e-51	-0.152034	0.0167447
NCU00179	hypothetical protein	0	0	0	0	0	0	0	0	0	0	0	0	0	0	0	0	0	0	0	0	0	0	0	0
NCU00180	hypothetical protein	1.38	1.77	2.23	2.32	1.93	1.88	7.82	7.89	3.8	2.68	2.75	2.72	2.7	2.67	6.52	6.89	3.65	4.48	3.22	3.3	2.98	2.98	8.53	9.26	0.178432	0.00211998	0.333189	0.000331676	0.234166	0.0437528	0.246819	0.0104456	1.32274	5.53799e-46	0.152413	0.0631541	0.406406	1.85696e-09	0.320536	0.00186529	1.57673	1.00501e-77	1.03767	5.61074e-17	1.37086	5.57073e-31	0.270162	0.00819458
NCU00181	peptidyl-prolyl cis-trans isomerase-like 2	6.56	5.98	6.46	6.44	8.51	7.86	6.15	5.56	5.98	5.74	5.54	6.2	5.54	6.77	5.74	6.28	10.26	9.54	9.56	10.09	9.09	9.17	8.01	8.52	0.495408	1.82235e-08	0.757899	6.20917e-19	-0.0086917	0.508314	0.737462	1.06108e-17	-0.0318449	0.115798	0.571669	3.00752e-11	0.458001	1.29113e-07	0.0117454	0.433242	-0.145514	0.00942317	-0.0985949	0.0627854	0.659304	1.05513e-15	-0.132036	0.048064
NCU00182	integral membrane protein	29.86	28.95	35.41	34	34.33	33.3	61.31	61.34	43.39	42.3	34.77	35.77	40.77	42.1	67.06	71.8	64.72	59.52	56.52	54.86	60.11	59.09	76.68	77.22	0.325829	7.2917e-35	0.53624	2.2598e-70	0.275013	1.5581e-14	0.652601	4.48908e-88	0.746898	3.69847e-138	0.52666	8.95385e-65	0.147164	3.76921e-09	0.158651	5.86138e-08	0.367402	5.08807e-44	0.543683	1.12541e-51	1.07992	3.60051e-234	0.0275207	0.119943
NCU00183	DUF185 domain-containing protein	16.83	16.84	13.56	14.54	12.77	14.65	62.82	61.41	21.32	21.58	17.38	18.14	15.7	15.42	23.17	22.79	20.23	22.85	19.69	20.06	16.49	18.83	31.61	33.69	-0.929621	1.63114e-148	0.01097	0.213469	0.265109	2.56307e-06	0.155445	0.00205507	0.564599	3.26314e-25	0.185179	0.000709264	0.505344	2.36266e-28	0.120634	0.021393	0.884764	7.22606e-74	0.350777	2.58051e-11	0.361747	6.37934e-12	0.342658	4.46749e-09
NCU00184	hypothetical protein	15.3	15.44	12.9	13.71	13.49	13.42	19.69	18.34	12.46	11.37	12.19	11.73	11.57	12.29	12.57	12.22	18.06	19.88	16	18.26	14.8	12.88	18.66	17.7	-0.0677742	0.069211	0.673634	5.93583e-21	-0.0166681	0.475583	0.509357	4.41075e-12	0.0582104	0.0760139	0.218551	0.00221934	0.550882	1.7834e-14	0.147609	0.0247681	0.390542	5.21398e-09	-0.36668	3.09803e-07	0.306954	1.16883e-06	-0.145878	0.0194386
NCU00185	hypothetical protein	0.06	0.13	0.07	0.15	0.07	0.1	0.52	0.54	0.41	0.1	0.2	0.28	0.17	0.24	1.11	0.76	0.55	0.47	0.38	0.17	0.37	0.51	1.01	0.86	0.822056	0.000112785	1.41119	2.42744e-05	-0.40376	0.261392	0.167222	0.202272	2.09835	3.85801e-13	0.886253	0.00618349	0.102369	0.135852	0.840209	0.00960519	1.31446	2.42126e-08	0.877932	0.0200064	2.28912	4.81751e-09	2.0323	9.70648e-05
NCU00186	hypothetical protein	0.64	0.64	1.05	0.77	0.93	0.96	2.28	1.88	1.56	1.56	1.13	1.34	1.98	1.91	0.33	0.84	1.85	1.8	1.91	1.66	2.28	2.14	1.4	1.93	-0.320482	0.0293816	0.221953	0.0861058	0.331692	0.153005	0.519046	0.00950055	-1.73286	3.90932e-11	0.187993	0.10882	1.50986	3.37046e-08	0.0345992	0.430294	-0.410994	0.00557696	1.28801	8.15473e-07	1.50996	3.52733e-09	0.445548	0.0295428
NCU00187	menadione-induced gene-11	13.35	11.99	12.42	10.82	17.82	20.39	3.01	3.48	45.67	43.96	39.75	41.52	36.26	41.45	3.44	2.94	44.33	39.83	44.96	47.14	45.83	50.34	8.79	10.09	1.53807	6.93612e-33	-0.0897216	0.0158847	0.130207	0.00777096	0.169372	0.00010762	-3.60457	0	0.311578	7.78409e-12	1.56678	1.01317e-33	-0.128886	0.0054726	-2.34937	9.77833e-282	1.82279	6.68743e-197	1.73307	1.21273e-170	1.81393	3.23029e-175
NCU00188	autophagy protein-1	14.73	15.05	7.42	7.38	6.16	6.59	25.25	25	5.57	6.16	5.41	5.28	5.45	6.16	20.63	19.84	10.56	10.29	9.09	9.65	9.98	9.02	32.93	33.68	0.405905	1.18814e-49	0.828357	5.56111e-57	0.133178	0.0394589	0.807427	1.35516e-48	1.80311	0	0.712989	4.56368e-40	0.719176	9.05484e-136	0.154108	0.00126508	1.8093	0	-1.34162	1.28973e-178	-0.51326	2.69057e-36	-0.467336	4.61949e-16
NCU00189	hypothetical protein	0.3	0.1	0.29	0.21	0.29	0.31	0.92	1.18	0.33	0.21	0.18	0.18	0.29	0.38	0.99	1.3	0.4	0.31	0.32	0.25	0.35	0.33	1.35	1.72	0.549066	0.000705425	0.402431	0.0778145	0.5893	0.16237	0.664105	0.0442558	1.77794	1.37312e-12	0.0327701	0.264915	0.420684	0.00468597	0.327626	0.229614	2.16586	2.24617e-20	0.425672	0.0636998	0.828103	0.00672451	-0.481194	0.0762129
NCU00192	hypothetical protein	0	0	0	0	0	0	0	0	0.21	0	0	0	0	0	0	0	0	0	0	0	0	0	0	0
NCU00193	GPI mannosyltransferase 3	12.45	12.45	17.16	18.47	22.45	23.4	19.99	19.86	24.95	25.02	22.85	23.31	24.89	24.87	9.48	8.46	25.47	24.24	26.49	27.29	19.99	22.06	16.23	15.75	-0.319467	1.34366e-09	-0.00719141	0.223446	0.108641	0.0256001	0.214092	1.32062e-06	-1.47095	2.71924e-138	-0.241246	2.00132e-07	0.833829	9.82334e-37	-0.112642	0.0123829	-0.395879	1.62921e-14	1.00649	2.87184e-80	0.999303	4.30621e-78	0.378391	2.14774e-14
NCU00194	ornithine transaminase	27.89	29.62	51.98	50.21	63.58	62.76	82.23	83.87	78.34	80.78	92	94.32	86.42	87.63	26.57	24.26	65.24	65.39	81.31	78.04	67.61	67.21	56.57	58.14	-0.535762	3.71882e-89	-0.28459	3.03734e-28	-0.232546	6.03405e-22	-0.232018	1.68811e-22	-1.77441	0	-0.366311	1.10664e-47	1.17355	1.47238e-232	-0.285118	2.51605e-27	-0.234552	1.27888e-17	1.47032	0	1.18573	3.1008e-279	0.870549	8.71567e-239
NCU00195	MFS transporter	6.06	5.39	1.99	1.96	2.06	2.01	130.23	120.57	82.91	84.64	92.65	95.34	64.95	69.85	111.11	108.41	59.15	62.32	47.92	49.77	20.65	22.77	140.05	140.32	0.148279	1.24775e-14	-0.441638	3.98386e-64	-0.166126	7.76786e-12	-0.925953	4.31212e-259	0.69286	8.51374e-182	-1.54722	0	0.35655	1.15264e-69	0.318189	1.01696e-25	2.59663	0	3.75483	0	3.3132	0	4.93838	0
NCU00196	rho GTPase activator	4.17	4.09	8.08	8.81	8.27	8.3	21.79	19.34	6.42	6.85	6.82	7.07	6.53	7.31	11.77	10.93	11.06	11.26	9.74	9.07	9.82	9.29	20.99	20.38	-0.00182558	0.195372	0.850514	1.20498e-54	-0.104138	0.100078	0.453795	1.05266e-15	0.784278	8.87493e-48	0.530438	5.73054e-21	0.867442	2.3604e-99	0.292582	1.09274e-08	1.12128	4.11777e-153	0.648215	8.43739e-21	1.49873	2.92264e-134	-0.312087	3.11506e-08
NCU00197	hypothetical protein	0.53	0.34	0.79	0.5	0.38	0.46	3.26	3.5	0.77	0.65	0.6	0.86	0.77	0.61	1.71	1.29	0.65	1.26	0.95	0.75	0.97	0.92	3.61	3.74	0.117296	0.103286	0.30995	0.100288	-0.04813	0.49557	0.210514	0.168739	1.12844	3.0349e-05	0.348502	0.101292	1.29258	1.91138e-11	0.0513057	0.432315	2.07252	4.56321e-21	0.70578	0.0167398	1.01573	0.00146938	0.182587	0.156126
NCU00198	translocase of inner mitochondrial membrane 9	157.9	153.81	165.42	169.85	202.15	201.77	199.32	204.96	243.13	254.01	272.4	242.79	274.4	244.73	144.85	152.14	226.72	201.33	250.92	237.81	218.04	197.19	218.74	205.91	0.0621123	0.0154603	-0.215159	2.94128e-12	-0.0775831	0.0137983	-0.106519	0.000180554	-0.798822	8.11676e-123	-0.313587	6.294e-24	0.511068	3.26864e-46	-0.186223	8.75092e-09	0.0258325	0.0524727	0.679593	5.57036e-92	0.464435	9.42084e-41	0.641061	1.02561e-85
NCU00199	hypothetical protein	7.5	8.1	12.71	12.38	12.65	13.36	6.86	6.42	13.66	14.05	14.3	13.87	12.81	12.87	5.45	4.82	13.41	14.74	13.65	14.92	15.07	13.59	9.31	9.09	0.470305	3.74863e-23	0.023202	0.139075	-0.025875	0.326035	0.0185469	0.18554	-1.32273	2.80166e-177	0.159876	4.54765e-06	0.841781	2.3046e-61	-0.0212199	0.311491	-0.640824	1.23714e-60	0.830787	3.70172e-94	0.853989	5.37488e-99	0.168865	1.23001e-06
NCU00200	tryptophan-1	28.53	27.85	36.43	37.31	34.89	35.38	30.01	31.11	39.27	41.21	40.81	42.37	36.88	35.22	17.37	15.87	39.16	39.8	40.11	41.13	43.53	41.31	25.04	23.88	-0.320953	4.14282e-18	-0.0263559	0.109004	-0.0512684	0.0960623	-0.0333864	0.0921728	-1.11549	1.97476e-177	0.237889	1.23278e-14	0.558693	6.56988e-38	-0.0442378	0.112928	-0.794691	1.23885e-119	0.509317	1.91048e-54	0.482961	2.82175e-48	0.170583	1.39088e-08
NCU00201	hypothetical protein	0.5	0.54	0.76	0.79	0.83	1	1.23	1	0.71	0.78	0.5	0.42	0.52	0.48	1.05	1.06	0.48	0.39	0.29	0.49	0.47	0.39	0.65	0.59	-0.849157	0.000313604	-0.773726	0.00426842	0.680568	0.0340455	-0.246343	0.157719	1.07577	1.94004e-05	-0.212583	0.166856	-0.771433	0.000934591	0.153185	0.360337	0.51692	0.0146504	0.511063	0.0181471	-0.262663	0.0791874	-0.752134	0.00417926
NCU00202	coronin 1	78.93	79.4	82.48	80.18	90.31	90.18	80.25	78.9	89.94	94.35	89.21	91.3	93.96	93.48	56	55.56	104.44	104.92	108.19	112.47	110.71	105.35	81.68	81.35	0.0330402	0.0414142	0.183755	1.66946e-17	0.0253589	0.219564	0.284234	2.9601e-39	-0.747158	1.05123e-188	0.207005	7.16011e-22	0.546391	5.94911e-94	-0.0751194	0.000472553	-0.407773	1.30027e-74	0.221106	3.27509e-22	0.404861	5.41162e-73	0.15429	1.57266e-11
NCU00203	SIR2 family histone deacetylase	8.44	8.66	5.54	6	5.76	6.33	29.98	31.56	19.96	13.97	16.01	15.89	15.36	13.59	25.36	24.7	23.24	21.35	17.97	19.25	17.39	13.99	39.9	37.45	0.326865	1.74197e-14	0.400479	1.09062e-12	0.0756971	0.194982	0.215018	0.000186787	0.791209	5.61285e-43	0.119085	0.0247482	0.626658	2.95885e-43	0.261158	5.69563e-06	1.29878	3.7815e-144	0.984146	2.30629e-43	1.38463	1.08557e-94	1.47199	2.82611e-74
NCU00204	hypothetical protein	32.04	30.18	25.11	26.53	27.44	25.68	9.37	8.2	17.72	20.61	20.37	21.18	20.48	21.6	7.85	7.05	19.48	21.37	24.09	23.99	23.31	25.58	10.72	11.45	0.334874	1.50741e-06	0.0901491	0.0240833	-0.119591	0.0255115	0.204234	1.11945e-05	-1.49691	1.30444e-119	0.218447	2.50365e-06	0.573836	1.84942e-14	-0.233676	2.66359e-06	-1.14152	3.00079e-92	-0.695968	1.23091e-53	-0.605819	5.12233e-42	-0.309019	2.361e-11
NCU00205	hypothetical protein	1.72	1.8	3.6	3.43	3.19	3.44	2.49	2.3	2.71	2.52	2.6	2.72	2.64	2.59	3.3	3.31	3.98	4.02	3.6	3.77	3.39	3.29	4.56	4.39	0.902643	3.57574e-37	0.614346	1.95287e-18	-0.029216	0.425789	0.467808	5.57677e-11	0.337107	1.30129e-06	0.352325	1.08669e-06	0.437136	9.91606e-12	0.117322	0.0607288	0.421918	1.5322e-11	0.569732	9.47561e-12	1.18408	3.84186e-53	-0.399689	1.59285e-08
NCU00206	cellobiose dehydrogenase-1	0.38	0.35	0.45	0.6	0.61	0.66	2.78	2.91	0.8	1.15	1.32	0.89	0.75	0.83	1.64	1.41	1.17	1.22	1.01	1	1.04	1.02	1.78	2.56	-0.39054	0.0001303	0.285617	0.0266683	-0.176235	0.241056	-0.141787	0.131443	0.952172	2.35578e-09	0.392691	0.0123214	0.512917	2.33523e-05	0.25117	0.100867	1.0724	8.52811e-15	1.412	4.60705e-11	1.69761	2.28532e-16	1.07789	2.25196e-08
NCU00207	oxidoreductase	7.2	7.21	15.83	14.95	14.44	13.84	14.23	15.37	18.81	16.87	16.48	16.44	17.7	18.92	20.39	19.54	28.03	26.21	23.53	23.26	28.18	28.29	22.51	24.25	0.678244	8.06525e-25	0.615977	3.34514e-24	0.0992117	0.145736	0.498187	1.02687e-14	0.17021	0.00168368	0.62727	1.60123e-25	0.221752	8.77271e-05	0.217003	0.000225488	-0.235308	4.49423e-06	1.29341	4.98681e-54	1.90939	3.01042e-140	0.0806846	0.071766
NCU00208	hypothetical protein	0	0	0.08	0.08	0.04	0.04	0.08	0.04	0	0	0	0	0	0	0	0	0.08	0	0.04	0	0	0.08	0	0															1.01568	0.314831
NCU00209	hypothetical protein	10.06	10.34	16.66	14.75	15.46	16.15	14.18	14.89	12.55	13.13	13.7	14.76	13.5	13.7	11.91	12.62	18.12	18.01	17.29	17.43	19.3	18.99	22.47	22.32	0.622284	1.4413e-43	0.492337	1.92822e-24	-0.151743	0.00550774	0.282281	2.35465e-09	-0.147258	0.00102196	0.495392	1.01946e-25	0.86762	5.08539e-76	0.0583124	0.141561	0.224969	1.24812e-08	0.333505	4.90127e-10	0.825842	2.64338e-59	-0.139483	0.00149178
NCU00210	nuclear cap binding protein subunit 2	37.62	34.21	55.1	53.07	61.2	58.15	27.09	34.79	66.73	63.34	61.07	60.2	68.89	66.24	41.86	39.4	69.45	64.5	72.95	71.61	77.82	70.38	52.73	50.9	0.73868	2.77352e-50	0.0437432	0.0737906	0.0888997	0.0313173	0.240637	2.24085e-10	-0.731146	1.07167e-64	0.1372	0.000101823	0.349263	2.10661e-14	-0.107994	0.00466725	-0.519083	1.10048e-39	0.856966	5.51641e-84	0.900709	7.52188e-93	0.173669	9.0177e-06
NCU00211	mitochondrial ribosomal protein subunit L31	99.57	97.58	110.05	112.8	134.64	125.48	37.53	38.49	134.78	126.81	130.44	130.58	116.2	117.25	27.12	29.14	128.19	115.41	135.84	134.12	100.29	98.91	39.83	39.2	0.0505693	0.0907111	-0.101113	0.000847308	-0.013983	0.412627	0.0303422	0.116562	-2.04777	0	-0.223132	3.69591e-10	0.487175	3.46676e-14	-0.145438	2.0723e-05	-1.33746	4.67802e-176	0.410458	1.0049e-32	0.309345	8.26672e-19	0.240863	5.91532e-13
NCU00212	histone h4-2	559.82	562.07	732.93	713.32	774.69	746.92	561.58	626.09	774.6	756.76	754.24	752.63	821.7	792.23	498.55	511.73	884.66	809.76	861.46	839.87	784.96	743.91	670.63	672.55	0.173891	8.23916e-52	0.146683	4.17497e-48	0.013343	0.179065	0.164181	8.164e-59	-0.673166	0	-0.0748017	1.9163e-13	0.409267	1.67977e-255	-0.0041551	0.359801	-0.189097	6.96885e-70	0.450679	0	0.597362	0	0.0666567	1.05356e-10
NCU00213	nuclear protein bimA	6.99	7.17	7.66	7.31	7.45	7.2	8.52	9.12	5.67	6.07	5.93	5.29	5.51	5.71	6.39	6.58	10.42	10.52	9.57	9.61	9.17	8.47	12.4	12.13	0.474529	1.15455e-19	0.8346	4.47884e-44	0.0617945	0.284624	0.769531	5.63543e-35	0.210583	0.000429263	0.654007	8.41709e-25	0.918241	1.6647e-58	0.126863	0.0177048	0.474816	2.94306e-20	-0.269665	1.02948e-05	0.564934	1.02629e-23	-0.412824	1.82586e-10
NCU00214	hypothetical protein	20.25	20.01	20.84	21.83	21.18	23.98	27.42	24.08	27.85	28.33	26.26	28.15	30.21	29.53	20.32	19.06	36.31	34.63	35.32	32.09	30.6	32.92	30.45	29.61	0.216781	0.00111303	0.337671	5.87976e-07	0.0288037	0.422789	0.288475	2.78696e-05	-0.596719	2.37515e-14	0.094067	0.0640792	0.606356	1.92228e-14	0.077999	0.169168	-0.0844302	0.0293723	0.484888	3.68116e-10	0.822559	4.74229e-28	0.364423	2.01448e-06
NCU00215	hypothetical protein	16.06	16.66	18.21	18.78	21.78	22.07	22.99	25.05	27.03	25.61	24.82	24.57	26.46	23.54	18.66	20.04	32.84	29.1	29	31.2	31.93	33.09	27.03	29.43	0.227174	5.38084e-05	0.248253	6.2479e-06	0.0640906	0.237413	0.258553	5.91719e-06	-0.370496	3.51529e-09	0.356462	3.83368e-10	0.544246	7.40266e-18	0.0537906	0.214682	-0.182712	0.000160316	0.679265	8.38668e-25	0.927518	1.04589e-47	0.435767	2.07485e-11
NCU00216	NADH-cytochrome b5 reductase 1	159.88	158.99	153.84	152.98	170.28	166.11	78	80.08	180.29	184.47	165.31	168.36	169.13	171.92	89.45	88.17	190.15	184.23	199.18	189.08	198.49	193.28	86.02	90.27	0.155017	9.27393e-09	0.0376336	0.0135007	0.121605	6.33475e-10	0.209935	6.15196e-29	-0.939119	0	0.202759	1.50517e-27	-0.0116781	0.145689	-0.0506963	0.00638804	-1.15356	0	0.195868	2.76418e-25	0.233502	3.66072e-35	0.12673	7.83234e-11
NCU00218	ADP-ribosylation factor family protein	7.35	8.71	11.66	11.29	11.41	11.17	20.45	24.01	14.33	14.43	13.82	12.3	15.99	15.78	18.18	18.17	16.68	13.06	15.27	15.82	13.59	11.49	21.27	20.98	-0.0786807	0.0644694	0.0477662	0.156734	0.125764	0.155752	0.237095	0.00325004	0.197739	0.00283254	-0.335902	8.17921e-05	0.214947	0.00136056	-0.0635649	0.27503	0.748588	5.72839e-20	0.846003	2.08696e-17	0.89377	2.29866e-19	0.196694	0.0124257
NCU00219	hypothetical protein	8	8.1	14.52	15	16.6	16.08	13.47	13.02	12.82	13.15	13.37	13.99	13.08	13.07	12.63	12.33	15.19	15.2	14.02	14.21	15.22	14.87	15.72	16.24	0.270372	7.25674e-15	0.223041	1.39093e-10	-0.0757661	0.0463358	0.0388327	0.0945021	-0.0655837	0.0137628	0.20015	1.08644e-08	0.352544	2.88899e-23	0.108442	0.00234003	0.0868109	0.00145353	0.690354	4.1353e-64	0.913395	7.66065e-118	-0.107029	0.000821073
NCU00220	hypothetical protein	9.01	9.85	12.25	13.33	14.35	14.04	11.37	11.23	14.13	13.97	13.8	12.8	14.53	12.83	13	10.86	21.07	20.11	19.68	20.92	20.01	21.51	15.07	14.02	0.361448	2.99304e-06	0.552228	1.55927e-15	0.0686837	0.284394	0.5996	3.61503e-17	-0.196495	0.00282666	0.603845	8.05739e-18	0.285275	0.000112719	0.0213118	0.384224	-0.515065	2.4071e-14	0.577675	2.05655e-12	1.1299	2.19716e-49	0.0646103	0.111661
NCU00221	hypothetical protein	0.11	0.09	0.09	0.16	0.09	0.12	0.1	0.05	0.17	0.18	0.14	0.12	0.24	0.12	0.24	0.41	0.22	0.26	0.05	0.14	0.09	0.1	0.42	0.27	2.24199	2.52606e-05	0.454898	0.1003	0.399329	0.336745	-0.483382	0.151123	0.867913	0.00991436	-0.915941	0.0492144	0.0612535	0.186311	1.33761	0.0203193	1.84511	6.89941e-05	0.7476	0.0454439	1.2025	0.0062377	0.0493204	0.226401
NCU00222	hypothetical protein	14.14	14.01	17.49	15.39	15.64	15.5	17.03	17.37	21.47	22.08	22.85	21.83	21.95	23.89	22.83	22.54	24.01	24.22	23.12	22.17	24.15	24.3	26.83	26.72	0.636763	2.60001e-55	0.14693	6.16192e-05	-0.0405568	0.245735	0.0145804	0.215276	-0.0132504	0.114948	0.0816445	0.0132674	0.238427	1.29016e-10	0.0917931	0.0180694	0.143532	1.69736e-05	0.631376	5.18723e-47	0.778306	4.89404e-73	0.445677	6.0579e-26
NCU00223	bZIP transcription factor	13.44	15.02	30.45	27.68	31.03	32.31	107.84	106.49	40.02	44.01	46.24	47.18	49.01	48.62	86.65	83.56	59.52	59.1	54.1	54.04	63.5	62.9	95.33	95.41	-0.170207	1.03437e-17	0.495567	2.90267e-69	-0.155319	6.81635e-07	0.206055	2.1558e-13	0.802721	2.04858e-226	0.373824	5.78824e-44	0.163444	6.22124e-15	0.134193	9.50998e-07	0.592341	1.67299e-149	1.5671	0	2.06267	0	0.687344	6.75963e-98
NCU00224	hypothetical protein	0	0	0	0	0	0	0	0	0.31	0	0	0	0	0	0	0	0	0	0	0	0	0	0	0
NCU00225	hypothetical protein	668.75	643.04	955.68	911.86	1062.55	1005.03	123.64	121.52	882.54	853.69	995.21	1005.6	871.59	887.08	65.76	61.68	702.47	723.53	787.15	799.42	643.94	655.98	147.28	159.27	0.320532	8.98938e-51	-0.282739	9.73768e-226	-0.212268	2.96376e-150	-0.342487	0	-3.78488	0	-0.433577	0	1.26593	0	-0.152521	1.07962e-62	-2.08537	0	0.404911	0	0.122172	7.20497e-39	0.104884	7.0587e-40
NCU00226	MFS transporter	5.63	5.16	6.39	7.37	6.83	6.89	30.32	27.48	12.73	14.05	12.37	13.52	12.48	11.66	40.59	41.57	19.26	18.17	14.99	16.76	16.85	16.91	37.94	38.19	0.396171	6.79126e-24	0.481848	9.4849e-18	0.0443821	0.331494	0.288941	7.09532e-07	1.76899	3.35601e-297	0.485762	3.58314e-16	-0.111091	0.000611013	0.237289	2.37845e-05	1.17213	6.16951e-150	1.31286	1.1289e-66	1.7947	8.72651e-143	0.917661	2.8027e-36
NCU00227	mitochondrial cation transporter	60.72	63.12	38.85	41.09	42.47	44.32	7.38	8.31	67.83	69.69	69.92	74.03	49.73	49.81	6.09	5.3	50.89	50.93	54.26	55.42	35.15	37.44	8.36	7.87	0.0458039	0.133147	-0.433422	1.07319e-38	-0.072891	0.024141	-0.400296	8.67501e-35	-3.12666	0	-0.452989	2.04021e-30	0.511046	9.66074e-08	-0.106017	0.00342838	-2.16263	4.84719e-264	0.153727	2.88298e-07	-0.279694	6.22526e-17	0.854286	3.40181e-132
NCU00229	hypothetical protein	0.33	0	0.08	0	0.09	0	0.61	0.69	0	0.33	0.09	0.17	0	0.09	0.8	1.21	0.26	0.34	0.09	0.17	0.26	0.43	0.89	0.52	0.112708	0.171501	0.847216	0.0967545	0.366907	0.437849	-0.0239508	0.283131	4.54348	2.34913e-07	2.99095	0.00568036	-0.514776	0.0636971	1.23807	0.141503	1.03775	0.0113272	0.0106342	0.186815	0.85785	0.0615517	1.63428	0.0809365
NCU00230	protein kinase-4	12.21	13.11	18.41	18.43	18.76	19.39	22.79	22.56	13.85	15.4	15.1	14.13	15.59	16.12	18.2	19.52	21	21.49	19.75	19.98	22.25	22.47	26.13	25.35	0.182515	2.45963e-09	0.537103	1.4863e-49	-0.000506428	0.522067	0.439312	2.96662e-32	0.251951	2.28031e-12	0.496772	8.16218e-45	0.447754	2.77166e-42	0.0972851	0.0047688	0.202932	1.75952e-11	0.21156	6.77075e-08	0.748664	3.94544e-89	-0.330976	8.00704e-19
NCU00231	hypothetical protein	0	0.02	0	0	0.07	0	0.09	0.14	0	0	0.02	0.02	0	0	0.05	0.09	0.02	0	0	0	0	0	0	0.02	-3.30233	0.00115815							3.60488	0.00364942			-2.57618	0.012424							0.0504951	0.167471
NCU00232	hypothetical protein	6.37	7.06	12.72	11.96	14.65	13.59	2.15	1.97	6.01	6.28	8.09	7.96	8.08	8.55	1.53	1.48	6.81	7.87	8.58	8.93	10.28	10.63	2.17	2.01	0.0248546	0.173758	0.255448	6.26788e-05	-0.386932	1.89317e-08	0.122674	0.0170617	-2.46499	1.15628e-151	0.331919	5.52412e-09	0.475449	0.000108471	-0.254158	7.4515e-05	-2.32146	1.18115e-177	-0.12378	0.0159932	0.131668	0.00908875	-0.617806	6.85982e-29
NCU00233	glycoside hydrolase	0.19	0.27	0.26	0.47	0.74	0.93	1.51	0.61	0.34	0.26	0.47	0.55	0.47	0.48	0.97	0.89	0.89	0.54	0	0.47	0.47	0.34	0.98	0.76	-0.290741	0.100858	1.26225	0.00747536	-0.785096	0.174484	-1.12349	0.0296857	0.967449	0.0065348	-0.231442	0.204669	-0.102245	0.171477	1.60064	0.00744376	1.09665	0.00342065	0.373204	0.119635	1.63546	0.00110919	0.496779	0.103623
NCU00234	hypothetical protein	15.33	17.14	18.39	17.84	16.9	17.62	26.96	26.64	14.76	15.3	14.48	13.92	16.69	15.87	36.36	36.5	21.98	22.04	19.52	19.82	20.49	21.07	37.11	36.87	0.463331	2.12917e-37	0.550309	1.83689e-31	0.077068	0.140527	0.464326	6.12413e-21	1.16327	3.63955e-176	0.353423	5.09989e-14	0.0213518	0.118318	0.163051	0.00036045	0.831197	1.40942e-103	-0.107938	0.00756564	0.442371	2.61651e-22	-0.347127	2.50059e-12
NCU00236	flavoprotein oxygenase	20.69	20.04	13.66	13.04	14.69	15.38	110.8	96.79	55.35	57.32	43.46	42.35	37.85	38.22	51.44	48.2	35.91	40.48	36.81	35.53	38.9	42.36	60.75	58.84	-0.796952	2.67897e-195	-0.560083	1.69361e-59	0.386917	4.54995e-30	-0.25405	9.24862e-12	0.390943	3.02234e-28	0.0971428	0.00403819	0.262606	1.39163e-16	0.080885	0.0339138	0.556406	6.12379e-62	1.46916	7.91769e-298	0.909072	2.60745e-94	1.68904	1.95347e-273
NCU00237	cAMP-specific phosphodiesterase	5.93	6.06	5.73	6.54	5.51	6.45	11.75	10.49	7.6	7.55	6.4	6.83	7.17	7.04	10.99	10.83	10.56	11.25	9.83	9.9	10.55	11.68	14.39	13.99	0.351765	9.37419e-12	0.526586	3.88179e-18	0.192052	0.00896895	0.572896	1.13952e-18	0.620344	9.27983e-24	0.647412	1.60342e-25	0.378906	2.98681e-13	0.145742	0.0119975	0.351838	3.11537e-12	0.337496	4.27709e-07	0.864082	1.59678e-41	0.111499	0.0372312
NCU00238	hypothetical protein	0.53	0.35	0.76	0.89	1.08	1.01	0.25	0.2	0.45	0.53	0.64	0.61	0.5	0.49	0.26	0.42	0.64	0.5	0.6	0.37	0.32	0.56	0.32	0.41	0.678562	0.00580966	0.215433	0.0907524	-0.352985	0.0996544	-0.380644	0.0276626	-0.547768	0.00479725	-0.174636	0.142611	0.108322	0.149981	0.243092	0.179614	-0.26481	0.0360651	0.153239	0.100516	0.368671	0.0182999	-0.396305	0.0102689
NCU00239	AMP binding domain-containing protein	8.35	8.2	6.9	7.3	7.06	7.23	14.91	14.27	10.81	10.39	10.26	10	10.53	10.05	15.46	16.93	12.14	11.64	10.47	11.52	10.67	10.73	19.52	19.83	0.430766	1.43081e-42	0.165217	6.52725e-06	0.0616606	0.122641	0.114997	0.00162156	0.65519	1.62952e-74	0.05593	0.0562448	0.279173	5.29587e-20	0.11188	0.00401794	0.878434	4.17829e-148	0.356694	2.69846e-18	0.52191	1.94796e-38	0.516363	5.45337e-32
NCU00240	hypothetical protein	5.04	4.44	11.09	10.77	8.62	9.31	18.17	17.78	8.24	9.01	8.21	6.81	9.47	8.76	19.2	19.66	11.59	11.45	10.57	10.17	14.17	14.01	21.81	21.49	0.267303	6.80352e-09	0.416931	1.29602e-10	0.194272	0.0126234	0.458018	5.2376e-11	1.09363	5.42326e-81	0.630278	3.34816e-24	0.155092	0.000250711	0.153185	0.0160788	0.61844	1.65221e-35	0.863408	1.12644e-26	1.28034	9.51732e-64	-0.535642	4.87265e-15
NCU00241	hypothetical protein	12.7	12.08	16.2	16.67	16.33	17.05	16.29	15.04	29.64	28.88	28.71	27.4	29.95	30.33	9.99	9.98	32.52	33.74	32.57	32.5	33.34	33.25	21.05	22.56	0.476544	2.72643e-31	0.17996	4.11495e-09	0.0564801	0.0908529	0.209509	3.43584e-11	-1.59285	0	0.144858	1.76122e-06	1.12642	3.78177e-132	0.0269316	0.236772	-0.61129	2.49988e-73	1.23916	5.54396e-216	1.41912	9.91241e-297	0.774824	1.66629e-94
NCU00242	V-SNARE	32.1	31.35	20.78	22.26	20.39	21.16	63.92	60.97	35.2	35.07	33.12	31.41	34.02	32.36	52.53	52.79	37.81	38.69	34.48	36.69	32.29	32.76	66.25	65.62	0.0856242	0.000557687	0.120304	0.000303748	0.11737	0.00322125	0.138173	0.000110205	0.658094	4.41468e-84	-0.024007	0.164842	0.325516	6.68015e-30	0.0995014	0.00653424	1.00762	4.50471e-215	0.150721	1.41982e-05	0.271025	4.10068e-14	0.576424	1.31191e-42
NCU00243	microtubule-associated protein RP/EB family member 1	48.33	49.21	66.43	66.89	72.95	71.02	64.3	65.12	89.12	89.38	89.99	88.43	98.44	95.12	47.38	51.55	91.83	87.16	101.26	104.76	101.64	101.97	69.68	71.11	0.125058	6.09672e-07	-0.00650429	0.200475	0.00576471	0.460123	0.205981	5.47384e-21	-0.950407	5.24223e-296	0.0772949	0.000160101	0.518686	1.56258e-76	-0.206721	1.69232e-20	-0.509016	4.11115e-106	0.869793	7.21489e-247	0.863289	1.50893e-239	0.422438	9.40356e-68
NCU00244	glycosyl transferase	4.31	3.93	4.99	6.04	6.36	6.29	7.3	6.62	5.31	4.63	5.12	4.56	4.73	5.09	7.86	7.09	6.29	5.79	5.64	5.49	5.42	7.08	10.86	10.23	0.586967	1.28344e-11	0.333955	0.000858294	0.0128711	0.502051	0.193641	0.0329489	0.650483	1.61657e-10	0.393955	0.000159728	0.493328	4.92361e-09	0.153185	0.115173	0.749856	2.16535e-17	0.249972	0.00874165	0.583927	7.46178e-08	-0.180584	0.0330723
NCU00245	hypothetical protein	0.94	2.02	1.1	1.7	1.79	1.33	1.52	1.28	1.2	1.23	1.19	1.21	1.95	1.75	2.16	0.68	1.07	2.78	1.06	1.63	1.78	1.5	3.18	4.04	1.36473	1.07318e-07	0.667892	0.0120496	-0.00373589	0.522243	0.145974	0.206543	-0.38534	0.0365799	-0.164328	0.178874	1.35392	1.17683e-07	0.518182	0.0791566	1.13291	1.32816e-06	-0.2669	0.087698	0.400992	0.035411	-0.198607	0.146136
NCU00246	hypothetical protein	0.58	0.26	0.44	0.51	0.42	0.29	1.61	1.7	0.65	0.34	0.52	0.62	0.77	0.71	2.28	2.63	0.5	0.81	0.5	0.4	0.45	0.42	2.52	2.59	0.617677	1.66811e-05	0.405989	0.0473898	-0.200133	0.344098	-0.345879	0.0886935	1.73902	6.04514e-21	-0.746016	0.0040001	0.0552216	0.150744	0.551735	0.0536362	2.54025	9.09661e-34	0.217085	0.0989451	0.623074	0.00709382	0.266912	0.10122
NCU00247	hypothetical protein	4.74	4.27	4.37	5.25	5.04	4.74	27.82	27.79	15.16	16.4	31.51	30.76	50.56	48.87	84.53	82.46	15.74	12.67	13.89	13.79	18.36	17.54	28.44	26.39	-0.0259822	0.151167	-0.152784	0.0342256	-0.995444	8.04903e-36	-1.18776	8.84986e-48	0.752249	2.23771e-59	-1.46415	1.16942e-102	-1.60963	1.17671e-193	0.0395285	0.367176	0.606774	3.30942e-15	1.81209	6.10975e-47	1.6593	1.90427e-37	2.7082	4.18234e-145
NCU00248	hypothetical protein	21.76	21.08	19.07	18.9	15.86	15.07	48.28	46.9	32.54	29.44	39.03	38.41	57.89	53.38	115.49	117.54	26.83	22.03	20.95	20.63	24.08	24.97	48.72	48.75	0.0307509	0.1121	-0.341436	9.17184e-09	-0.334902	2.37689e-09	-0.910792	8.59486e-52	1.06934	5.74255e-197	-1.17834	4.85667e-111	-1.25942	5.81753e-252	0.234454	0.000734946	0.988251	5.98115e-74	0.533501	3.36385e-18	0.192064	0.000800823	1.03751	6.19518e-65
NCU00249	hypothetical protein	13.01	12.75	17.68	18.14	14.12	14.52	14.04	14.35	10.66	11.19	10.16	10.38	11.62	10.93	10.53	10.19	16.59	18.13	17.53	16.81	16.66	16.53	12.88	11.38	-0.22873	2.68184e-05	0.66805	7.93564e-33	0.0854832	0.167732	0.736112	1.40607e-37	-0.120946	0.0101693	0.559265	4.05712e-23	0.226733	9.36629e-05	0.017421	0.380995	-0.453478	7.17775e-17	-0.235737	2.16747e-05	0.432313	1.90934e-16	-0.798513	1.34853e-45
NCU00250	hypothetical protein	3.31	2.93	0.44	0.57	0.38	0.38	19.56	21.63	3.27	2.7	6.05	5.89	14.93	14.88	24.9	27.53	3.76	3.65	2.78	2.58	2.53	2.63	17.51	16.34	-0.288846	0.000212916	0.315495	0.0354861	-1.01743	3.65564e-08	-1.17079	1.09549e-10	0.819684	9.188e-24	-2.52407	5.72229e-66	-0.634623	1.24919e-15	0.468854	0.0229351	2.70913	7.83881e-81	-0.0633664	0.146966	0.252129	0.0379795	3.58848	1.47992e-38
NCU00251	hypothetical protein	2.71	2.62	2.55	2.72	2.1	2.19	5.15	4.95	1.69	1.98	1.77	1.64	1.86	1.92	5.04	5.12	3.12	3.21	2.59	2.63	2.91	2.78	7.26	7.44	0.54202	3.51767e-19	0.781709	1.93078e-16	0.106593	0.263573	0.60861	2.11126e-09	1.42776	2.1515e-63	0.592214	1.03173e-09	0.532751	1.1418e-18	0.279691	0.00196606	1.3683	2.8645e-85	-0.530189	2.49903e-08	0.25152	0.000802438	-0.623639	4.83963e-10
NCU00252	hypothetical protein	1.05	0.82	1.99	1.43	1.81	2.04	2.13	2.07	1.2	1.51	1.25	1.18	1.6	1.54	1.88	2.04	3.1	2.39	2.45	2.24	2.37	2.07	3.8	3.87	0.862359	1.49789e-11	1.08067	1.60809e-12	0.0752524	0.420046	0.855195	1.52187e-07	0.333577	0.00731173	0.491024	0.000865966	0.932165	6.25211e-13	0.300725	0.0259401	0.774718	2.20317e-10	0.48194	0.00393011	1.56261	3.16207e-21	-0.400713	0.00813031
NCU00253	hypothetical protein	10.56	10.79	11.99	11.32	10.31	10.77	31.16	33.2	15.45	14.48	12.18	12.89	13.06	13.47	29.58	32.52	17.9	15.18	16.1	15.71	15.28	14.01	41.04	40.96	0.346156	2.5243e-13	0.145581	0.0142007	0.245721	0.00278978	0.333546	6.83281e-06	1.23024	9.08727e-83	0.146184	0.0216447	0.399149	8.19785e-17	0.0577561	0.255719	1.48321	1.21917e-143	0.489013	2.6836e-10	0.634594	1.35233e-16	0.112208	0.0498225
NCU00254	hypothetical protein	0	0	0	0	0	0	0	0	0	0	0	0	0	0	0	0	0	0	0	0	0	0	0	0
NCU00257	ropy-2	6.83	6.18	10.82	11.25	12.62	13.07	5.59	4.63	8.7	8.01	9.89	9.26	9.8	9.66	5.91	5.16	11.23	12.02	10.88	10.45	10.39	10.88	10.1	10.8	1.03095	8.42641e-38	0.478871	1.39408e-12	-0.204214	0.00750993	0.14828	0.0114741	-0.813532	6.95753e-25	0.13027	0.0204034	0.917613	1.68191e-31	0.126376	0.0450282	-0.0261884	0.081918	0.359362	1.24782e-06	0.838232	1.93889e-31	-0.199564	0.00101114
NCU00258	cytoplasmic ribosomal protein-15	760.1	762.87	1038.91	1021.29	1168.19	1165.29	245.75	231.42	1019.25	1021.3	1124.39	1175.19	1031.68	1105.54	153.82	143.99	884.07	940.87	988.72	964.57	785.23	878.64	270.7	282.62	0.212069	5.91987e-46	-0.160339	8.62809e-99	-0.17866	5.16032e-136	-0.242774	7.59554e-244	-2.84153	0	-0.359053	0	0.893396	0	-0.0962246	6.55364e-35	-1.58908	0	0.423602	0	0.263263	1.98484e-229	0.16343	6.75427e-116
NCU00259	hypothetical protein	0	0	0	0	0	0	0	0	0	0	0	0	0	0	0	0	0	0	0	0	0	0	0	0
NCU00260	oxidoreductase	12.46	11.68	18.4	18.56	18.21	18.56	250.81	251.7	17.22	16.41	14.55	15.09	22.64	21.31	58.65	60.09	19.35	20.31	17.71	15.94	30.14	28.91	88.66	85.7	-1.50749	0	0.264208	2.12009e-06	0.140431	0.031949	0.180702	0.00154895	1.26506	2.07002e-188	0.419138	3.68949e-17	0.555388	1.04994e-68	0.223937	0.000167558	1.40131	0	0.437755	4.18196e-12	0.701963	4.34084e-30	-0.31041	1.14865e-07
NCU00261	CTP synthase	33.41	32.32	79.48	80.18	98.31	97.54	7.18	7.45	41.33	40.37	51.16	50.37	44.68	43.91	7.39	7.43	40.78	41.01	49.66	50.04	50.96	48.57	8.78	9.93	0.353679	2.48447e-07	0.00226981	0.238917	-0.318634	1.73756e-25	-0.0315909	0.0925314	-2.57739	0	0.169618	6.69833e-09	0.335014	7.85968e-07	-0.284774	2.13721e-20	-2.41199	0	0.314128	8.51738e-22	0.316398	5.77391e-22	-0.649208	4.80044e-145
NCU00262	hypothetical protein	5.16	5.56	3.29	3.99	4.49	3.73	14.67	15.97	8.33	7.23	7.68	6.58	9.69	9.88	21.52	21.17	7.4	8.09	7.21	7.27	9.43	10.13	19.65	17.53	0.269308	1.92131e-05	-0.0126064	0.228832	0.111766	0.219761	0.00807083	0.273381	1.12664	1.45016e-55	0.00668861	0.268475	-0.208919	0.000208767	0.0910892	0.228752	0.911035	6.33148e-35	0.541865	9.12399e-08	0.529258	1.68101e-07	0.982533	1.57014e-16
NCU00263	serin endopeptidase	9.23	9.06	9.86	9.91	7.71	8.39	22.38	20.49	42.67	44.61	58.04	59.24	37.14	42.72	21.41	20.77	74.82	76.86	47.76	48.94	26.63	28.82	58.97	61.05	1.4844	0	0.797002	5.05635e-232	-0.429499	1.6324e-59	-0.282689	3.22622e-28	-0.919088	1.6587e-153	-0.524448	1.31621e-58	1.50813	0	0.650192	1.08826e-160	1.11349	0	2.25621	0	3.05321	0	2.57154	0
NCU00264	hypothetical protein	28.04	29.14	26.77	27.93	29.71	31.25	85.68	87.42	36.94	36.6	29.94	30.02	31.54	31.43	58.85	57.93	34.5	35.68	27.11	29.56	23.05	22.31	82.91	81.59	-0.0630103	0.0100798	-0.0575891	0.0647387	0.284797	1.97973e-08	-0.088876	0.03322	0.953302	1.3542e-110	-0.471762	4.17877e-18	0.47672	5.11267e-46	0.316084	8.52807e-10	1.90178	0	0.36488	2.91452e-14	0.307291	1.58014e-10	0.140468	0.00255211
NCU00265	hypothetical protein	108.75	103.59	66.01	67.23	115.6	126.59	46.17	42.05	31.79	32.25	28.05	26.48	57.97	58.03	10.61	10.51	29.11	32.05	39.29	40.79	65.3	72.14	18.71	19.08	-1.22452	5.44529e-182	-0.0656807	0.0322281	0.225881	1.91309e-07	0.54786	1.30894e-43	-2.45624	0	0.246265	5.67966e-18	0.838968	2.78997e-43	-0.38766	2.50976e-23	-1.86354	0	-1.72839	0	-1.79407	0	-1.28382	1.35109e-302
NCU00267	hypothetical protein	1.14	1.57	2.14	1.78	1.34	1.37	0.67	0.74	0.97	1.04	1.85	1.8	1.47	1.69	2.03	2.46	1.52	1.77	1.01	0.95	0.92	0.66	0.72	0.55	-0.150326	0.142586	0.721331	0.00139881	-0.874798	0.00070587	-0.906114	0.00011119	0.512957	0.00252605	-0.991348	0.000111552	-1.8241	1.50043e-12	0.752647	0.0035415	-0.319799	0.0425679	-0.43137	0.0215698	0.289961	0.0394618	-0.0965305	0.16231
NCU00268	hypothetical protein	4.91	4.95	5.89	6.15	4.54	4.72	11.69	11.38	4.1	4.1	4.85	5.09	5.92	5.94	13.25	12.08	5.71	5.64	4.74	4.94	4.47	4.03	14.68	14.37	0.331099	3.44522e-11	0.468394	6.37247e-09	-0.28056	0.00196226	-0.0425365	0.187516	1.09527	3.44069e-70	-0.47794	2.45194e-09	0.197755	2.20208e-05	0.230371	0.00450062	1.77097	2.49076e-163	-0.265	0.000438232	0.203394	0.00195433	-0.273992	0.000149654
NCU00269	set-domain histone methyltransferase-2	1.89	1.74	2.12	2.69	2.8	3.14	2.96	2.96	2.2	2.72	2.61	2.64	2.43	2.08	2.24	2.15	3.39	3.17	3.1	3	3.58	3.11	3.5	2.93	0.119949	0.046069	0.41183	6.13327e-06	-0.0933811	0.270652	0.212569	0.0105771	-0.0369859	0.114475	0.570589	2.69102e-09	0.548836	1.26305e-08	0.10588	0.167848	-0.0587387	0.061664	0.439886	1.48797e-05	0.851715	2.07342e-17	0.130372	0.0564938
NCU00270	hypothetical protein	19.33	19.09	59.44	60.88	44.68	45.42	10.32	9.52	35.09	34.18	31.87	31.42	27.52	28.56	11.25	11.04	46.34	50.52	40.55	41.47	35.75	34.42	14.89	15.44	0.611281	1.28338e-27	0.48476	5.23987e-57	0.125431	0.000471462	0.369287	1.26936e-29	-1.3293	4.2418e-178	0.325533	1.17799e-20	0.443624	2.46513e-16	0.240905	8.29613e-16	-1.21121	5.8064e-193	0.851052	1.84902e-111	1.33581	0	-0.923324	8.82902e-216
NCU00271	hypothetical protein	0	0	0	0	0	0	0	0	0	0.18	0	0	0	0	0	0	0	0	0	0	0.36	0	0	0.19																	-0.962247	0.0686645
NCU00272	cullin-4	9.39	10.31	14.39	15.79	12.97	13.06	24.26	24.7	16.04	15.74	14.82	15.07	15.36	14.32	24.3	25.04	18.14	19	17.89	18.49	18.39	18.79	34.12	33.33	0.460967	1.26053e-42	0.225593	7.51817e-08	0.0844775	0.0727386	0.279338	1.74186e-10	0.734456	1.34111e-71	0.326198	9.50342e-14	0.450154	7.4291e-41	0.030732	0.275479	0.858411	3.07658e-126	0.691706	6.41415e-44	0.917299	1.28563e-80	-0.0106482	0.200832
NCU00273	hypothetical protein	11.91	11.49	17.41	17.13	17.18	18.02	10.69	10.18	17.8	17.54	18.08	18.49	17.03	16.67	7.48	7.09	18.13	17.5	18.44	18.44	18.29	17.53	12.85	12.77	0.295958	9.65089e-14	0.011819	0.186456	-0.0516411	0.109546	0.0100128	0.225803	-1.20959	1.58461e-191	0.0890653	0.00269303	0.814357	5.47516e-76	-0.0498348	0.093628	-0.4843	5.33352e-44	0.594542	5.73918e-64	0.606361	5.2862e-66	0.0837437	0.00308117
NCU00274	mutagen sensitive-21	2.23	2.06	4.24	4.14	4.08	4.05	3.25	3.37	4.2	3.82	3.91	4.29	4.19	4.24	4.08	4.15	4.73	4.47	4.67	4.96	5.66	5.34	4.35	4.51	0.419839	2.00201e-14	0.199657	4.61488e-05	-0.0353757	0.346813	0.230187	3.71529e-06	-0.0337941	0.0841831	0.385229	3.85976e-15	0.106862	0.0110196	-0.0659057	0.135109	-0.312161	2.66994e-11	0.900652	4.44866e-48	1.10031	9.6598e-75	-0.0302373	0.146136
NCU00275	hypothetical protein	4.09	3.93	6.07	5.55	6.42	6.37	7.83	7.79	6.02	6.38	4.63	5.45	6.12	6.48	7.65	7.84	8.36	8.34	8.13	9.03	7.87	8.42	9.72	9.95	0.331435	1.02697e-06	0.428818	1.34828e-08	0.295102	0.00153023	0.762818	5.47789e-21	0.298761	3.1707e-05	0.37221	9.33831e-07	0.344018	4.27878e-07	-0.0388989	0.326942	0.270569	1.60435e-05	0.628873	2.44001e-12	1.05769	2.01206e-35	-0.201741	0.00764754
NCU00276	MIP1-like DNA polymerase	1.41	1.29	2.98	2.77	3.92	4.31	0.52	0.46	3.34	2.96	2.91	3.47	2.51	2.68	0.78	0.6	3.41	3.39	3.22	3.77	3.8	3.69	0.83	1.03	0.926489	2.33957e-07	0.114107	0.0515127	-0.0208383	0.46293	0.132554	0.0406009	-1.91409	2.34524e-48	0.528061	5.12945e-10	0.432594	0.00308628	-0.0392847	0.344594	-2.00955	3.17317e-73	1.21917	4.14931e-32	1.33327	4.54383e-39	0.150467	0.0251478
NCU00277	hypothetical protein	3.68	3.74	4.54	4.82	4.72	5.44	4.29	3.71	4.93	4.87	6.19	5.87	8.34	7.35	5.78	4.95	5.18	5.89	6.03	5.17	6.06	5.82	5.59	4.78	0.37298	5.85124e-06	0.176943	0.00909243	-0.304578	0.000243245	-0.114086	0.0488628	-0.547235	1.06788e-14	-0.399409	8.42649e-09	-0.0499233	0.120364	-0.0135489	0.428194	-0.197749	0.00159399	0.402662	1.25896e-06	0.579604	3.303e-12	0.369793	1.32244e-06
NCU00278	hypothetical protein	48.78	48.9	55.47	54.69	54.06	58.27	31.95	33.98	42.39	42.28	42.71	44.47	56.86	55.04	36.1	35.35	50.4	49.16	50.91	51.82	54.67	56.17	33.55	33.74	0.0263527	0.124281	0.234277	1.18407e-09	-0.0503966	0.190348	0.227905	2.75776e-09	-0.645406	8.639e-59	-0.0112597	0.222114	-0.0875017	0.0142411	-0.0440244	0.167269	-0.721648	1.1357e-70	-0.204449	4.86449e-08	0.0298286	0.0781352	-0.331193	1.48432e-18
NCU00279	hypothetical protein	2.12	2.49	3.9	3.76	5.43	5.18	3.41	2.69	3.68	3.29	3.51	3.32	4.1	4.07	1.76	1.27	5.94	6.25	5.36	5.21	4.64	5.34	3.82	3.92	0.343797	0.00129811	0.811042	2.65959e-15	0.0208173	0.485128	0.623533	5.1866e-09	-1.43215	1.77746e-24	0.290774	0.00238652	1.35588	3.2912e-21	0.208327	0.0252952	-0.367041	8.50967e-05	0.595597	1.44967e-06	1.40664	2.33854e-35	-0.161496	0.0481635
NCU00280	hypothetical protein	12.73	13.16	10.87	11.3	10.47	9.93	12.59	12.29	9.5	9.22	9.17	9.21	10.45	10.15	10.57	10.01	12.11	13.49	12.15	11.75	10.37	11.68	15.26	15.48	0.303963	3.86885e-10	0.452784	1.35437e-16	0.02238	0.42583	0.374511	2.62927e-11	-0.000579917	0.151007	0.0987533	0.0290873	0.578376	7.91884e-29	0.100653	0.0473583	0.479043	1.17888e-21	-0.467011	3.43408e-18	-0.0142265	0.136244	-0.268037	1.26884e-06
NCU00281	UDP-glucose,sterol transferase	6.24	6.26	1.92	2.06	2.04	2.12	6.79	6.75	3.14	3.54	3.59	3.65	6.25	6.61	9.69	9.76	5.12	5.11	3.95	3.76	6.78	6.94	6.82	7.23	0.0525135	0.0852498	0.614349	3.05879e-16	-0.118634	0.146267	0.0864007	0.0956653	0.598407	7.27737e-28	0.0943552	0.0418964	-0.46991	2.3129e-18	0.409314	5.95e-08	0.0341413	0.0674263	-0.901225	5.53462e-37	-0.286877	1.99069e-06	0.866456	1.76248e-20
NCU00282	hypothetical protein	0.78	0.92	2.14	1.74	1.28	1.25	19.24	18.53	11.19	11.83	6.05	5.81	9.51	9.73	45.1	44.93	8.35	8.61	6.57	6.64	10.02	9.52	29.52	30.2	0.668988	6.04873e-99	-0.43598	1.74366e-19	0.962904	3.30972e-72	0.160363	0.00379239	2.2348	0	0.011938	0.235712	-0.595708	8.07978e-121	0.366561	1.74003e-10	1.62715	0	3.78002	0	3.34404	1.94054e-283	1.59873	4.26364e-83
NCU00283	hypothetical protein	5.36	6.35	7.75	8.05	7.57	7.3	2.96	2.88	6.71	7.12	9.92	9.08	15.59	14.97	18.94	20.13	3.94	4.6	3.62	3.72	4.95	4.63	4.2	3.36	0.583445	7.59139e-19	-0.604826	2.15268e-18	-0.356968	5.24842e-09	-1.26906	1.01147e-74	0.547261	7.63683e-42	-1.48695	7.62893e-147	-1.38562	4.62661e-189	0.307269	0.000267611	0.648597	5.8958e-23	0.369242	6.83546e-09	-0.235585	0.000302227	0.371463	1.49768e-10
NCU00284	hypothetical protein	0.03	0.15	0	0.11	0.21	0	0	0	0	0	0	0	0	0	0	0	0	0	0	0	0	0	0	0
NCU00285	hypothetical protein	5.81	5.87	2.75	2.85	3.77	4.48	2.98	3.21	17.62	15.75	12.48	12.67	14.19	14.36	14.19	13.26	6	5.53	5.36	5.29	4.49	4.51	4.66	4.8	0.614811	4.71058e-11	-1.48168	8.8552e-140	0.361514	4.9479e-13	-1.23206	1.20324e-81	-0.084754	0.0155658	-1.65625	2.60799e-141	-1.50016	8.40241e-114	0.111897	0.114839	0.0713352	0.0498961	1.50412	4.8683e-146	0.0224419	0.134579	2.17545	6.44367e-184
NCU00287	hypothetical protein	7.34	7.83	9.5	8.62	8.79	8.2	4.99	5.41	7.29	7.4	7.36	8.4	9.24	8.89	8.73	8.62	9.9	10.06	10.91	10.19	11.52	10.19	7.26	7.98	0.546951	1.58909e-12	0.44869	1.00959e-11	-0.108793	0.125643	0.417158	9.70958e-11	-0.0634119	0.0554717	0.258883	1.67597e-05	-0.182745	0.00230104	-0.0772609	0.148089	-0.50504	1.91388e-15	-0.0449277	0.105421	0.403762	2.39479e-10	-0.193775	0.00138995
NCU00288	hypothetical protein	0	0	0	0	0	0	0	0	0	0	0	0	0	0	0	0	0	0	0	0	0	0	0	0
NCU00289	tall aerial hyphae-1	26.73	27.4	19.14	18.72	16.81	15.07	18.33	16.99	41.99	41.09	36.5	35.87	38.29	39.45	43.78	42.27	35.91	36.18	40.22	37.85	38.73	37.36	24.38	22.92	0.42496	2.53291e-26	-0.17362	1.0163e-09	0.198056	4.63184e-11	0.123752	1.51785e-05	0.156116	8.5889e-09	-0.0228727	0.138181	-0.857274	1.10169e-155	-0.099317	0.00104793	-0.678286	5.52001e-94	0.579861	1.30762e-79	0.406241	1.2037e-37	0.915175	1.17377e-148
NCU00290	ABC transporter	0.12	0.07	0.1	0.15	0.05	0.07	0.03	0.05	3.97	4.13	2.92	2.73	3.49	3.29	2.11	1.94	13.11	12.25	9.63	10.23	7.9	8.2	2.06	2.5	5.91037	4.70314e-44	1.64782	1.27389e-83	0.513128	8.51736e-05	1.80793	9.03326e-74	-0.744016	3.4099e-08	1.24952	1.02897e-35	0.171637	0.0650706	0.353017	5.13112e-07	-1.8219	2.86533e-61	5.38567	4.13306e-80	7.03349	2.32339e-234	4.54117	6.18103e-53
NCU00291	hypothetical protein	6.63	6.82	14.52	13.59	14.92	16.8	12.05	11.66	6.44	7.26	8.04	6.88	7.38	8.1	10.91	10.98	11.42	12.3	10.02	10.15	12.96	12.01	16.45	16.32	0.463636	1.03462e-09	0.790656	8.82692e-17	-0.1315	0.194723	0.423508	8.09343e-06	0.503212	2.95621e-08	0.693968	3.44926e-14	0.580353	1.16273e-13	0.235647	0.00789947	0.389596	5.74483e-08	0.031215	0.149626	0.821871	2.67401e-18	-0.905622	3.36454e-24
NCU00292	cholinesterase	0.95	1.1	0.85	1.09	0.82	0.98	6.42	6.32	0.94	0.65	0.58	0.71	0.85	0.76	13.14	14.14	1.42	1.02	0.93	0.9	1.08	0.85	7.58	9.25	0.400243	6.50066e-07	0.617628	0.0022399	0.290039	0.227588	0.496056	0.0205549	4.08535	1.59686e-237	0.268484	0.0885287	-0.698033	4.49395e-24	0.41161	0.0529734	3.11884	1.21825e-120	-0.36622	0.0258646	0.251408	0.0440123	-0.580311	0.00697097
NCU00293	NADH pyrophosphatase	13.98	14.63	16.47	16.7	22.46	23.52	27.89	23.63	23.57	18.43	19.91	21.33	24.47	18.18	16.06	16.02	17.2	18.93	15.1	20.51	17.02	18.39	24.84	22.64	-0.119549	0.00620674	-0.212381	0.000115733	0.0148518	0.458534	-0.217674	0.000119359	-0.41063	3.17509e-12	-0.267704	3.01475e-06	0.564401	1.00966e-21	0.0201451	0.385664	0.421475	4.7996e-14	0.55257	1.16388e-19	0.340189	2.98138e-08	0.319878	4.75654e-08
NCU00294	60S ribosomal protein L10a	2370.59	2364.5	2956.47	2887.97	3211.77	3066.94	1014.12	914.81	2643.44	2725.45	3061.76	3299.38	2766.96	2949.7	822.86	765.6	2183.6	2504.67	2549.5	2465.93	2140.54	2392.5	1063.26	1132.71	0.186463	5.75853e-90	-0.195379	5.19599e-243	-0.253651	0	-0.352824	0	-1.84181	0	-0.331418	0	0.468088	0	-0.0962056	5.68661e-57	-1.04231	0	0.185866	2.4855e-225	-0.00951272	0.022295	0.128398	5.31579e-129
NCU00295	hypothetical protein	16.1	16.87	26.16	25.42	23.38	24.73	83	82.06	42.33	44.35	40.18	41.78	42.54	42.38	65.69	64.65	59.44	58.04	48.9	50.08	56.58	56.18	81.66	82.77	-0.00709729	0.159621	0.438219	2.01316e-49	0.0765802	0.0256107	0.266898	2.2659e-17	0.619547	1.01213e-99	0.411005	6.50931e-42	0.33452	3.72027e-41	0.247901	3.17728e-17	0.543062	2.29031e-99	1.39702	1.4634e-263	1.83523	0	0.671683	3.62071e-74
NCU00296	hypothetical protein	0.04	0.26	0.07	0.15	0.29	0.29	0.19	0.3	0.48	0.28	0.3	0.53	0.22	0.42	0.38	0.53	0.34	0.63	0.49	0.22	0.37	0.45	0.84	0.61	1.56709	9.31496e-05	0.347983	0.114579	-0.115244	0.45858	-0.235455	0.187072	0.517416	0.0424084	0.362919	0.138687	0.671751	0.0178724	0.468194	0.18886	0.826248	0.00396953	1.40295	0.00325494	1.75093	0.000243969	1.92379	0.000519465
NCU00297	hypothetical protein	0	0	0	0.26	0	0	0	0.26	0	0	0	0	0.26	0	0	0.26	0	0	0	0	0	0	0.27	0.26	1.0196	0.120763							0.0199165	0.151007			1.00879	0.124137
NCU00298	MFS monocarboxylate transporter	0.43	0.33	0.54	0.69	0.55	0.48	4.51	4.96	0.89	1	0.59	0.53	0.82	0.83	4.55	4.47	0.68	1.04	0.68	0.58	0.92	0.56	5.76	5.92	0.299707	0.00395604	-0.137017	0.169639	0.745419	0.0301234	0.156621	0.203462	2.4553	1.44987e-34	-0.146554	0.194731	0.371356	0.000786624	0.451781	0.123424	2.97321	1.45716e-53	1.31876	5.56605e-05	1.18174	0.000270249	-0.131252	0.179435
NCU00299	peroxisomal D3,D2-enoyl-CoA isomerase	13.69	14.26	3.27	2.94	4.03	2.19	240.26	244.73	101.81	102.49	65.92	62.44	72.58	65.02	107.35	101.83	82.57	79.47	60.19	56.22	40.83	44.99	221.29	216.58	-0.151637	1.49538e-12	-0.333594	1.77937e-22	0.657806	2.89237e-72	-0.155871	0.000100863	0.606724	6.16393e-65	-0.677804	3.82973e-52	1.06413	0	0.480084	6.00284e-33	2.34866	0	2.87333	0	2.53973	0	4.37874	0
NCU00300	G-protein-coupled receptor-5	11.35	11.24	4.8	5.27	5.49	5.75	12.51	12.26	5.25	5.44	5.92	5.58	6.3	6.65	8.39	8.84	8.51	7.97	8.13	8.45	8.93	8.23	8.55	7.45	-0.632504	1.49527e-20	0.622699	3.41512e-14	-0.109958	0.197648	0.52161	1.1452e-10	0.414185	3.28567e-08	0.408625	1.16716e-07	-0.107574	0.0372525	-0.00886886	0.443787	-0.102014	0.02188	-1.07688	4.08788e-46	-0.454184	8.60829e-12	0.197249	0.0102933
NCU00301	Sas10/Utp3 family protein	7.89	8.63	24.4	24.49	34.27	34.48	1.13	1.07	15.04	14.68	19.12	19.31	15.84	15.61	1.09	1.25	14.05	14.61	18.92	19.89	22.74	20.91	1.25	1.51	0.328352	0.0274921	-0.0509807	0.109326	-0.377318	3.53338e-11	0.00838758	0.256526	-3.74356	5.96496e-253	0.475397	2.19436e-19	0.237812	0.0577836	-0.436686	1.70608e-14	-3.98115	0	0.849737	8.78739e-37	0.798756	5.87617e-32	-0.342641	9.64386e-13
NCU00302	3-ketodihydrosphingosine reductase tsc-10	17.2	17.01	21.16	18.93	21.87	21.33	21.38	23.18	27.5	24.83	23.06	25.79	26.49	26.07	21.91	21.66	31.9	29.77	30.31	29.79	29.14	27.37	25.11	27.04	0.22401	7.9044e-05	0.239096	7.61654e-06	0.087881	0.135461	0.288098	2.91248e-07	-0.267764	2.54434e-06	0.108233	0.021942	0.258373	8.58574e-06	0.0388784	0.280048	-0.117624	0.00540857	0.613511	3.61129e-22	0.852607	9.59736e-44	0.292051	1.54982e-06
NCU00303	smr domain-containing protein	37.24	39.26	58.68	63.72	61.79	63.05	15.8	14.42	76.59	73.27	77.74	76.81	80.16	75.64	10.38	11.6	74.63	74.14	84.09	83.54	65.15	62.32	20.08	20.4	0.173106	0.00225712	0.00210787	0.240657	-0.0157881	0.403439	0.111722	0.000404202	-2.07662	0	-0.224959	1.01914e-10	0.282042	7.25057e-06	-0.125402	0.00029642	-1.56961	8.74451e-234	0.930523	3.17591e-121	0.932631	2.19004e-120	0.289005	3.84327e-16
NCU00304	hypothetical protein	47.76	46.22	59.73	65.57	38.4	39.45	253.16	282.41	81.59	81.12	70.01	71.95	73.82	63.59	173.14	176.66	114.88	104.92	85.59	87.92	69.07	69.19	212.54	215.73	-0.325491	2.48228e-85	0.434141	8.48351e-62	0.189321	3.68668e-10	0.281463	1.70069e-22	1.34944	0	0.010577	0.216575	0.290739	1.28081e-55	0.341999	3.64091e-39	1.62961	0	0.792962	1.1127e-135	1.2271	0	0.186171	1.04076e-09
NCU00305	short chain dehydrogenase	3.29	4.3	1.89	1.62	1.31	1.37	58.92	58.49	17.63	14.08	12.26	11.3	12.57	12.4	42.77	42.41	16.6	13.85	10.44	10.24	8.01	8.37	51.04	48.68	-0.238615	1.37134e-10	-0.0548869	0.120161	0.415196	9.77836e-08	-0.198965	0.00699305	1.77259	8.18989e-206	-0.605798	2.61571e-12	0.225921	1.43219e-08	0.559274	3.05166e-12	2.60431	0	2.06571	2.65096e-98	2.01082	1.63257e-90	2.75428	6.70639e-101
NCU00306	MFS multidrug transporter	8.76	8.76	17.71	18.34	10.23	10.27	5.72	6.29	5.07	4.88	4.67	5.67	6.44	6.16	3.17	2.78	2.68	2.89	2.19	1.94	1.75	1.95	3.13	3.34	-0.893366	4.66893e-20	-0.835551	1.44513e-15	-0.0594011	0.348667	-1.32914	9.62479e-32	-1.08258	1.5803e-28	-1.76999	2.67871e-57	0.122742	0.069221	0.434183	0.00136916	0.810152	1.15765e-10	-0.815191	1.05827e-25	-1.65074	1.41507e-73	-1.79914	1.53673e-166
NCU00307	hypothetical protein	0	0	0	0	0	0	0	0	0	0	0	0	0	0	0	0	0	0	0	0	0	0	0	0
NCU00308	NOL1/NOP2/Sun domain family	2.23	2.34	3.38	3.05	3.77	3.97	2.07	1.91	2.59	2.44	2.47	2.87	2.34	2.1	1.14	1.21	1.99	2.13	2.53	2.15	2.29	2.19	2.07	1.6	-0.117137	0.0988557	-0.287944	0.0121879	-0.0886091	0.340816	-0.193163	0.0523132	-0.919823	5.9861e-09	0.0113178	0.267791	0.645279	6.39727e-05	-0.18339	0.140846	-0.285862	0.00696848	0.139367	0.0620057	-0.148576	0.0540983	-0.266894	0.00914669
NCU00309	WSC domain-containing protein	166.37	166.28	393.66	398.89	357.09	353.05	19.19	19.07	175.76	176.48	216.47	211.71	134.52	133.75	5.84	5.65	113.71	111.46	117.53	123.74	80.25	74.96	15.77	14.47	-0.341198	1.39815e-12	-0.645338	0	-0.286348	3.76644e-88	-0.832345	0	-4.54476	0	-0.787561	0	1.39595	1.31986e-98	-0.0993405	1.96809e-07	-2.36125	0	0.083619	8.93074e-09	-0.561719	1.37045e-240	-0.884496	0
NCU00310	hypothetical protein	0.85	0.8	2.18	2.38	2.79	2.84	1.54	1.59	1.82	1.92	2.51	2.37	1.92	1.81	1.52	1.47	2.09	2.21	2.4	2.47	2.58	2.23	2.28	2.06	0.470544	2.83799e-05	0.204031	0.0229875	-0.385948	0.000962241	-0.00547818	0.278447	-0.317886	0.00209389	0.369088	0.000408958	0.537411	3.07636e-06	-0.176439	0.0797804	-0.149563	0.0207283	1.1747	6.61334e-17	1.37873	7.85116e-24	0.0984864	0.0944107
NCU00311	VTS1	33.98	32.79	57.31	56.21	55.02	57.59	69.62	68.01	46.93	45.74	47.19	45.74	44	44.93	62.1	61.52	57.1	59.39	52.6	54.91	58.83	57.14	73.09	75.99	0.11683	6.61098e-08	0.333286	1.59043e-37	-0.0101587	0.427387	0.20589	9.47255e-15	0.486039	8.86619e-78	0.386723	3.22439e-48	0.271787	2.0293e-32	0.117237	6.51079e-06	0.371103	9.51541e-58	0.482786	8.66103e-60	0.816072	1.68791e-184	-0.283973	1.35563e-27
NCU00312	hypothetical protein	0.13	0.2	0.53	0.13	0.47	0.54	0.83	0.82	1.16	1.77	1.15	1.52	1.57	1.53	2.87	3.16	1.39	0.96	0.97	1.01	1.82	2.46	2.61	2.71	1.68256	2.80344e-08	-0.332108	0.0896647	0.125899	0.420369	-0.451372	0.0705994	0.971007	3.37051e-05	0.476377	0.0326033	-0.18623	0.094084	0.245164	0.292682	0.3084	0.0263097	3.14814	9.29552e-10	2.81603	1.50725e-07	2.01279	5.03371e-06
NCU00313	hypothetical protein	0	0	0	0	0	0	0.05	0	0	0	0	0	0	0	0	0	0	0	0	0	0	0	0	0
NCU00314	hypothetical protein	0.31	0.27	0.83	0.47	0.32	0.47	0.71	0.59	0.32	0.36	0.37	0.32	0.43	0.38	0.82	0.92	0.43	0.96	0.43	0.68	0.69	0.59	1.11	0.87	0.604561	0.0267714	1.03986	0.00977803	-0.04813	0.509447	0.667927	0.0652639	1.11303	0.00197393	0.669022	0.0544765	0.178711	0.134789	0.323804	0.267622	0.622715	0.0126941	0.251642	0.131068	1.2915	0.00192472	-0.894096	0.0195556
NCU00315	60S ribosomal protein L29	1237.69	1233.4	1551.42	1527.18	1607.29	1526.5	311.66	359.02	1252.56	1160.18	1313.89	1353.05	1188.67	1216.36	244.48	240.16	1175.96	1125.34	1245.09	1159.96	939.14	1052.26	449.84	438.27	0.399525	3.6939e-106	-0.0660427	9.03845e-11	-0.160272	2.68619e-57	-0.16609	1.39524e-61	-2.30689	0	-0.267582	3.00014e-136	0.87154	0	-0.0602249	1.78369e-08	-1.16777	0	-0.0324816	0.000323166	-0.0985243	1.99635e-22	-0.195768	1.90037e-97
NCU00316	peroxisomal adenine nucleotide transporter 1	16.61	17.29	7.61	8.71	10.47	9.57	237.79	249.01	49.24	51.33	31.39	31.21	32.6	31.82	91.65	95.07	43.97	39.77	34.45	35.48	35.75	34.26	146.35	148.32	-0.726861	0	-0.264635	9.6378e-13	0.676975	2.86739e-62	0.151486	0.000299154	1.53771	0	0.122773	0.0022672	0.656786	6.07507e-168	0.260854	7.23628e-10	2.07172	0	1.57183	2.07866e-250	1.30719	7.8497e-157	1.9458	7.41508e-207
NCU00317	calpain-like protease palB/rim-13	14	13.18	7.37	7.34	8.36	8.44	6.53	5.5	12.8	14	13.63	12.9	18.15	18.15	8.41	8.5	13.1	14.17	17.96	17.6	27.64	27.96	6.06	6.46	0.0601837	0.0966626	0.0228826	0.17292	0.0126527	0.462834	0.417256	3.50385e-18	-1.09941	1.68604e-93	0.616667	4.14075e-54	-0.433996	2.60436e-10	-0.38172	4.63448e-15	-2.15007	0	-0.0175169	0.141534	0.00536577	0.15856	0.854592	8.78445e-47
NCU00318	hypothetical protein	0.1	0.08	0.25	0.1	0.13	0.2	0.44	0.25	0.13	0.34	0.2	0.36	0.23	0.23	0.23	0.31	0.2	0.28	0.28	0.27	0.25	0.28	0.23	0.36	-0.211727	0.130682	0.039861	0.236702	-0.259634	0.372321	-0.0239508	0.278115	0.242309	0.0951444	0.213342	0.195445	0.140031	0.161777	-0.195822	0.357121	0.168997	0.082334	1.45121	0.00381988	1.49107	0.00269755	0.701397	0.0441162
NCU00319	hypothetical protein	5.12	4.46	4.19	4.13	4.99	4.6	1.96	2.89	4.36	3.95	5.48	4.55	4.39	4.74	1.55	1.8	5.2	2.93	3.79	4.37	3.04	2.99	2.18	2.1	-0.186852	0.0829844	-0.0320889	0.214153	-0.284933	0.0583674	-0.308319	0.0135161	-1.43952	3.2823e-15	-0.594013	0.000105994	0.346656	0.0312857	-0.00870235	0.461524	-0.498847	0.00145136	-0.206177	0.0335693	-0.238266	0.0200873	0.278346	0.0166638
NCU00320	hypothetical protein	2.28	2.32	8.07	8.15	7.48	7.67	6.62	7.12	6.87	6.56	7.13	6.77	7.03	7.06	8.68	8.72	8.87	8.58	7.95	7.99	8.48	7.7	8.74	8.7	0.344301	7.95019e-18	0.378866	2.45846e-21	-0.0518595	0.195553	0.195601	9.49361e-07	0.30502	6.27277e-15	0.201313	3.94886e-07	0.00425795	0.193277	0.131405	0.00093031	0.107966	0.000724813	1.54544	1.05717e-171	1.92431	5.63088e-298	-0.221556	2.02785e-08
NCU00321	hypothetical protein	28.48	28.48	63.11	67.36	53.57	56.48	30.68	25.97	39.2	40.06	44.3	43.28	33.51	33.9	20.64	19.14	42.81	47.86	40.15	38.76	26.88	29.26	36.87	38.6	0.413576	4.427e-37	0.194613	3.0272e-12	-0.147724	7.19303e-07	-0.15517	3.6834e-08	-0.760302	5.90157e-97	-0.262982	2.35563e-15	0.924016	3.54679e-148	0.202059	3.63155e-12	0.426696	5.67889e-40	0.477871	1.23378e-52	0.672484	9.76962e-108	-0.571681	1.01267e-114
NCU00322	hypothetical protein	20.81	20.86	30.34	30.89	44.89	41.53	22.88	21.85	61.27	59.52	68.22	71.43	123.03	122.33	75.35	74.38	73.13	68.15	55.83	54.8	99.47	110.92	85.65	81.03	1.89357	3.66376e-283	0.227214	3.90454e-08	-0.223254	4.92879e-07	-0.351445	6.53259e-16	-0.708839	1.99894e-90	-0.217711	1.00465e-11	0.152412	2.81364e-05	0.355405	1.26694e-15	-0.338716	4.01106e-22	1.538	7.49265e-161	1.76521	2.12194e-225	1.20022	2.86042e-126
NCU00324	hypothetical protein	9.84	9.36	12.27	12.78	11.6	11.32	18.9	19.69	9.72	10.61	10.31	10.41	9.6	9.76	13.77	14.08	16.41	16.53	15.17	15.13	15.14	14.2	22.05	23.68	0.243769	3.8909e-10	0.694696	1.09636e-43	-0.0295707	0.386113	0.543694	2.67904e-26	0.525526	2.05251e-23	0.601166	2.62952e-30	0.714948	2.41371e-61	0.121432	0.008667	0.639308	9.75614e-52	0.0852058	0.0292369	0.779902	6.19919e-54	-0.270629	1.77419e-07
NCU00325	hypothetical protein	12.01	13.65	17.02	17.54	17.63	16.33	9.99	10.15	10.31	11.51	12.79	12	13.22	13.37	9.48	9.5	17.1	16.01	15.83	15.76	14.91	15.86	13.34	13.3	0.401422	1.01083e-08	0.599615	8.63045e-20	-0.18912	0.0122846	0.341748	9.0837e-08	-0.48452	7.48412e-12	0.2129	0.000435669	0.48824	1.03879e-11	0.0687466	0.175748	-0.20918	0.000173608	-0.228122	0.000281266	0.371493	1.09597e-09	-0.47352	4.12931e-14
NCU00326	calcium homeostasis protein Regucalcin	39.24	38.13	37.82	36.14	36.53	36.4	80.14	79.23	66.8	69.66	68.11	68.16	73.06	72.54	73.37	72.67	78.3	77.88	77.04	76.73	89.94	85.96	93.59	91.45	0.210733	3.76657e-19	0.19264	2.24622e-14	-0.000290913	0.522098	0.169454	2.99215e-11	0.00894015	0.113746	0.275914	1.70238e-29	0.339821	1.584e-44	0.0228953	0.226222	0.0728474	0.000230125	0.82749	4.38288e-167	1.02013	1.25913e-266	0.884919	3.02749e-183
NCU00327	hypothetical protein	0	0	0	0	0	0.13	0.26	0.26	0	0.12	0	0.13	0	0	0.79	0.26	0.26	0.26	0.26	0.13	0.13	0.26	0.53	0.39	0.826954	0.0800451	2.03986	0.0479924	-0.04813	0.519813	1.56101	0.106001	4.01992	0.00100268			-0.183859	0.172795	0.430719	0.368062	1.26014	0.0235452
NCU00329	vegetative asexual development-1	2.47	2.39	0.84	0.69	0.6	0.53	1.42	1.19	0.38	0.63	0.5	0.39	0.54	0.39	0.81	0.43	0.61	0.92	0.59	0.47	0.56	0.32	1.29	1.21	-0.0615379	0.155054	0.587349	0.0076929	0.192878	0.350266	0.244538	0.13306	0.403245	0.0259006	-0.0731804	0.236103	1.02076	1.26124e-06	0.535689	0.0346126	1.49718	6.41256e-11	-2.24893	3.43769e-32	-1.66158	4.1154e-22	-0.77665	0.00128528
NCU00330	hypothetical protein	8.15	7.88	5.34	4.76	5.25	5.35	10.58	9.06	4.36	3.91	4.03	4.42	4.3	4.29	7.05	7.22	5.47	5.21	5.57	4.55	4.58	4.66	7.35	7.69	-0.385214	1.10919e-06	0.371188	0.000294754	-0.0386697	0.439277	0.251684	0.00985304	0.734295	2.02705e-13	0.107504	0.112907	0.0755121	0.0917559	0.0808345	0.267285	0.702303	2.87798e-13	-0.95598	1.4944e-22	-0.584792	9.00656e-11	-0.253499	0.007448
NCU00331	hypothetical protein	0.52	0.59	1.95	2.25	2.55	2.47	1.75	1.19	1.61	1.11	1.57	1.47	1.15	1.2	0.82	0.73	2.01	2.14	2.21	2.63	2.36	2.44	1.34	1.48	-0.0702866	0.144803	0.60791	3.56339e-05	-0.173661	0.24215	0.66219	2.8971e-06	-0.601572	0.000707339	1.03243	2.34668e-11	0.852667	6.10609e-06	-0.227941	0.074638	-0.781332	2.91978e-08	1.28786	4.85248e-10	1.89577	2.8549e-23	-0.459693	0.000777117
NCU00332	hypothetical protein	47.55	48.06	18.92	20.16	13.95	12.72	56.19	57.7	23.22	23.6	24.76	23.6	34.6	35.87	80.02	81.02	48	47.02	37.12	39.66	44.52	43.2	90.92	91.18	0.674869	8.43334e-128	1.02128	8.14468e-139	-0.052939	0.226778	0.660209	1.94709e-53	1.19441	6.51517e-296	0.318473	2.45334e-17	0.176193	3.09987e-12	0.308128	6.60101e-17	1.05213	6.78049e-273	-1.02818	4.05561e-144	-0.0069014	0.146053	0.312835	2.67601e-10
NCU00333	ADP-ribosylation factor family protein	5.77	5.89	7.21	7.69	7.97	7.63	9.06	10.54	7.78	9.66	8.46	9.64	9.83	9.45	4.62	4.8	13.39	12.72	13.52	12.12	11.22	8.77	13.09	11.38	0.322635	6.06109e-05	0.581434	1.07732e-11	-0.0569369	0.365464	0.493009	8.35176e-09	-1.02473	3.16468e-21	0.0579238	0.163566	1.37646	3.53531e-40	0.0314875	0.367097	0.293808	8.90499e-05	0.589243	6.29629e-09	1.17068	6.00696e-35	0.288972	0.00122252
NCU00334	3' exoribonuclease	20.99	22.93	26.3	26.72	28.08	27.13	17.8	17.57	25.38	27.62	28.89	29.9	30.57	29.7	15.72	13.4	27.43	27.53	29.02	31.44	25.6	26.87	22.37	23.54	0.373734	2.97208e-09	0.0518963	0.0984468	-0.158012	0.00625698	0.0303836	0.177134	-1.04848	3.30039e-62	-0.19712	0.000137219	0.657275	2.10871e-22	-0.136499	0.0120161	-0.194087	0.000127852	0.275566	5.55606e-07	0.327462	3.42701e-09	0.156735	0.00135741
NCU00335	pre-mRNA-splicing factor cwc15	34.58	34.59	36.12	34.76	36.04	37.1	30.36	29.28	35.32	35.86	34.73	35.98	38.18	39.34	33.1	30.32	36.64	37.93	34.39	37.97	37.66	38.66	33.51	34.13	0.178607	0.000280486	0.0680913	0.0516597	-0.000709108	0.521674	0.0226059	0.20046	-0.287196	4.56851e-09	-0.0188755	0.208579	0.0921453	0.0210118	0.0447763	0.232508	-0.176175	7.20478e-05	0.0438412	0.0787001	0.111933	0.00509864	0.00449348	0.225026
NCU00336	U3 small nucleolar RNA-associated protein 10	3.55	3.47	10.23	9.83	14.08	14.41	0.07	0.12	4.67	5.03	6.76	7.49	5.15	6.09	0.08	0.1	3.74	4.04	5.45	5.86	6	5.55	0.15	0.2	0.836735	0.00803455	-0.319104	6.19618e-07	-0.555238	1.14984e-21	-0.333767	8.45495e-10	-5.98127	3.52698e-286	0.0410445	0.151275	0.970312	0.00384998	-0.540575	1.14192e-16	-5.052	5.62586e-290	0.46658	1.22528e-12	0.147475	0.00776302	-0.492592	1.80042e-25
NCU00337	nuclear export protein Noc3	8.65	8.91	14.13	14.43	19.07	19.53	0.17	0.05	6.55	6.96	9.24	9.24	7.18	8.31	0.24	0.07	6.45	6.2	8.3	9.03	8.65	8.44	0.12	0.34	1.0976	0.0133078	-0.094923	0.079432	-0.456968	2.6642e-08	-0.0985402	0.0657084	-5.61949	1.28845e-153	0.144955	0.0238924	0.556274	0.0660323	-0.453351	7.51882e-08	-5.20818	3.7906e-168	-0.375661	6.00159e-07	-0.470584	1.53265e-09	-0.623617	9.53909e-22
NCU00338	aspartic proteinase	0.26	0.3	1.18	0.84	0.94	1.26	1.33	1.01	0.94	0.99	0.97	0.96	1.03	0.99	1.75	1.44	1.2	1.52	1.54	1.25	2.27	2.17	2.86	2.48	1.18952	2.11166e-10	0.493227	0.0117266	-0.00304212	0.522095	0.522331	0.0104073	0.662023	0.00061157	1.13638	2.17271e-08	0.740138	9.15634e-06	-0.0321467	0.434971	0.265781	0.0131446	1.78507	6.68232e-08	2.2783	2.24365e-13	-0.0608625	0.199229
NCU00339	hypothetical protein	0	0	0	0	0	0	0	0	0	0	0	0	0	0	0	0	0	0	0	0	0	0	0	0
NCU00340	protoperithecium-1	42.83	43.41	63.28	62.37	67.48	67.99	76.5	72.3	56.57	59.7	54.07	53.51	46.52	51.44	56.91	57.18	67.25	72.38	64.29	67	70.42	68.71	70.57	71.23	-0.0702446	0.000116539	0.263843	8.03173e-37	0.109566	2.58543e-06	0.284054	4.08425e-39	0.221378	2.31465e-22	0.507932	4.39813e-119	0.313076	9.50174e-50	0.0893553	1.99879e-05	0.0265221	0.0233878	0.432841	1.18639e-77	0.696684	1.28579e-213	-0.221431	1.89694e-24
NCU00343	hypothetical protein	0.12	0.12	0	0.12	0	0	0	0.12	0	0	0	0	0	0	0	0	0	0.12	0	0	0	0	0	0																					-0.949505	0.103677
NCU00344	hypothetical protein	8.02	7.71	13.48	14.08	12.84	13.23	20.31	18.81	15.12	16.09	14.21	14.51	14.07	13.26	14.28	12.51	20.27	22.01	19.62	20.62	21.47	20.98	24.1	25.23	0.331603	7.20133e-15	0.421952	1.48639e-19	0.124926	0.0221626	0.482036	4.28133e-23	-0.0224428	0.106981	0.635417	5.32706e-39	0.869656	3.79306e-75	0.0648426	0.109374	0.211797	7.78923e-08	0.988373	7.17986e-63	1.41032	2.28131e-143	0.0551692	0.0825705
NCU00345	hypothetical protein	4.33	4.18	5.44	5.83	5.45	5.39	11.14	11.3	6.25	6.63	5.74	5.81	5.77	5.71	8.92	8.26	6.66	7.2	6.97	7.54	7.43	7.29	12.81	12.77	0.187757	4.18219e-05	0.105087	0.0326388	0.155358	0.0303387	0.326044	4.89033e-07	0.581795	2.33771e-20	0.360184	3.08781e-08	0.575012	4.13344e-28	-0.0655989	0.199167	0.796624	2.89461e-49	0.599308	5.20888e-17	0.704395	2.61113e-23	0.0374183	0.152272
NCU00346	EBDP2	12.54	13.37	21.58	21.01	24.88	23.98	45.58	45.31	34.32	33.55	29.9	31.8	29.94	28.72	22.39	21.49	35.92	34.36	35.6	34.94	32.37	31.5	36.99	37.72	-0.28553	1.82359e-11	0.0511527	0.0794214	0.128518	0.0122593	0.183354	6.66075e-05	-0.416871	8.46822e-15	0.125671	0.00483546	0.766781	2.59707e-49	-0.00368352	0.455259	0.22424	3.04284e-07	1.39157	1.38284e-121	1.44272	3.35905e-131	0.541254	1.08887e-23
NCU00347	pex26-like	16.87	17.92	26.04	24.14	29.1	27.88	66.25	68.61	34.79	34.64	32.63	30.8	34.99	33.54	32.82	33.17	40.35	40.58	40.74	38.99	35.48	35.87	51.15	52.26	-0.385066	2.66032e-38	0.221818	9.8527e-10	0.124114	0.00296978	0.322722	2.29843e-17	-0.0530112	0.0300621	0.0598694	0.0429672	0.647198	1.67859e-73	0.0232109	0.299099	0.534317	9.6245e-54	0.999154	1.53621e-108	1.22097	1.65377e-171	0.342596	4.75882e-16
NCU00348	pre-mRNA splicing factor	42.49	43.41	44.04	45.2	49.64	52.36	36.12	35.77	40.02	39.08	35.91	37.48	39.18	41.16	28.05	30.98	50.62	46.43	49.86	49.77	45.76	43.8	45.07	47.02	0.352338	1.61612e-09	0.296315	1.01564e-07	0.0913444	0.134329	0.422604	2.6254e-13	-0.438893	3.23919e-12	0.163084	0.00219583	0.638626	1.99471e-24	-0.0349443	0.2999	0.0366483	0.0623548	-0.11541	0.011073	0.180906	0.000257339	-0.26935	2.35528e-06
NCU00349	hypothetical protein	7.91	8.98	14.41	15.14	13.58	14.13	15.48	17.12	9.79	9.91	10.35	9.72	8.99	9.21	13.5	11.53	12.23	14.6	12.96	12.74	13.11	12.67	16.29	18.49	0.0995457	0.0326873	0.428084	3.15708e-08	-0.0487738	0.371909	0.352516	4.85684e-06	0.404536	1.95555e-07	0.482866	1.56276e-09	0.476369	7.88121e-12	0.0267941	0.377012	0.398039	1.92812e-09	0.264539	0.000708673	0.692623	1.50719e-17	-0.525781	3.64284e-12
NCU00350	epoxide hydrolase	34.13	34.44	38.54	37.36	42.51	45.49	324.9	294.31	49.19	49.77	37.56	37.73	44.26	44.91	100.04	103.26	43.18	46.39	40.63	38.37	43.63	43.75	156.82	149.85	-1.01615	0	-0.143054	0.000120379	0.385945	7.60878e-20	0.0589585	0.0639338	1.19173	1.32913e-278	-0.0262067	0.163669	0.591294	8.66035e-127	0.183933	2.39186e-05	1.80924	0	0.531581	4.3287e-37	0.388527	8.53835e-20	-0.00497753	0.22106
NCU00351	cript family protein	6.14	6.39	16.08	15.19	18.15	18.25	24.66	27.63	14.46	12.17	13.44	11.98	16.96	12.46	12.58	12.91	19.43	18.77	17.88	17.95	17.24	18.79	31.88	30.98	0.261555	5.97574e-07	0.52376	2.79773e-13	0.0536975	0.344969	0.483264	6.95623e-11	-0.205124	0.00169655	0.294103	2.19989e-05	1.29977	1.04826e-87	0.0941938	0.122334	0.800541	1.36079e-41	1.08745	7.75315e-31	1.61121	9.58263e-77	-0.290388	6.16566e-05
NCU00352	phospholipid-transporting ATPase	10.43	10.05	15.87	16.21	16.26	17.13	14	14.12	15.48	16.47	15.29	15.4	15.78	15.25	12.36	12.1	20.09	20.18	19.83	20.19	22.58	20.25	20.24	20.04	0.517266	1.74477e-49	0.333435	1.62631e-23	0.0567188	0.116051	0.380378	6.20816e-29	-0.342718	1.6009e-19	0.466169	3.43514e-44	0.71915	2.42756e-87	0.00977552	0.39058	-0.0897372	0.000597526	0.642433	1.22931e-60	0.975868	1.26351e-151	-0.0619149	0.0253393
NCU00353	hypothetical protein	0.55	0.57	0.36	0.39	0.36	0.24	0.19	0.24	1.19	0.7	0.88	1.14	0.49	0.59	0.13	0.15	0.43	0.21	0.4	0.24	0.3	0.21	0.19	0.12	-0.465828	0.096802	-1.5451	2.28307e-06	-0.115244	0.406549	-1.67603	3.33808e-07	-1.93944	1.27514e-05	-1.05087	0.00459928	0.160789	0.173362	0.0156818	0.466341	-0.727782	0.0249813	0.739987	0.00275516	-0.805115	0.00724209	1.44986	2.60378e-06
NCU00354	hypothetical protein	0.63	0.39	0.96	0.32	0.32	0.64	0.27	0.2	0.92	1.32	1.11	1.13	0.98	0.4	0.27	0.26	1.2	1.31	0.73	0.97	0.84	0.79	0.27	0.2	0.0195989	0.198937	0.158505	0.169712	-0.00630984	0.521032	-0.410974	0.0935213	-1.3724	0.00283247	0.242489	0.17524	-0.183859	0.172795	0.56317	0.0968834	-1.79875	0.00019378	1.13992	0.001648	1.29842	0.000341405	0.814855	0.0132443
NCU00355	catalase-3	36.96	34.16	14.12	13.42	13.9	13.28	8.03	7.48	152.29	153.59	123.89	127.17	100.39	106.81	22.79	22.38	122.62	131.46	143.56	146.93	114.07	118.88	24.03	25.02	1.65946	7.37417e-222	-0.267192	5.60912e-61	0.280936	7.63557e-66	0.206015	1.96568e-35	-2.19601	0	0.170655	1.31555e-20	0.118453	0.000857484	-0.192272	1.14186e-30	-2.24821	0	2.1046	0	1.83741	0	3.19121	0
NCU00356	nucleoside transporter	15.99	15.86	3.45	3.54	2.72	2.54	24.63	23.82	6.06	6.52	7.38	6.51	9.27	10.05	43.21	41.54	7.74	7.13	6.81	6.76	7.14	6.73	24.43	23.16	-0.0278421	0.117157	0.239089	0.00135802	-0.147666	0.0872613	-0.0404659	0.192961	2.13513	0	-0.475679	2.34661e-10	-0.833296	4.91122e-102	0.131889	0.0843902	1.77752	1.10006e-188	-1.3372	1.53507e-87	-1.09811	4.74797e-64	0.99635	7.39405e-25
NCU00357	hypothetical protein	44.33	45.28	29.74	30.07	29.44	30.72	17.31	17.44	63.83	63.55	68.1	63.35	84.62	87.04	86.03	89.21	26.03	26.64	27.17	27.97	26.9	24.41	13.25	11.9	-0.468247	1.87916e-20	-1.27354	0	-0.050118	0.0465947	-1.25811	0	0.0314363	0.0227375	-1.73994	0	-2.80189	0	-0.0655438	0.0668563	-1.03052	8.14059e-112	0.508649	1.69984e-84	-0.764889	2.04174e-120	1.13992	0
NCU00358	hypothetical protein	9.44	9.61	6.98	7.4	7.59	9.01	24.46	24.35	15.51	17.6	23.01	20.95	30.59	30.12	24.79	25.88	17.46	17.54	16.29	17.83	17.13	18.01	22.05	22.47	-0.135491	0.0039664	0.0785209	0.0652297	-0.415579	3.08248e-11	-0.37447	3.74345e-10	-0.258183	7.50972e-08	-0.786235	1.01462e-45	-0.188356	0.000179648	0.0374112	0.31635	0.339696	2.44941e-09	0.80181	8.43483e-28	0.880331	1.20628e-33	1.61921	7.70193e-105
NCU00359	YEATS family protein	7.62	7.95	12.92	12.72	15.95	14.33	3.9	4.34	11.42	10.5	11.72	11.92	11.88	12.98	3.95	3.66	11.36	10.91	12.88	13.86	15.29	15.03	4.15	5.71	0.258278	0.00303162	0.0252682	0.1819	-0.115965	0.0758378	0.172703	0.00183932	-1.7063	1.18518e-96	0.28891	3.21904e-07	0.374398	9.12064e-05	-0.2634	3.11286e-05	-1.62082	1.4618e-109	0.493756	3.83968e-13	0.519024	2.29848e-14	-0.113492	0.0189843
NCU00360	NAD dependent epimerase/dehydratase	21.22	20.25	22.81	22.67	26.34	26.03	19.7	18.41	33.66	33.88	36.08	36.63	31.38	29.36	18.55	15.74	33.39	32.76	36.26	34.14	34.59	39.07	20.1	23.2	0.183404	8.30765e-05	-0.0296483	0.122802	-0.112212	0.00532158	-0.0536723	0.0552349	-0.824627	1.52658e-68	0.279384	5.04282e-13	0.337395	2.56941e-11	-0.088188	0.0219434	-0.766616	2.49988e-73	0.704396	2.23381e-60	0.674747	1.74839e-54	0.681513	4.14136e-60
NCU00361	pre-mRNA-splicing factor syf-2	12.53	11.2	16.38	15.05	20.39	23.57	17.26	19.8	6.93	9.89	9.45	8.54	19.31	18.85	21.55	21.75	14.4	14.27	14.05	15.77	15.44	12.38	20.19	15.66	-0.0533696	0.102356	0.764811	5.81361e-17	-0.103477	0.2512	0.717433	1.26861e-15	0.185042	0.00123563	-0.451446	1.64966e-09	-0.275271	2.31403e-05	-0.0560994	0.284794	0.361216	4.66302e-07	-0.490639	8.13706e-08	0.274172	0.000241186	-0.796192	1.14529e-19
NCU00362	hypothetical protein	1.3	1.25	2.36	2.44	2.31	2.48	5.34	5.28	1.32	1.32	1.34	1.44	1.76	1.67	4.25	4.24	3.85	3.64	2.59	3.03	2.25	2.74	8.36	8.77	0.689371	2.33354e-18	1.5022	3.76611e-28	-0.0798389	0.405551	1.00708	3.51938e-12	1.30749	4.77699e-26	0.541561	7.0574e-05	1.01226	1.73212e-33	0.415289	0.000399808	1.77819	1.23355e-77	0.0540268	0.147133	1.55623	3.29897e-30	-0.778793	1.07936e-07
NCU00363	hypothetical protein	0.46	0.19	0.49	0.54	0.55	0.24	0.99	1.31	0.14	0.18	0.19	0.2	0.29	0.42	1.02	1.03	0.71	0.46	0.24	0.43	0.26	0.51	1.37	1.78	0.453695	0.00543967	1.81747	2.64418e-06	-0.240775	0.405664	0.783404	0.0294501	1.53697	2.94628e-08	0.132969	0.213442	0.622431	0.000567671	0.793289	0.0192967	2.02644	4.25423e-16	-0.989366	0.00731525	0.828103	0.00288039	-1.41011	0.000144798
NCU00364	hypothetical protein	6.41	5.02	5.13	3.22	5.78	2.72	10.61	13.55	7.64	6.14	7.56	5.32	6.58	6.98	13.37	14.82	9.67	8.71	8.24	10.92	7.01	7.8	20.74	21.76	0.810783	2.42404e-31	0.418608	8.14357e-06	0.0838334	0.312254	0.563779	7.63172e-09	1.05899	4.25242e-33	0.129606	0.0735373	0.590544	7.71914e-19	-0.0613382	0.291313	1.51992	8.80167e-84	0.265488	0.00363197	0.684096	5.71054e-12	0.63166	8.23108e-08
NCU00365	hypothetical protein	26.93	28.42	54.17	57.26	51.45	47.72	42.56	53.01	42.28	35.22	34.44	33.04	41.27	36.88	41.44	51.36	58.01	43.62	47.91	46.26	67.59	62.87	55.6	71.75	0.401847	2.51084e-07	0.395134	4.93665e-06	0.155634	0.119049	0.43388	2.70478e-06	0.259913	0.000886429	0.752602	3.29228e-19	0.450879	1.19882e-08	0.116888	0.129609	-0.0418102	0.0687033	0.492932	6.25729e-07	0.888066	3.08287e-20	-0.690529	1.2266e-14
NCU00366	eukaryotic translation initiation factor 5	78.02	76.19	140.46	141.99	183.64	190.94	65.16	64.95	133.73	137.78	145.53	140.76	144.62	145.52	55.08	53.72	118.28	117.33	130.84	142.09	146.09	139.61	61.85	59.36	-0.104052	4.34422e-05	-0.204779	3.20057e-27	-0.0814834	1.8469e-05	-0.0742746	2.15892e-05	-1.41371	0	-0.0201991	0.0872692	0.154985	1.97265e-08	-0.211988	4.46027e-28	-1.23853	0	0.817391	0	0.612612	2.38287e-174	0.023926	0.0521776
NCU00367	hypothetical protein	0	0	0	0.06	0.04	0	0.04	0.02	0.06	0.02	0.09	0.1	0	0.06	0.04	0.08	0.04	0.02	0.02	0.09	0.07	0.04	0	0.04	-0.565364	0.141914	-0.375177	0.19126	-1.37006	0.0984738	-0.760916	0.101779	1.01992	0.0501387	0.99095	0.104802	-1.57618	0.0369031	-0.984318	0.209139	-1.54721	0.0200925					1.78629	0.0129597
NCU00368	hypothetical protein	4.25	4.58	4.25	3.49	2.83	2.87	12.11	11.09	2.85	2.64	2.62	2.57	2.83	2.97	11.11	10.65	7.21	7.53	5.36	5.6	5.58	5.09	15.7	15.06	0.406111	8.65892e-12	1.42654	1.47487e-43	0.0752524	0.3759	1.07258	2.40166e-21	1.91056	4.33935e-94	0.883147	1.2271e-15	0.498874	2.40335e-16	0.429213	1.75177e-06	1.52629	5.18166e-97	-0.684337	1.13233e-09	0.742199	1.07463e-16	-0.573777	1.23001e-06
NCU00369	dephospho-CoA kinase	15.83	16.56	11.07	11.69	10.24	10.83	31.31	27.79	13.36	13.08	11.74	11.46	12.92	12.25	19.7	18.46	19.62	21.36	17.52	17.72	17.07	18.63	31.14	32	0.0939527	0.00920713	0.633449	4.39425e-26	0.181404	0.0136425	0.595209	3.74167e-20	0.601574	1.56686e-22	0.506018	9.78262e-16	0.72576	3.9588e-48	0.219644	0.000150164	0.821316	3.23462e-60	-0.29131	1.11349e-06	0.342139	4.50082e-10	0.0333002	0.163262
NCU00370	hypothetical protein	1.74	1.52	0.48	0.39	0.52	0.58	3.7	3.96	1.22	0.85	1.13	0.49	1.13	0.98	4.33	4.3	1.28	1.29	1.19	1.17	1.19	1.1	5.27	5.7	0.525784	1.73687e-05	0.209786	0.111278	0.428308	0.124004	0.452487	0.0382134	1.92038	1.17232e-24	-0.0332976	0.258576	0.401103	0.000468744	0.185607	0.272217	2.35478	1.26581e-40	-0.675866	0.000730924	-0.46608	0.0068629	0.765527	0.00811757
NCU00371	translocase of inner mitochondrial membrane 23	48.2	46.77	51.13	51.62	69.01	67.55	21.13	20.91	68.21	72.14	69.14	68.9	56.83	57.88	17.2	16.57	63.62	67.49	74.11	73.22	70.54	68.8	20.48	22.48	0.0289594	0.133297	-0.0981528	0.000838551	0.016557	0.38725	0.0846149	0.00309981	-1.76174	2.61031e-296	0.283609	2.07411e-17	0.346251	6.43937e-09	-0.166211	4.42201e-07	-1.6991	0	0.565808	1.32714e-60	0.467655	2.15069e-40	0.432463	1.4493e-36
NCU00372	hypothetical protein	8.73	8.96	11.84	12.02	13.08	13.12	3.61	3.4	10.98	10.85	12.72	13.12	10.96	10.98	2.18	2.02	7.67	7.78	9.62	9.38	8.18	7.48	2.6	2.69	-0.403368	7.36952e-07	-0.49786	5.25927e-25	-0.246018	2.67864e-08	-0.446568	5.84842e-24	-2.38443	5.34127e-274	-0.484923	1.1274e-23	0.335057	0.000155252	-0.297311	8.54373e-09	-1.56445	1.4503e-113	0.304	1.57959e-11	-0.193861	2.93763e-05	0.117182	0.00166916
NCU00373	hypothetical protein	54.97	57.45	41.47	43.87	32.5	32.05	49.15	49.89	79.05	79.59	87.34	84.77	90.44	94.31	111.96	109.02	42.71	42.74	36.37	37.09	32.88	31.4	67.09	66.94	0.435171	8.13311e-79	-0.892545	0	-0.121125	9.30082e-10	-1.23236	0	0.259343	1.29954e-50	-1.52146	0	-0.721717	0	0.218694	1.05182e-14	1.05908	0	0.498486	1.17939e-124	-0.394059	8.98747e-58	1.01518	0
NCU00375	hypothetical protein	8.11	9.29	4.09	4.34	3.87	3.3	7.72	7.95	3.39	3.57	6.66	4.58	8.78	8.89	9.66	9.51	5.12	4.15	4.11	3.16	3.57	4.81	9.6	8.92	0.344999	2.18136e-05	0.438613	0.000126109	-0.956982	6.27883e-17	-0.909439	2.54891e-16	0.0268693	0.115891	-1.30451	7.04249e-37	0.00878603	0.193869	0.39107	0.00172435	1.34016	9.39288e-40	-1.31012	7.6627e-37	-0.871502	6.65391e-20	0.760384	9.39553e-13
NCU00376	GTR/RAG family GTPase Gtr2	12.47	12.25	16.58	16.56	15.79	16.15	36.32	37.05	21.54	22.25	22.13	19.41	19.95	18.74	36.87	38.11	27.89	25.35	22.08	21.93	23.75	22.23	40.06	42.04	0.15915	1.16222e-05	0.280325	3.94055e-09	0.070666	0.161856	0.0743685	0.0546455	0.990223	1.36033e-102	0.248129	1.1192e-06	0.120168	0.000477475	0.276623	3.54208e-08	0.862262	7.35607e-89	0.814237	6.84021e-45	1.09456	3.21444e-86	0.334993	7.26214e-10
NCU00377	LMBR1 domain-containing protein	19.26	20.92	16.43	16.26	13.45	13.18	38.88	38.11	17.06	18.63	18.38	16.77	17.31	18.52	32.35	34.76	26.36	26.21	24	23.15	21.95	21.87	40.6	42.23	0.104277	0.000465085	0.557415	2.0409e-36	0.017871	0.428506	0.417022	9.29748e-20	0.90789	3.29686e-104	0.29284	2.00837e-10	0.302482	4.2089e-19	0.158264	0.000216181	0.917531	2.44056e-130	-0.166709	9.8723e-05	0.390706	2.04088e-20	0.109657	0.0091274
NCU00378	aldehyde dehydrogenase	26.26	26.43	49.25	51.18	41.62	39.27	428.62	456.99	74.21	74.78	57.32	56.38	50.57	47.73	332.03	334.63	108.43	105.49	70.42	71.93	77.36	71.61	400.17	403.8	-0.141984	1.0255e-33	0.522128	8.37962e-95	0.383465	1.89454e-37	0.316994	6.27897e-26	2.76322	0	0.601913	1.20315e-84	0.269132	1.83745e-100	0.588599	1.53918e-115	2.43044	0	1.50127	0	2.0234	0	0.184477	7.38249e-09
NCU00379	hypothetical protein	16.22	15.42	16.13	15.83	17.24	15.72	31.72	31.49	22.13	22.18	23.26	22.85	26.04	27.13	27.24	25.48	30.21	29.9	26.84	28.67	29.52	30.15	39.37	37.86	0.287377	2.11018e-15	0.440271	1.1044e-25	-0.0627839	0.155344	0.26227	5.52492e-10	-0.0111366	0.122877	0.168152	1.68806e-05	0.550431	9.47683e-47	0.115217	0.00475884	0.371142	2.48508e-24	0.486554	1.0596e-23	0.926825	4.25213e-92	0.533082	5.7337e-28
NCU00380	hypothetical protein	0.03	0	0.11	0	0.03	0.03	0.06	0.03	0.09	0.03	0.09	0.15	0.11	0	0.09	0.09	0	0.03	0.06	0.03	0.09	0.03	0.15	0.12	1.60456	0.0184937	-1.96014	0.0526834	-1.04813	0.196037	-1.43899	0.0438315	0.604879	0.082229	-0.00905003	0.279136	0.593749	0.0981726	-1.56928	0.204387	1.20768	0.0187735	2.01063	0.0355618	0.0504951	0.167471	1.04932	0.0630862
NCU00382	hypothetical protein	55.07	53.15	23.69	25.83	26.82	25.83	11.07	10.93	27.55	29.84	31.46	31.29	44.57	44.37	30.15	30.29	20.09	21.08	18.44	20.98	22.63	20.9	13.42	12.86	0.25572	1.31728e-07	-0.480318	3.83623e-43	-0.131019	7.61223e-05	-0.673389	6.57568e-84	-0.556339	2.39732e-84	-1.02945	5.81946e-242	-1.20208	1.09738e-207	0.0620518	0.0856549	-0.728964	1.84502e-67	-0.91345	2.09025e-249	-1.39377	0	0.344671	2.28671e-26
NCU00384	hypothetical protein	0.2	0	0	0	0.41	0	0	0.41	0	0.2	0	0.62	0.2	0	0.42	0.21	0	0	0	0	0	0.2	0.21	0.21	0.0195989	0.199817			-1.63309	0.238238			1.60488	0.0497576	-0.00905003	0.279136	-0.576176	0.14439			1.03775	0.0654922	0.0106342	0.186815
NCU00385	delta-subunit ATP synthase	802.41	792.85	732.11	727.17	841.68	819.96	623.08	650.76	922.6	922.66	908.13	972.82	892.08	903.29	735.21	730.47	944.1	968.41	1022.5	977.17	998.77	1040.07	737.25	735.29	0.202014	4.06569e-34	0.0535262	5.71252e-05	-0.048885	0.00110501	0.0640205	2.23729e-06	-0.286538	2.45372e-79	0.190814	2.49511e-42	0.00341319	0.177947	-0.0593792	3.36875e-05	-0.473938	1.27596e-227	0.214711	2.82008e-49	0.268237	3.43111e-76	0.38277	4.51116e-145
NCU00386	hypothetical protein	1.24	1.02	1.23	1.01	1.08	0.76	1	0.82	1.99	1.82	1.31	1.19	1.37	1.59	3.46	3.61	0.82	1.03	0.8	0.76	0.89	1.14	1.04	1.31	0.368748	0.019825	-1.04167	6.11149e-09	0.601684	0.00083435	-0.692107	0.000539963	1.26173	7.87432e-20	-0.537227	0.00214808	-1.5896	1.24647e-26	0.252122	0.18452	0.209364	0.0375836	0.750244	3.6918e-06	-0.291424	0.0305189	0.165834	0.105602
NCU00387	3-oxo-5-alpha-steroid 4-dehydrogenase	6.48	6.18	6.42	5.32	7.07	6.25	8.49	9.56	5.12	4.8	5.16	5.35	4.95	5.32	5.05	4.38	7.49	7.04	7.04	7	5.21	5.27	9.04	8.46	-0.0470794	0.115608	0.55273	2.67998e-10	-0.0907045	0.268037	0.411678	1.97147e-06	-0.122133	0.0365478	0.0306367	0.221385	0.891674	7.75919e-25	0.0503476	0.308903	0.738904	4.27268e-19	-0.353173	2.89555e-05	0.199557	0.00339607	-0.155661	0.0277785
NCU00388	hypothetical protein	14.11	14.09	24	25.51	26.55	25.76	22.23	20.91	18.44	18.66	19.6	18.43	18.38	18.82	19.53	19.58	23.68	24.83	22.72	24.29	26.51	25.03	27.52	28.56	0.378359	9.08385e-46	0.386893	2.0118e-42	-0.0378015	0.187129	0.303933	1.90573e-26	0.0734842	0.00271965	0.471415	3.63726e-63	0.519487	2.37451e-80	0.0451584	0.075446	0.121556	2.7161e-07	0.39665	2.1889e-35	0.783543	2.04864e-148	-0.378383	1.06514e-41
NCU00389	developmentally regulated GTP-binding protein 1	25.45	25.71	64.73	69.4	76.58	73.03	12.4	12.66	46.2	47.46	55.52	51.53	47.72	45.88	7.28	7.83	48.22	46.95	54.09	54.77	54.34	48.98	14.31	14.2	0.183637	0.00292117	0.0231481	0.14658	-0.200573	1.59017e-07	0.0150902	0.204453	-2.62835	0	0.145519	4.50534e-05	0.914203	2.3637e-29	-0.192515	3.17624e-07	-1.85967	1.38924e-300	0.874553	1.99207e-89	0.897701	9.30796e-94	-0.318565	1.18319e-21
NCU00391	hypothetical protein	0	0	0.29	0	0	0	0.29	0	0	0	0	0	0	0	0	0	0	0	0	0	0	0	0	0
NCU00392	hypothetical protein	4.29	4.25	4.3	4.44	4.07	3.86	10.21	8.95	2.43	2.6	2.96	2.48	2.85	2.63	5.04	4.39	4.15	4.17	3.99	4.26	3.38	3.18	8.11	7.07	-0.337214	2.15787e-07	0.726858	1.0114e-11	-0.118032	0.256759	0.596319	1.45992e-08	0.783742	9.63324e-15	0.259621	0.00864969	0.685788	8.82391e-18	0.0125076	0.440087	1.20991	1.09742e-43	-0.762704	2.60319e-13	-0.0358457	0.1241	-0.677864	4.96822e-11
NCU00395	mRNA processing protein	50.64	49.37	49.71	49.71	49.96	51.9	32.73	31.93	53.25	55.79	55.57	56.98	46.52	46.12	29.34	30.23	51.01	51.81	57.05	57.61	46.54	46.36	37.35	38.31	0.224777	3.56295e-08	-0.08495	0.00413706	-0.0518968	0.11867	0.0190404	0.176204	-0.635104	2.65991e-55	0.00641894	0.248521	0.344049	5.64955e-16	-0.155887	6.75918e-06	-0.297473	1.53569e-15	0.126834	4.53205e-05	0.0418845	0.0421069	0.184493	2.22101e-08
NCU00396	pre-mRNA-splicing factor rse-1	17.67	17.2	26.24	25.55	27.81	27.55	17.49	17.41	23.67	25.15	25.69	25.22	22.88	23.33	10.79	10.62	28.15	27.91	28.77	29.71	29.18	26.59	20.27	21.41	0.257544	1.32783e-13	0.199817	9.79379e-12	-0.0631658	0.0480232	0.19717	1.14293e-11	-1.10739	2.08091e-180	0.273231	1.96011e-19	0.960829	5.53409e-128	-0.0605198	0.0320288	-0.419795	9.14954e-42	0.486933	3.32082e-49	0.686749	3.46711e-101	-0.0219197	0.122792
NCU00397	hypothetical protein	126.26	130.97	119.18	119.72	108.82	106.19	276.4	275.29	68.08	69.42	63.35	58.47	89.44	85.95	140.45	146.95	111.43	111.17	96.71	94.21	183.51	191.32	215.92	211.5	-0.372424	8.22292e-66	0.695821	7.3954e-84	0.161358	0.000248488	0.632848	2.28205e-60	0.71622	2.9591e-112	1.09973	3.58363e-300	0.570175	1.51225e-109	0.224331	4.199e-11	0.186661	9.51815e-16	-0.899992	1.61332e-152	-0.204171	6.02153e-12	-0.960921	2.15911e-155
NCU00398	hypothetical protein	9.85	11.09	9.21	8.66	10.01	9.16	14.9	14.75	8.76	9.06	8.53	8.31	10.12	9.62	11.45	9.68	12.59	14.21	12.11	11.96	12.62	11.28	16.12	16.18	0.060296	0.0434391	0.615446	3.66325e-30	0.0729053	0.201625	0.553014	8.92321e-23	0.129547	0.00396247	0.29031	6.69339e-08	0.618931	1.54815e-35	0.135338	0.00764181	0.458168	4.66204e-22	-0.21497	4.6813e-05	0.400476	2.89066e-15	-0.0375765	0.140326
NCU00399	cell wall protein PhiA	51.03	50.21	282.61	292.1	196.32	199.48	93.15	87.45	27.11	27.37	23.5	24.88	30.77	29.84	9.08	8.69	39.82	41.89	43.89	45.33	45.82	47.64	20.85	20.8	-2.11829	0	0.585506	1.07626e-42	0.164577	0.00147806	0.875496	8.10183e-91	-1.76843	1.91904e-182	0.627	4.41864e-54	1.22796	2.96788e-73	-0.125413	0.0013013	-1.16747	8.73016e-152	-0.89245	5.87352e-110	-0.306944	1.08451e-17	-3.5649	0
NCU00400	hypothetical protein	1.61	1.6	3.13	2.89	3.39	2.7	4.18	5.06	2.66	2.62	2.69	2.47	2.66	2.68	3.77	3.88	3.5	3.24	3.57	3.3	3.45	3.31	6.71	6.07	0.465427	1.51403e-10	0.352744	0.000140426	0.0290378	0.454929	0.407834	2.13987e-05	0.519487	1.58134e-08	0.342422	0.00025538	0.738697	1.25198e-21	-0.026052	0.398303	0.915762	4.88076e-31	0.71908	3.37745e-10	1.07182	2.29891e-22	-0.220962	0.00990255
NCU00401	hypothetical protein	35.92	35.93	39.7	39.68	33.12	32.51	36.94	37.68	37.56	37.18	37.94	37.28	39.33	36.19	28.89	28.47	42.42	39.84	39.19	39.79	33.51	32.33	48.45	52.56	0.433189	1.40166e-38	0.136589	3.35506e-05	-0.014244	0.419357	0.0642875	0.0257016	-0.393076	2.43814e-25	-0.199066	3.82512e-08	0.81372	1.00629e-114	0.0580571	0.0750913	0.61971	2.97804e-73	0.0564379	0.0247908	0.193027	7.90634e-09	-0.0667653	0.0175058
NCU00403	dTDP-D-glucose 4,6-dehydratase	4.33	5.02	4.82	4.5	4.26	3.77	6.83	7.17	5.21	5.2	4.36	4.5	7.99	7.68	8.08	8.58	9.55	9.29	7.55	8.89	14.73	13.59	8.89	9.29	0.378053	3.15898e-08	0.851884	1.70645e-30	0.237744	0.0127038	0.893948	1.44422e-28	0.09409	0.0299911	0.855953	1.09479e-44	0.122493	0.0176887	0.195681	0.0040324	-0.63937	4.04609e-28	0.17021	0.0120045	1.02209	1.76066e-41	-0.0797872	0.104379
NCU00404	RNA processing factor 1	12.11	11.54	37.36	34.22	42.48	44.78	2.11	2.49	20.53	23.2	25.05	25.18	21.91	20.15	1.13	1.3	19.14	18.79	24.66	23.93	26.38	23.33	1.91	2.21	-0.16031	0.0816787	-0.206488	0.00010173	-0.205985	0.00021916	-0.0569491	0.0923021	-4.11153	5.70422e-283	0.243658	2.91834e-06	0.760859	6.40376e-05	-0.355524	3.84959e-10	-3.59433	2.99919e-306	0.889491	1.33404e-45	0.683003	7.98284e-26	-0.505114	1.34793e-27
NCU00405	glycyl-tRNA synthetase 1	81.33	82.58	157.46	153.12	161.63	160.41	13.76	14.69	75.25	76.25	84.03	84.07	73.01	75.75	4.49	4.49	76.76	82.05	82.86	84.73	85.96	86.51	11.34	13.18	-0.215684	6.2211e-05	0.0684796	0.00134564	-0.154851	1.30655e-10	-0.0097882	0.203709	-4.04933	0	0.215319	2.716e-20	1.45008	2.96597e-78	-0.0765834	0.00127443	-2.81457	0	-0.112033	3.97883e-07	-0.043553	0.0116258	-0.881771	0
NCU00406	velvet	40.48	40.85	65.08	63.3	68.31	70.68	68.63	65.91	42.91	44.02	47.13	46.48	48.97	49.64	32.85	33.12	56.49	61.29	61.9	64.23	65.73	62.51	63.01	61.96	-0.107477	3.76699e-07	0.438419	5.36642e-71	-0.110168	6.11724e-05	0.426453	3.18922e-71	-0.578814	1.23243e-96	0.380479	5.66549e-59	0.921025	1.02567e-267	-0.0982032	2.39245e-05	-0.0382681	0.010988	0.0973945	7.10565e-05	0.535813	6.21461e-103	-0.452802	4.81255e-82
NCU00407	hypothetical protein	1.76	1.62	5.18	5.61	5.07	5.29	7.92	7.51	5.14	4.75	3.97	4.23	3.98	3.53	5.53	5.24	7.71	6.81	5.78	6.99	8.26	7.1	11.22	11.17	0.535739	1.57161e-13	0.554434	4.78914e-10	0.263697	0.0174107	0.634593	7.91681e-11	0.521608	1.6291e-07	1.03382	5.987e-27	1.05494	2.81268e-39	0.183539	0.0299433	0.542735	2.62713e-14	1.54905	1.57134e-33	2.10349	1.95252e-71	-0.391694	4.91638e-05
NCU00408	hypothetical protein	8.39	9.31	9.16	10.09	13.14	12.04	4.53	4.6	7.09	8.58	6.83	6.59	6.69	6.08	2.81	2.56	8.33	7.7	10.12	9.52	8.93	6.32	4.68	4.64	-0.0636566	0.13992	0.0114326	0.231807	0.188407	0.0824385	0.418802	1.93001e-05	-1.29023	3.77194e-19	0.257921	0.00841545	0.724483	2.64638e-06	-0.218963	0.0249171	-0.823672	4.87933e-12	0.0426558	0.131759	0.0540884	0.106259	-0.435514	6.37791e-06
NCU00409	chorismate mutase/prephenate dehydratase	8.52	8.44	16.08	15.44	17.8	17.25	2.2	2.22	19.22	18.24	20.91	19.33	17.67	16.58	1.14	1.91	21.17	20.37	23.12	24.4	23.67	22.19	3.13	3.82	0.653864	1.76963e-06	0.152919	0.00145642	-0.110628	0.0490509	0.238112	1.48495e-06	-3.47422	4.02565e-239	0.423316	1.7441e-15	1.18442	2.14054e-14	-0.195822	0.000160967	-2.71312	1.43089e-254	1.1455	7.06886e-68	1.29842	3.95654e-90	0.361331	5.51295e-11
NCU00410	eukaryotic release factor 1	99.14	100.04	138.06	138.64	166.18	163.34	28.23	28.8	110.94	108.77	124.26	123.57	120.77	123.78	25.73	26.33	101.72	97.15	122.3	119.35	122.4	114.27	36.41	37.35	0.369436	2.4856e-22	-0.143251	5.39899e-12	-0.179455	1.2868e-18	-0.0427514	0.0114148	-2.2302	0	-0.0449852	0.00894345	0.501843	9.15683e-38	-0.279955	3.85628e-41	-1.68337	0	0.142526	2.51755e-12	-0.000724515	0.167119	-0.154725	1.00237e-16
NCU00411	hypothetical protein	26.19	25.36	23.81	23.16	22.39	21.89	37.6	35.88	26.91	29.99	31.11	31.63	33.69	34.28	25.86	27.75	38.22	35.7	37.74	34.38	34.41	36.68	39.28	41.73	0.138323	0.00072991	0.376228	1.46938e-14	-0.148231	0.00673329	0.189749	4.84217e-05	-0.339059	1.14766e-11	0.0677114	0.055501	0.593749	2.97374e-33	0.0382479	0.253684	0.186979	7.21814e-06	0.145878	0.00157688	0.522106	1.17951e-25	0.424758	1.77954e-15
NCU00412	hypothetical protein	13.43	11.26	20.24	21.14	21.87	22.82	9.38	11.11	18.25	18.81	20.12	21.1	22.68	20.54	7.74	8.12	20.92	21.78	22.06	22.4	21.08	21.12	13.08	12.56	0.320411	1.58319e-07	0.204653	6.94966e-06	-0.158277	0.0019128	0.10374	0.00974987	-1.44571	1.58711e-132	-0.0332606	0.1487	0.692123	7.95246e-25	-0.0573635	0.148927	-0.720329	4.05241e-43	0.584523	9.26897e-28	0.789176	9.89277e-52	-0.00164765	0.232898
NCU00413	60S ribosomal protein L2	2099	2025.86	2767.26	2689.86	2956.41	2810.76	530.46	556.3	2342.87	2264.15	2464.63	2501.77	2230.07	2289.27	325.16	328.84	1870.61	1814.67	2141.57	2112.69	1767.76	1759.2	640.34	643.82	0.23737	2.51823e-84	-0.320846	0	-0.118875	9.25021e-87	-0.234579	0	-2.78567	0	-0.354047	0	0.971852	0	-0.205143	1.16165e-210	-1.45977	0	0.160663	9.15571e-148	-0.160184	4.94304e-130	-0.128222	4.14017e-111
NCU00414	adenosine kinase	246.59	245.84	308.58	304.58	338.07	331.33	233.9	226.78	388.73	402.79	379.84	400.69	394.29	404.98	320.69	317.23	373.14	377.33	376.74	379.64	422.69	425.49	383.54	387.1	0.74008	0	-0.0767711	1.59823e-09	0.0134713	0.238601	-0.0534539	2.1385e-05	-0.323078	2.12075e-125	0.0884298	1.61733e-12	0.271616	1.69926e-86	-0.00984588	0.272167	-0.139891	1.25404e-28	0.686938	0	0.610167	0	0.353806	6.15721e-148
NCU00415	hypothetical protein	6.48	5.9	14.4	14.88	20.25	20.12	4.01	4.31	10.9	11.11	12.65	11.78	11.36	11.28	2.48	2.38	13.5	14.16	14.13	15.12	15.68	15.2	4.99	4.01	0.111737	0.0316529	0.330011	1.16677e-14	-0.153224	0.00119371	0.256854	4.57935e-10	-2.21722	2.12613e-242	0.448832	9.08059e-27	0.886599	4.80255e-26	-0.0800666	0.042438	-1.77946	4.12802e-248	0.829895	2.77387e-57	1.15991	2.44084e-121	-0.258853	2.00837e-10
NCU00416	C2H2 type zinc finger domain-containing protein	5.02	4.46	5.07	5.82	6.81	5.17	5.44	5.82	3.57	3.17	3.76	3.99	3.77	3.36	5.28	5.86	6.7	6.44	7.32	5.84	5.38	5.88	8.02	8.65	0.56188	3.47273e-07	0.966798	9.50232e-13	-0.216075	0.15807	0.749025	1.02621e-08	0.647439	1.0306e-06	0.66242	1.37391e-06	0.578759	1.66225e-07	0.00169758	0.467465	0.563779	1.2883e-07	-0.495006	0.000199816	0.471792	3.64004e-05	-0.481804	0.000184602
NCU00417	cell cycle control protein cwf14	72.43	71.02	54.38	51.36	58.85	57.63	44.34	46.61	52.57	49.52	53.88	54.73	57.02	57.32	37.93	39.57	66.82	60.33	61.95	64.5	54.47	53.28	54.24	56.19	0.287993	8.81645e-09	0.336267	1.60372e-12	-0.109604	0.0376227	0.214577	3.53649e-06	-0.534345	2.34555e-24	-0.0691028	0.055394	0.51052	8.2433e-22	0.012085	0.402581	0.0452782	0.043939	-0.484616	6.89377e-26	-0.148349	0.000166243	0.0425551	0.10508
NCU00418	NADH:ubiquinone oxidoreductase 14.8	283.69	302.92	385.55	390.34	391.37	376.75	690.77	731.22	395.07	387.57	386.27	387.64	405.68	393.59	599.48	600.61	463.74	459.75	469.38	453.71	502.35	540.69	612.05	620.64	-0.21342	1.58267e-35	0.240811	1.02834e-29	-0.00652154	0.45022	0.228911	1.23246e-26	0.592521	1.70784e-194	0.391188	1.85208e-80	0.0352808	0.012739	0.00537835	0.403162	0.236614	4.86235e-38	0.421548	1.94257e-71	0.662359	1.26182e-185	0.0139192	0.138221
NCU00419	DNA-directed RNA polymerase I and III polypeptide	7.39	8.67	44.95	43.88	72.42	69.01	1.74	1.32	14.16	17.16	18.58	18.28	16	17.16	1.15	1.13	30	25.54	35	34.4	32.93	31.97	3.61	4.3	1.3664	3.99895e-09	0.823652	2.56738e-24	-0.247823	0.00939862	0.894805	1.39858e-33	-3.85552	1.98623e-103	0.97496	1.71432e-36	1.79169	1.25184e-12	-0.318976	3.76501e-06	-3.03879	3.15138e-166	0.972473	2.70602e-19	1.79613	4.76427e-79	-1.25646	5.13506e-74
NCU00420	hypothetical protein	19.9	21.32	40.58	39.84	42.55	44.05	84.16	75.26	32.48	32.72	31.43	34.32	31.13	33.15	17.02	17.3	36.11	39.68	35.09	36.98	37.94	39.26	55.67	55.83	-0.515457	1.27279e-127	0.217589	5.07464e-14	-0.0131214	0.411618	0.129169	6.99712e-06	-0.900637	2.9755e-138	0.26613	1.01063e-19	1.70097	0	0.0752988	0.00940019	0.534206	4.61038e-97	0.663379	6.73776e-87	0.880968	3.13659e-161	-0.290691	2.46089e-24
NCU00421	Snf5-like	9.32	8.95	9.1	10.14	10.49	11.03	8.8	9	8.85	9.87	8.49	9	8.33	8.52	6.48	6.76	13.14	13.26	11.38	12.62	11.72	12.01	9.57	10.45	0.167557	0.00567512	0.494952	4.40864e-14	0.0946808	0.178602	0.451695	4.91427e-11	-0.346706	4.29607e-06	0.496185	1.07788e-12	0.596355	1.1805e-14	0.137938	0.0263387	-0.246536	3.77067e-05	0.037368	0.118945	0.53232	2.82169e-16	-0.133544	0.020517
NCU00422	curved DNA-binding protein	178.41	182.57	236.59	231.82	253.83	253.7	219.71	223.6	239.36	240.86	242.43	244.98	227.46	229.51	234.44	217.85	215.43	223.89	227.48	229.17	225.74	217.77	268.64	263.09	0.259304	3.30609e-55	-0.128558	1.29103e-14	-0.024573	0.132987	-0.0996798	1.52195e-09	-0.0124891	0.075156	-0.0367669	0.0122594	0.232476	4.01855e-45	-0.0534516	0.00232114	0.256754	3.65626e-55	0.417264	7.66961e-126	0.288705	3.23034e-58	0.0609619	8.44791e-05
NCU00423	hypothetical protein	7.42	7.57	10.68	10.66	10.85	11.31	18.3	18.1	8.58	9.26	8.38	7.7	7.75	8.6	10.98	11.19	12.82	12.49	11.33	11.82	12.1	11.59	18.36	18.2	0.00707506	0.172045	0.513164	5.78252e-33	0.140141	0.00622576	0.525643	3.89523e-31	0.448328	3.00877e-23	0.545932	4.41375e-34	0.719938	5.92657e-82	0.127662	0.00202814	0.622334	5.27293e-65	0.236896	2.8646e-07	0.75006	5.30133e-64	-0.400239	1.87866e-18
NCU00424	Spo76 protein	16.29	16.32	17.17	17.12	17.17	17.24	15.22	15.37	14.17	14.82	14.03	13.69	13.35	12.04	10.07	9.68	19.24	19.82	17.43	19.29	18.04	16.41	19.41	19.21	0.335171	2.02934e-23	0.429831	2.90125e-37	0.0630625	0.093424	0.403966	4.54469e-31	-0.36261	9.27718e-19	0.440904	4.01682e-34	0.967279	1.28244e-144	0.0889272	0.00624336	0.163766	8.66427e-08	-0.168515	4.00369e-07	0.261316	3.01424e-16	-0.304842	2.86529e-18
NCU00425	hypothetical protein	0	0	0	0	0	0.09	0.1	0	0	0	0	0.1	0	0.1	0.2	0	0.1	0.1	0	0	0	0.1	0.2	0	1.0196	0.120763							1.01992	0.0881709	-0.00905003	0.279136	0.00878603	0.207779			1.03775	0.0654922
NCU00426	hypothetical protein	4.65	4.48	6.97	6.99	8.68	8.93	8.59	7.19	9.04	9.14	8.62	7.95	9.42	8.85	4.04	4.32	8.26	9.93	9.68	10.4	9.55	10.71	7.24	7.56	-0.0946583	0.0832632	0.00246722	0.245567	0.124874	0.180199	0.267131	0.00220695	-1.1258	1.05062e-22	0.151746	0.0372038	0.823094	9.17321e-12	-0.13979	0.103901	-0.454453	5.86792e-07	0.995335	2.21681e-19	0.997802	2.23218e-19	0.253905	0.0048516
NCU00427	hypothetical protein	1.97	2.08	7.33	7.19	9.7	9.98	2.68	2.23	4.85	5.19	5.47	5.14	4.65	4.8	0.81	0.91	6.19	6.34	6.98	6.68	6.97	7.01	1.99	2.78	-0.0465681	0.148544	0.317629	2.135e-05	-0.0759195	0.271621	0.363882	1.03106e-06	-2.4563	2.09006e-77	0.56733	2.63188e-13	1.46432	8.50334e-21	-0.122172	0.0770157	-1.55931	1.15924e-63	1.31398	1.52309e-37	1.63161	2.22238e-62	-0.454663	5.67026e-10
NCU00428	DNA repair and recombination protein pif1	1.76	1.92	8.66	8.7	10.57	11.18	2.29	2.65	5.12	6.03	5.63	5.44	6.04	5.84	1.74	2.26	8.76	7.79	7.95	8.87	9.8	8.71	4.71	4.21	0.851424	1.35367e-17	0.567311	1.83943e-16	0.00869233	0.501199	0.599813	6.07559e-18	-1.56698	1.07974e-57	0.641272	7.21722e-22	1.15207	1.04363e-27	-0.0238092	0.371738	-1.05618	2.67194e-49	1.60558	2.96279e-58	2.17289	1.3218e-125	-0.645216	3.5561e-21
NCU00430	Na(+)/H(+) antiporter 2	48.66	48.81	46.74	44.5	47.56	48.53	16.79	16.42	63.15	65.51	64.89	61.76	64.88	66.77	13.66	12.54	58.9	58.71	61.27	64.25	74.9	67.94	17.83	18.03	0.110402	0.00102812	-0.129889	2.92093e-11	0.0202223	0.24164	-0.0158252	0.137391	-2.32846	0	0.119208	1.73953e-10	0.45297	1.29479e-29	-0.0938413	5.55159e-06	-1.9947	0	0.40175	2.11917e-85	0.271861	2.77033e-38	0.475443	9.33437e-112
NCU00431	translocase of mitochondrial outer membrane 22	82.83	85.58	138.96	128.95	160.57	170.83	28.99	30.06	136.25	135.13	150.44	159.03	138.97	142.59	18.59	16.58	120.13	124.11	153.59	155.09	136.32	146.11	21.67	24.61	-0.35445	5.6585e-10	-0.150906	3.54498e-09	-0.199519	2.63623e-15	-0.0147021	0.170332	-2.99868	0	0.00780609	0.222663	0.395809	1.0669e-09	-0.335723	3.37549e-39	-2.61068	0	0.690988	1.47416e-131	0.540082	2.35928e-76	0.215475	1.24362e-18
NCU00432	hypothetical protein	9.17	8.87	12.29	12.39	13.22	12.81	9.33	8.96	9.53	9.9	10.72	9.18	9.9	10.08	7.62	7.78	14.43	14.92	14.57	14.91	16.28	15.66	9.79	9.72	0.0921703	0.0116952	0.594508	6.25277e-49	-0.0371797	0.297731	0.563757	3.26489e-44	-0.374284	9.55216e-16	0.678062	9.13153e-66	0.340038	6.39059e-13	-0.0064289	0.427706	-0.712308	7.88473e-72	0.107931	0.00405154	0.702439	3.77267e-66	-0.307896	1.14296e-13
NCU00434	protein phosphatase 2C isoform beta	36.44	36.46	29.09	29.09	25.34	25.23	77.61	76.57	26.64	28.34	28.03	27.34	34.49	33.98	59.07	59.79	33.74	32.99	35.15	33.64	35.36	33.92	70.07	71.61	-0.12476	1.26579e-09	0.278012	7.62395e-18	-0.00810817	0.4654	0.312272	5.28096e-22	0.79807	3.83206e-194	0.0214055	0.15261	0.253212	1.35019e-29	-0.0423683	0.12622	1.02988	0	-0.410214	2.68365e-39	-0.132202	2.62961e-06	-0.0768867	0.00719364
NCU00435	SNF7 family protein	49.79	53.52	34.49	38.73	33.65	35.97	84.71	88.2	51.48	50.04	47.28	46.43	54.41	51.88	65.67	69.66	58.81	56.42	58.13	55.39	57.99	51.05	83.07	86.07	-0.034914	0.0624081	0.183905	1.24872e-06	0.105054	0.0166619	0.26516	3.69844e-11	0.351474	2.43636e-21	0.0405913	0.101275	0.319942	9.24853e-22	0.0237983	0.307518	0.630825	6.53687e-72	-0.02252	0.113599	0.161385	7.8533e-06	0.364118	2.60268e-16
NCU00436	ultraviolet-sensitive-5	30.77	30.35	36.75	35.04	37	37.78	14.7	14.35	30.6	31.52	30.99	29.67	28.98	27.33	14.6	15.21	32.27	34.02	33.74	35.33	35.22	34.99	17.5	20.01	0.36817	5.821e-16	0.093909	0.00141368	0.0306376	0.273568	0.18326	1.15516e-08	-0.916745	1.85838e-110	0.319212	4.5347e-22	0.3312	1.80966e-13	-0.058713	0.0565923	-0.904757	2.17242e-134	0.0244686	0.0925925	0.118378	6.13931e-05	-0.239936	4.22024e-14
NCU00437	nitrilase	0.84	0.76	1.13	1.93	1.28	1.82	1.43	1.61	1.05	0.96	1.4	1.1	0.8	1.1	0.7	0.89	1.14	0.92	1.26	1.11	1	0.65	0.83	1.35	-0.481299	0.0155818	0.039861	0.227019	-0.329901	0.198525	-0.0955041	0.21662	-0.24927	0.0688691	-0.206087	0.15818	0.451304	0.0335333	-0.194536	0.283733	0.408121	0.0218122	0.325507	0.0592486	0.365368	0.0425905	-0.281886	0.0702643
NCU00438	adenosine deaminase	4.85	5.52	7.88	7.78	8.9	8.32	8.56	7.59	8.46	7.34	6.81	6.39	7.39	6.54	6.71	6.5	7.85	6.87	9.16	8.57	7.73	7.39	7.15	7.95	-0.0998364	0.0818085	-0.0999967	0.101704	0.246613	0.0368556	0.412566	8.12834e-05	-0.0744109	0.0840694	0.121797	0.0933538	0.19165	0.0238726	-0.26595	0.013541	-0.00455825	0.111939	0.609384	7.48251e-08	0.509387	5.78956e-06	-0.237561	0.0110175
NCU00439	hypothetical protein	0.13	0	0	0	0	0	0	0	0	0	0	0	0	0	0	0	0	0	0	0	0	0	0	0
NCU00440	guanine nucleotide binding protein beta-1	84.74	90.91	92.61	95.4	99.14	98.49	60.75	59.7	95.44	98.49	93.62	90.15	94.25	94.62	67.9	67.4	124.64	121.02	119.57	128.76	131.16	125.2	74.6	77.75	0.337891	2.14892e-47	0.340765	3.10467e-78	0.0737601	0.000369335	0.430128	9.6583e-120	-0.479996	2.66239e-111	0.442493	3.39107e-130	0.170775	2.46166e-14	-0.0156029	0.229875	-0.751714	0	0.145383	3.92041e-14	0.486147	3.21185e-151	-0.0292978	0.0403915
NCU00441	phosducin	21.16	20.3	22.7	22.37	22.22	21.61	20.02	21.62	18.03	18.27	18.26	18.09	20.83	22.98	13.61	14.22	23.69	22.26	22.99	22.85	24.78	25.2	20.25	19.85	-0.0561649	0.0555786	0.338416	3.73451e-13	-0.00954151	0.480094	0.33097	1.81236e-12	-0.649902	4.23011e-37	0.199481	3.43197e-06	0.535208	1.73136e-24	-0.0020957	0.463828	-0.314175	7.07034e-13	-0.186025	2.72874e-05	0.152392	0.000170866	-0.298106	1.40437e-10
NCU00442	hypothetical protein	8.98	9.2	12.33	11.73	9.93	9.98	35.37	37.02	13.78	13.42	12.06	11.72	11.65	12.19	33.96	32.7	21.76	22.03	18.8	18.89	20.47	19.53	52.43	50.59	0.505261	1.02934e-84	0.682902	5.39294e-64	0.189687	0.000135397	0.657432	3.38736e-51	1.47454	0	0.743022	6.09106e-67	0.628361	3.16921e-124	0.215157	2.27122e-08	1.35988	0	0.573283	3.95211e-31	1.25618	5.53597e-176	-0.0218185	0.16531
NCU00443	ran-specific GTPase-activating protein 1	285.69	275.45	412.22	410.41	409.41	405.75	592.09	622.02	406.86	419.02	418.49	411.44	401.21	400.58	454.76	454.9	450.6	422.64	427.21	423	453.41	446.86	613.89	627.43	0.0366026	0.000571935	0.083198	2.11569e-09	-0.0137633	0.262361	0.0263258	0.0250602	0.209311	9.87975e-50	0.172752	7.3818e-34	0.451655	3.66107e-276	0.0431089	0.00287522	0.488214	0	0.562544	2.04654e-282	0.645742	0	0.0176928	0.0619158
NCU00444	transcription initiation factor TFIID subunit 14	33.62	33.94	39.58	38.38	41.33	41.67	53.78	54.62	45.27	46.73	43.82	43.9	46.77	46.84	39.81	41.96	56.65	53.03	57.36	55.45	55.99	54.04	62.94	63.84	0.224238	6.39879e-16	0.253161	1.77135e-17	0.0640844	0.0527876	0.356658	4.93292e-32	-0.193307	5.25898e-10	0.234958	3.21723e-15	0.631483	2.11008e-97	-0.0394132	0.124871	0.203219	5.21702e-14	0.447202	4.01349e-41	0.700363	3.81502e-105	0.174133	5.78204e-08
NCU00445	hypothetical protein	4.77	4.36	11.81	12.12	11.82	11.44	25.66	25.52	9.58	10.17	11.2	10.4	9.28	9.25	16.1	15.99	14.38	15.23	12.2	12.82	12	12.74	24.41	24.39	-0.0700191	0.00944441	0.584395	5.94206e-35	-0.13163	0.0156761	0.208485	9.40622e-06	0.791603	2.18056e-62	0.416737	1.6053e-16	0.603546	5.32103e-58	0.24428	1.24325e-07	0.978413	4.89301e-133	1.11525	1.85035e-70	1.69965	8.15998e-194	-0.145087	0.00106375
NCU00446	acetoacetyl-CoA synthase	6.84	6.81	6.58	6.43	7.04	6.89	26.14	23.82	8.92	9.99	7.9	8.03	9.21	9.71	13.67	12.29	10.47	13.43	10.45	10.58	12.14	13.11	13.82	14.51	-0.818995	1.6065e-71	0.338126	9.05905e-09	0.244755	0.000521119	0.39573	8.25074e-10	0.457563	3.52308e-15	0.418042	1.70947e-12	0.12588	0.00523634	0.187151	0.00193275	0.1654	0.000317719	0.471965	1.82827e-12	0.810092	3.88415e-36	0.295874	2.05784e-05
NCU00447	serine palmitoyltransferase 2	87.15	88.84	52.47	52.24	54.81	56.18	27.03	26.43	56.86	55	53.65	54.23	64.19	68.29	37.35	37.38	57.07	61.48	62.65	63.66	67.44	65.51	42.21	41.94	0.653011	5.43686e-83	0.0850818	0.000318641	0.0472857	0.0794872	0.222672	1.96217e-18	-0.824523	2.26258e-195	0.00708722	0.225718	0.170634	1.48904e-08	-0.0903043	0.000422342	-0.660976	1.92591e-134	-0.653097	1.00447e-179	-0.568015	8.69092e-139	0.0464078	0.0244205
NCU00448	hypothetical protein	2.58	3.25	4.66	4.69	4.5	4.6	5.98	6.09	4	3.98	4.55	3.82	4.35	3.95	6.67	6.65	7.15	6.38	5.76	6.31	6.6	5.73	9.69	9.85	0.693204	1.73775e-22	0.762426	4.36181e-19	-0.0739507	0.316866	0.5232	1.54903e-09	0.683391	5.14013e-16	0.572681	3.87023e-11	0.552408	1.09372e-15	0.165275	0.0316068	0.663117	1.56035e-21	0.457501	3.63043e-06	1.21993	3.59222e-40	-0.156064	0.0280851
NCU00449	hypothetical protein	0	0.04	0	0.12	0	0	0.57	0.49	0.17	0.12	0	0	0.07	0	1.38	0.84	0.13	0.1	0	0.21	0.08	0	0.55	1.01	0.561738	0.0512917	-0.381329	0.185272					5.01238	3.1176e-10	0.302152	0.251361	-0.495989	0.0463087	0.0701296	0.459664	4.21424	1.3289e-07	3.0798	0.012542	2.69847	0.0227201
NCU00450	sucrose transporter	42.31	42.57	24.03	23.58	18.62	18.47	148.7	153.26	30.11	30.26	27.62	28.73	30.8	29.81	147.61	146.5	48.7	46.28	36.54	37.86	43.91	41.81	142.53	140.4	-0.0996383	6.35143e-11	0.650794	9.51705e-103	0.0920214	0.0118799	0.39075	1.50442e-32	2.28875	0	0.505139	5.94931e-59	-0.0608193	3.16748e-05	0.352066	1.59236e-33	1.72279	0	-0.494614	1.51412e-58	0.15618	3.90674e-09	0.253959	1.86917e-12
NCU00451	hypothetical protein	38.68	40.35	9.02	8.8	6.54	6.12	25.44	30.04	6.93	6.66	6.28	5.32	5.79	6.01	27.11	26.88	10.31	10.73	8.07	7.76	6.88	7.24	15.51	15.45	-0.845013	1.37327e-51	0.632203	1.66424e-13	0.21935	0.0378793	0.438946	3.37511e-06	2.19567	1.09924e-207	0.260856	0.00367155	-0.803567	3.71877e-46	0.412607	1.76254e-06	1.13125	1.09131e-47	-2.53848	0	-1.90628	2.2796e-258	-0.612439	3.32087e-11
NCU00453	sodium/hydrogen exchanger 3	21.51	22.15	34.54	33.68	35.21	33.83	23.13	24.72	33.44	34.2	34.05	31.44	33.82	34.71	25.51	26.62	47.77	44.67	43.17	44.64	45.52	41.21	35.66	32.68	0.511763	4.44649e-37	0.450456	2.17133e-40	0.0410115	0.223466	0.417106	4.03378e-33	-0.392501	4.55665e-24	0.34211	2.97192e-23	0.388908	3.58625e-23	0.0743616	0.0198248	-0.345702	3.42774e-24	0.633628	1.11017e-55	1.08408	8.03918e-183	-0.054307	0.0411689
NCU00454	hypothetical protein	27.82	29.26	12.81	12.59	12.24	11.52	57.7	58.06	34.75	35.37	35.81	35.65	45.59	45.61	74.08	74.02	38.58	38.73	34.49	34.81	48.13	48.98	63.68	59.3	0.0851938	0.000966373	0.140886	4.54889e-05	-0.0328278	0.284776	-0.0506367	0.0629109	0.701094	9.92933e-127	0.0924441	0.0019013	-0.269275	3.54564e-23	0.158695	2.9487e-05	0.339375	6.61391e-30	0.299295	5.85698e-15	0.440182	4.76224e-31	1.49726	2.65852e-214
NCU00455	tyrosinase-1	32.22	30.61	30.26	31.3	31.96	32.46	29.74	29.81	37.27	38.34	35.91	37.72	34.92	34.22	27.08	28.31	40.54	42.54	39.32	37.66	38.49	37.29	35.61	36.72	0.279196	1.18387e-16	0.136173	3.62159e-06	0.0344693	0.22793	0.0589816	0.0234584	-0.318444	2.07913e-20	0.133872	1.6216e-05	0.384226	9.82546e-29	0.111661	0.000400406	-0.0680902	0.00442257	0.267751	5.82936e-17	0.403924	3.38807e-37	0.261753	1.69598e-15
NCU00456	hypothetical protein	22.66	25.71	22.31	21.53	21.73	23.65	73.29	78.6	42.53	40.83	36.24	35.96	38.37	35.27	46.94	44.01	66.31	59.61	44.24	48.36	67.86	67.51	76.09	80.69	0.0402091	0.0832426	0.596697	3.23373e-28	0.189085	0.00430699	0.340228	1.40819e-08	0.308386	9.49108e-08	0.883706	8.15684e-58	0.783765	7.54362e-54	0.445554	1.92169e-16	0.208445	8.02706e-07	0.789998	2.4239e-31	1.38669	2.64282e-111	0.733198	5.84554e-24
NCU00457	translation initiation factor 4B	68.8	65.14	148.42	151.29	177.13	178.19	6.3	6.26	101.4	97.76	126.06	123.44	103.08	107.73	5.28	4.66	70.73	74.54	90.8	93.21	90.67	92.91	7.8	8.46	0.370053	3.28327e-07	-0.45391	2.87504e-98	-0.330461	8.108e-68	-0.444217	5.94899e-117	-4.40457	0	-0.19785	9.37287e-23	0.708574	3.83706e-19	-0.340153	1.16996e-52	-3.49815	0	0.571954	3.77081e-152	0.118044	1.52846e-07	-0.260765	3.09781e-53
NCU00458	hypothetical protein	18.18	20.03	27.33	28.1	28.95	26.53	48.17	52.53	32.66	29.27	28.32	30.12	32.35	26.8	41.33	43.26	35.24	34.33	33.38	30.53	34.64	30.12	55.21	57.16	0.156802	7.4952e-05	0.170925	0.00054075	0.0709897	0.184152	0.115809	0.0150166	0.520442	4.92965e-24	0.137575	0.00540435	0.405726	4.53533e-20	0.126106	0.0188659	0.788593	1.19387e-62	0.697882	5.88931e-30	0.868807	2.09649e-47	0.0859042	0.0400556
NCU00459	hypothetical protein	3.19	2.92	5.12	5.09	5.08	5.24	2.27	2.38	3.49	3.77	3.96	3.7	3.89	4.04	2.98	2.87	4.25	4.16	3.82	4.27	4.77	4.15	3.28	3.21	0.478284	2.67374e-14	0.212485	2.2093e-05	-0.0772156	0.147402	0.079485	0.0479281	-0.438916	3.3229e-15	0.170112	0.000398228	0.150476	0.00334391	0.0557846	0.187389	-0.458552	3.42685e-18	0.247963	3.12503e-06	0.460448	1.1237e-17	-0.414527	3.25423e-17
NCU00461	glutamate dehydrogenase-1	142.74	145.26	20.2	19.45	14.04	13.36	3642.61	3733.89	100.23	100.77	78.19	76.17	70.96	72.9	1339.31	1360.4	107.89	107.74	65.43	68.9	50.5	47.44	1871.77	1852.79	-0.98711	0	0.101155	4.22854e-11	0.377081	5.25757e-109	-0.204165	2.06677e-27	4.23076	0	-0.553273	6.6859e-157	0.462689	0	0.682401	0	5.24672	0	-0.51748	3.44099e-286	-0.416325	4.11882e-190	1.96188	0
NCU00462	hypothetical protein	0	0	0	0	0	0	0	0	0	0	0	0	0	0	0	0	0	0	0	0	0	0	0	0
NCU00463	kynureninase	20.34	20.7	30.17	29.82	28.75	26.37	97.06	102.09	26.98	25.01	24.26	22.87	23.04	21.84	43.68	43.63	29.75	26.47	26.54	26.1	30.99	29.44	73.63	72.5	-0.44916	4.0696e-66	0.113936	0.00449689	0.133486	0.00889578	0.151691	0.000723007	0.961911	4.43257e-111	0.431523	3.75999e-20	0.741862	2.14305e-117	0.0957308	0.0348115	1.27225	5.42003e-288	0.34172	1.24109e-12	0.455656	1.76634e-21	-0.342715	6.78927e-14
NCU00464	60S ribosomal protein L32	3446.76	3488.85	4637.43	4541.08	4985.9	4810.93	986.76	1079.7	3801.87	3826.43	4030.03	4088.35	3990.47	3810.97	553.75	538.14	3418.64	3200.26	3785.56	3720.42	3006.57	3016.17	1182.69	1199.71	0.198872	6.19799e-60	-0.203717	9.64888e-201	-0.108498	1.48398e-63	-0.134342	4.64056e-96	-2.83208	0	-0.367159	0	1.12295	0	-0.177873	6.40465e-150	-1.34197	0	0.141811	1.47102e-102	-0.0619061	7.03594e-20	-0.162426	1.12463e-156
NCU00465	chaperone dnaJ	33.5	33.27	60.69	61.53	69.86	68.98	30.97	34.39	48.23	49.01	55.09	56.57	57.3	56.17	21.44	21.21	47.17	46.9	53.73	52.79	59.43	55.46	38.87	39.97	0.270302	6.58093e-13	-0.0446262	0.0519045	-0.199058	9.70963e-10	-0.0688594	0.0102753	-1.39977	4.06114e-287	0.0272225	0.118933	0.883178	9.13558e-96	-0.174824	1.26896e-07	-0.543817	1.77483e-61	0.551137	4.60173e-55	0.506511	1.00618e-45	-0.122683	1.44792e-05
NCU00466	glutamyl-tRNA synthetase	7.45	7.21	10.28	9.34	9.82	10.37	19.83	19.67	13.7	12.89	13.32	13.2	12.89	11.37	15.76	16.32	13.32	13.94	14.35	13.48	14.16	14.65	19.46	19.77	-0.011848	0.169553	0.0372349	0.147209	-0.00324829	0.516846	0.0617604	0.105285	0.404485	5.7283e-12	0.249475	2.86256e-05	0.289327	2.83479e-08	-0.0277738	0.350351	0.444337	1.49325e-16	0.858549	2.54153e-34	0.895784	2.68402e-37	0.439076	1.8568e-11
NCU00467	COP9 signalosome-5	18.79	19.36	32.95	29.93	31.54	30.86	58.21	64.04	26.32	26.85	25.27	25.43	30.89	29.35	47.68	50.3	37.21	36.97	36.37	39.44	45.56	47.15	73.34	73.89	0.265035	3.04803e-16	0.480732	2.57305e-24	0.0608432	0.208403	0.572055	8.44448e-33	0.704363	2.59504e-60	0.624451	2.27072e-46	0.585741	5.37036e-64	-0.0304796	0.284794	0.665652	3.21392e-81	0.481532	1.27549e-18	0.962264	5.9119e-79	-0.304683	4.92054e-10
NCU00468	prephenate dehydrogenase	17.55	15.93	29.59	29.17	32.75	28.94	4.69	4.09	17.24	20.72	21.26	23.1	17.38	18.95	6.35	6.66	17.82	18.52	20.75	22.36	20.96	20.67	5.59	6.72	0.502046	2.98904e-06	-0.0569524	0.0948984	-0.235419	6.82763e-05	-0.047493	0.126602	-1.45512	2.10959e-79	0.208368	0.000146899	-0.102383	0.0733255	-0.244878	3.45082e-05	-1.76587	3.55985e-120	0.177095	0.000743811	0.120143	0.00933267	-0.404285	4.27298e-16
NCU00469	alpha-tubulin suppressor protein Aats1	14.75	15.47	19.71	20.48	22.96	23.46	27.11	30.89	27.95	26.39	24.81	25.56	26.6	25.74	14.67	15.37	31.93	30.01	35.03	32.98	38.94	35.14	25.61	25.78	-0.178175	0.000130836	0.189871	3.62075e-05	0.100865	0.0581453	0.423654	2.23207e-18	-0.798487	4.84123e-42	0.504444	7.59805e-27	0.772944	1.58382e-38	-0.132918	0.00471048	-0.529987	1.05626e-29	0.848138	1.23866e-49	1.03801	3.29533e-77	0.332033	7.5483e-10
NCU00470	DNA repair protein Rad9	6.18	6.12	9.09	10.42	10.08	9.02	14.73	16.29	7.7	7.91	8.92	8.06	9.1	7.49	12.03	12.45	11.2	10.98	10.29	10.03	12.1	12.27	17.68	17.52	0.181767	4.81182e-05	0.50478	7.60984e-16	-0.12482	0.0736523	0.250789	3.91906e-05	0.561664	1.19665e-20	0.555165	8.43801e-20	0.523981	4.48507e-25	0.129171	0.0283197	0.53048	3.06676e-26	0.346947	4.73593e-07	0.851727	8.7382e-38	-0.192436	0.000913065
NCU00471	hypothetical protein	0.92	1.23	2.96	2.7	3.26	3.4	5.03	5.14	1.56	1.6	1.51	1.18	1.78	1.67	4.67	4.44	2.37	1.86	1.96	2.01	2.25	2.33	4.99	4.9	-0.0436527	0.145507	0.418373	0.00571136	0.229404	0.20788	0.556146	0.00123747	1.40192	2.26577e-23	0.411656	0.00597973	0.117879	0.0670005	0.0916307	0.324556	1.10814	3.09907e-18	0.559973	0.00157384	0.978345	8.29272e-08	-1.06952	1.32542e-10
NCU00472	CDC37	34.17	37.41	45.41	44.04	42.59	42.47	43.23	43.54	81.6	83.02	81.29	77.71	66.45	63.9	54.82	58.47	58.7	52.25	48.63	47.17	43.36	40.95	83.87	81.89	0.932124	2.8741e-243	-0.569605	4.83241e-106	0.0448029	0.069587	-0.73738	9.50846e-160	-0.200591	1.08436e-13	-0.626739	1.47402e-98	0.547723	7.13379e-97	0.212578	4.14705e-12	0.973871	4.8166e-264	1.2042	0	0.634592	4.07002e-88	0.834264	9.92154e-200
NCU00473	hypothetical protein	16.94	16.02	11.87	12.45	11.55	11.57	6.84	7.59	5.03	4.75	4.61	5.01	5.19	5.21	4.07	3.6	7.46	6.29	6.35	5.5	7.02	7.61	5.99	5.67	-0.311427	0.00031808	0.4913	3.5336e-07	0.0170876	0.489917	0.292965	0.00212317	-0.439515	2.42655e-05	0.493904	1.94502e-07	0.604318	2.13411e-08	0.215422	0.0234175	-0.329101	7.25896e-05	-1.75279	5.38597e-109	-1.26149	4.48457e-67	-1.33304	1.0879e-53
NCU00474	hypothetical protein	0	0	0.12	0	0	0	0	0	0.06	0	0	0	0	0.06	0	0.06	0	0	0.06	0	0.06	0.13	0.07	0									0.0199165	0.151007	1.57591	0.102564	0.00878603	0.207779			-1.54721	0.0393815
NCU00475	40S ribosomal protein S18	2900.97	2856.54	3560.91	3506.14	4020.97	3772.43	842.68	947.57	3419.09	3333.88	3513.43	3467.04	3168.31	3162.85	626.29	671.68	2802.27	2539.2	3109.41	3043.67	2563.38	2416.79	1063.62	1009.12	0.206776	4.67467e-90	-0.337438	0	-0.0599085	5.84781e-28	-0.195309	4.33023e-274	-2.28244	0	-0.34201	0	0.672735	0	-0.202038	2.05411e-255	-1.2677	0	0.232035	0	-0.105402	2.82438e-70	-0.00862647	0.0311209
NCU00476	UPF0023 family protein	7.29	6.87	18.58	19.39	23.48	24.28	12.4	13.23	19.15	17.72	19.23	18.79	16.49	15.99	7.72	8.01	20.21	21.55	24.13	21.94	25.72	26.31	10.71	10.51	-0.27489	0.000198632	0.175761	0.00151666	-0.0598556	0.263676	0.257621	8.31554e-06	-1.07136	4.88544e-40	0.661173	3.91443e-28	0.436164	5.85059e-07	-0.141716	0.0159639	-1.29637	3.45973e-83	1.36121	3.12851e-66	1.53697	6.06175e-88	0.0085425	0.21692
NCU00477	carboxypeptidase Y	167.44	163.99	119.83	126.25	125.45	130.38	1112.99	1126.57	264.21	269.4	227.57	234.59	226.96	231.14	776.93	803.86	276.8	282.25	224.76	230.13	241.42	237.35	997.83	990.33	-0.173735	1.69051e-137	0.0657588	5.01254e-07	0.202778	1.6334e-45	-0.0293953	0.018275	1.78521	0	0.0627821	9.6073e-06	0.32928	0	0.297932	5.49751e-98	2.05171	0	0.689442	0	0.755201	0	0.916249	0
NCU00478	aconidiate-2	1.42	1.25	3.3	2.96	3.89	3.81	1.1	1.27	2.83	2.52	3.08	3.15	3.64	3.47	0.52	0.53	3.31	2.83	3.83	4.11	6.01	5.34	1.26	1.31	0.102425	0.100401	0.209786	0.00520765	-0.215624	0.0187762	0.3397	8.80555e-06	-2.77294	5.11303e-108	0.646996	9.13441e-21	1.22912	4.18173e-14	-0.345538	2.23024e-05	-2.19082	7.60382e-129	0.978213	5.29571e-21	1.188	8.31676e-32	0.00382084	0.231741
NCU00480	ubiquitin C-terminal hydrolase	9.85	10.05	19.97	20.62	21.5	21.93	11.42	12.83	14.87	15.2	16.09	15.61	16.23	15.14	8.77	9.35	16.8	17.6	17.75	17.64	20.97	19.01	13.66	14.37	0.207766	7.33211e-09	0.19386	1.76349e-09	-0.0779733	0.0277462	0.156125	7.77841e-07	-0.79054	3.96732e-94	0.350418	9.22923e-29	0.628201	3.15949e-56	-0.0402383	0.146279	-0.512757	1.03171e-56	0.59736	4.01645e-58	0.79122	7.64603e-106	-0.35484	2.44896e-30
NCU00481	a-pheromone processing metallopeptidase Ste23	6.75	6.46	13.08	13.87	12.7	12.65	27.49	28.07	13.53	14.14	12.92	13	13.66	13.27	19.72	20.21	21.53	19.55	19.7	19.42	22.29	20.91	35.27	37.11	0.384187	1.72449e-41	0.584927	1.08426e-51	0.0865803	0.0563378	0.598049	1.91212e-50	0.572904	3.89985e-48	0.687307	8.98939e-71	0.857526	2.22504e-168	0.0734581	0.0358598	0.743122	5.40474e-134	1.05736	2.51778e-96	1.64229	1.03947e-276	-0.0552542	0.0587718
NCU00483	hypothetical protein	7.56	7.51	14.27	14.66	17.84	17.48	2.62	2.85	9.39	8.92	10.23	9.58	8.88	8.31	2.32	2.55	10.64	9.56	11.36	11.65	11.11	11.14	3.7	3.75	0.44656	8.09482e-05	0.141349	0.0137085	-0.122044	0.0889025	0.207071	0.000800662	-1.81416	8.51321e-72	0.372513	4.43171e-08	0.607169	4.54612e-07	-0.187767	0.00526568	-1.5795	2.05019e-76	0.280926	3.97948e-05	0.422275	1.55021e-09	-0.539458	2.54322e-18
NCU00484	NADH:ubiquinone oxidoreductase 18.4	137.94	142.94	190.47	185.5	198.24	192.02	196.84	207.72	206.34	202.85	206.96	203.48	207.79	203.15	204.24	214.14	231.76	219	237.42	227.27	252.43	255.86	234.05	243.76	0.23669	1.95121e-31	0.140432	2.99279e-12	-0.0152074	0.32746	0.166896	1.6219e-16	0.0289768	0.0280175	0.310088	5.13115e-55	0.189907	2.71279e-21	-0.0416711	0.0333597	-0.0912042	3.01346e-07	0.545363	8.37674e-128	0.685795	4.93602e-208	0.134751	1.1513e-10
NCU00485	hypothetical protein	0	0	0	0	0.25	0	0	0	0	0	0	0	0	0.25	0	0	0	0	0	0	0	0	0	0
NCU00486	hypothetical protein	9.95	9.35	23.58	23.96	24	23.37	35.38	34.73	20.04	20.21	18.04	18.19	18.24	18.17	33.94	33.19	33.05	34.42	28.76	29.02	38.27	36.29	49.29	48.32	0.477766	3.43258e-77	0.711836	3.19284e-118	0.15637	3.43163e-05	0.663433	7.52933e-90	0.733798	4.72706e-114	0.999688	5.99757e-231	0.551461	2.19824e-99	0.204774	1.63742e-12	0.285571	1.85816e-31	1.0865	1.74317e-150	1.79834	0	-0.387515	1.34198e-29
NCU00487	hypothetical protein	8.23	7.45	8.92	10.01	12.52	11.73	0	0	7.39	6.19	10.7	9.2	6.83	6.11	0	0	5.31	2.98	3.77	6.29	0	0	0	0			-0.711343	4.46676e-09	-0.564	5.02663e-08	-0.990074	3.01719e-20	-9.34356	7.3788e-61	-9.37253	1.96629e-60			-0.285268	0.0313138			-0.208838	0.0105105	-0.920181	2.73666e-15	0.0807227	0.101788
NCU00488	protein phosphatase PP2A regulatory subunit A	53.33	53.72	73.94	73.82	76.23	77.72	84.68	84.44	72.85	74.28	75.94	76.09	79.13	80.92	70.45	71.81	95.83	95.49	95.22	97.55	105.14	105.69	110.59	110.98	0.380818	3.35738e-85	0.383883	1.10388e-76	-0.0488317	0.0347342	0.343259	4.93218e-62	-0.171562	1.64698e-15	0.39871	2.37357e-89	0.642483	1.19713e-217	-0.00820805	0.359801	0.0722106	1.27952e-05	0.456925	4.4562e-83	0.840808	0	0.0412688	0.0184903
NCU00489	cytoplasmic ribosomal protein-10	1315.08	1269.77	1699	1655.36	1836.29	1788.07	362.39	355.26	1406.47	1438.65	1631.03	1669.92	1465.34	1463.45	224.77	208.2	1228.68	1284.04	1391.45	1357.58	1112.21	1150.94	408.14	437.5	0.234956	1.48118e-78	-0.178842	1.93081e-158	-0.220868	9.1364e-275	-0.27187	0	-2.75653	0	-0.369732	0	0.965516	0	-0.12784	6.27222e-79	-1.42128	0	0.139815	4.18126e-101	-0.0390274	2.43572e-09	-0.0178834	0.000981147
NCU00490	DUF803 domain membrane protein	19.07	20.64	27.5	25.64	27.34	26.66	25.09	23.62	27.05	26.58	24.48	23.69	26.37	24.78	21.57	23.11	36.88	35.45	33.66	33.33	38.15	35.25	32.25	31.26	0.382223	8.69982e-28	0.430866	1.8707e-39	0.15052	8.46446e-05	0.471927	1.78367e-42	-0.191371	8.57808e-08	0.522557	1.40803e-55	0.505534	3.92999e-45	0.109459	0.000645032	-0.208393	7.18051e-12	0.436303	2.41253e-31	0.86717	3.08759e-134	-0.137844	5.80111e-05
NCU00491	hypothetical protein	0	0	0	0.16	0	0	0	0.16	0.16	0	0	0	0.16	0	0	0	0.17	0.16	0	0	0.16	0.16	0.17	0	0.0195989	0.199817	1.03986	0.147434							0.99095	0.173646					-0.962247	0.0686645
NCU00492	hypothetical protein	8.87	8.61	18.58	19.94	20.97	20.73	20.12	21.15	14.11	14.34	12.45	13.25	15.05	14.62	22.42	22.27	22.71	20.65	18.6	19.04	24.5	23.93	31.42	31.78	0.613429	1.05031e-82	0.607458	9.38389e-58	0.144859	0.00161478	0.548106	1.34569e-41	0.591715	2.38706e-56	0.707882	9.28128e-83	0.499641	1.32328e-57	0.204212	2.21661e-08	0.383474	5.95436e-37	0.703717	7.58906e-51	1.31118	6.39526e-208	-0.582148	4.94541e-48
NCU00493	coatomer subunit delta	87.15	90.61	81.42	79.78	80.13	78.41	96.72	97.42	83.44	87.43	83.96	87.91	89.59	89.44	101.98	103.3	94.77	97.43	99.7	95.89	98.75	96.29	112.7	114.83	0.227005	8.32826e-24	0.169581	1.19106e-12	-0.0135232	0.380065	0.179532	7.54375e-14	0.199189	1.01253e-17	0.125806	8.00475e-08	0.147515	1.71421e-11	-0.0234734	0.206186	0.220899	2.63541e-23	-0.0543807	0.00604667	0.115201	3.05952e-07	0.0969413	4.57502e-05
NCU00494	hypothetical protein	2.89	3.32	5.58	5.95	6.67	6.62	19.93	21.15	8.91	9.99	8.72	7.49	8.93	8.47	13.4	14.54	11.6	10.81	9.6	9.69	10.52	9.53	21.48	21.1	0.0497517	0.0590821	0.244088	2.75471e-05	0.217962	0.00204742	0.244916	0.000110657	0.685091	5.88102e-31	0.205987	0.000654615	0.606127	9.99329e-37	0.217135	0.000584344	1.08523	1.34238e-97	1.60955	8.32942e-83	1.85364	4.02806e-117	0.495869	2.13537e-11
NCU00495	SipA3	11.78	11.14	8.7	8.9	9.82	8.36	8.13	7.99	6.85	6.36	6.62	6.35	7.2	8.06	8.19	7.41	9.08	8.84	8.59	9.1	10.97	9.53	10.98	10.28	0.397459	2.09116e-16	0.44181	4.49349e-17	0.0223148	0.42228	0.445082	8.8723e-17	0.032723	0.0864853	0.428081	5.38578e-18	0.446206	7.24414e-20	0.0190428	0.369752	0.0508482	0.033359	-0.796879	3.55654e-59	-0.35507	2.85445e-15	-0.438101	1.32196e-16
NCU00496	hypothetical protein	1.03	1.11	0.85	0.78	0.72	0.76	1.5	1.96	1.54	1.24	1.25	1.29	1.14	1.18	2.45	2.44	1.13	1.21	1.46	1.23	0.7	0.84	2.75	2.31	0.541552	9.03894e-05	-0.243446	0.058995	0.117607	0.355585	0.0730736	0.211442	1.07386	2.30234e-11	-0.594013	0.0030147	0.0479566	0.157825	-0.198912	0.198808	1.71582	1.05123e-21	0.378005	0.0111872	0.134559	0.0909382	0.646883	0.0007974
NCU00497	hypothetical protein	5.37	4.8	3.68	3.36	3.76	4.11	7.63	6.77	4.22	3.85	4.65	4.44	4.36	5.23	5.27	5.47	6.4	6.68	4.74	5.08	6.29	5.21	8.59	7.94	0.23719	0.000894219	0.648193	2.98121e-11	-0.0605493	0.377712	0.161463	0.0464663	0.303164	0.000461664	0.295986	0.00131642	0.614507	2.99778e-13	0.426181	1.56664e-05	0.621685	5.96026e-14	-0.318758	0.000535464	0.329435	8.93197e-05	0.330606	0.00139351
NCU00498	molybdenum cofactor biosynthesis protein 1 B	3.98	4.35	8.18	8.25	8.04	8.07	21.37	20.17	9.57	10.22	9.32	9.53	9.23	9.97	19.32	19.75	13.87	15.28	12.9	13.53	14.39	13.53	26.35	26.66	0.371482	4.39716e-22	0.545688	2.26935e-25	0.0871105	0.135919	0.467681	2.10055e-17	1.00024	5.34542e-89	0.535864	3.9738e-23	0.444266	5.54623e-30	0.165117	0.0011505	0.90864	6.49992e-103	1.20684	4.28982e-66	1.75253	6.64168e-163	0.201323	0.000399591
NCU00499	all development altered-1	122.67	119.63	128.04	128.64	108.17	106	239.96	220.93	151.28	155.68	177.44	172.98	195.07	204	243.39	243.59	127.2	132.17	110.5	115.8	125.27	117.53	284.54	278.66	0.283833	3.88087e-142	-0.327775	1.72913e-111	-0.170371	5.09898e-36	-0.696042	0	0.270388	2.27701e-115	-0.747042	0	0.188805	6.15187e-66	0.197895	4.50973e-34	1.20624	0	0.423088	1.69459e-182	0.0953126	2.87224e-10	0.516243	8.66621e-289
NCU00500	hypothetical protein	0.61	0.71	1.26	1.21	1.59	1.29	1.52	1.49	1.16	1.02	1.49	1.24	1.29	1.24	1.61	1.37	1.66	1.71	1.66	1.33	1.54	1.23	3.26	2.91	0.976857	4.1073e-28	0.611056	1.68455e-07	-0.425485	0.00126781	0.0168662	0.259808	0.283653	0.00221523	0.0732239	0.165363	1.04008	6.01522e-31	0.168705	0.102199	1.2505	1.02666e-41	0.63758	4.4084e-06	1.24864	2.79863e-21	0.0993732	0.10678
NCU00501	nucleolar complex protein 4	6.57	6.65	18.34	16.55	26.79	24.49	1.9	1.78	8.42	8.93	11.87	12.16	10.32	10.45	1.38	1.36	11.09	10.91	13.28	14.07	14.98	13.49	2.35	2.63	0.434636	0.000880345	0.341616	2.12867e-07	-0.474109	4.26162e-12	0.181715	0.00100383	-2.92222	1.48609e-155	0.457657	5.03547e-14	0.861945	1.72888e-08	-0.314208	5.2428e-07	-2.51793	3.61729e-182	0.394956	6.5865e-08	0.736573	6.87845e-25	-0.534334	4.9545e-22
NCU00502	ATP synthase subunit 4	404.79	395.47	406.17	403.49	438.1	448.87	335.42	336.85	471.5	466.7	461.59	465.96	426.24	444.43	323.49	318.68	479.69	486.22	501.05	482.52	460.61	503.86	351.09	353.43	0.0645708	4.33538e-06	0.043059	0.00020463	0.0076832	0.361891	0.0746564	1.39614e-09	-0.436544	2.08624e-209	0.150408	3.8729e-32	0.132299	5.03157e-19	-0.0239142	0.046918	-0.454654	3.38273e-250	0.230823	8.29497e-72	0.273882	1.75515e-100	0.202921	6.5249e-55
NCU00503	nonselective cation channel protein	5.61	5.49	11.76	11.29	11.53	11.45	12.6	13.73	12.14	12.28	12.06	11.72	13.63	12.5	7.24	7.07	13.72	12.41	13.78	12.35	11.48	10.39	16.83	15.61	0.298874	8.87384e-09	0.0976654	0.0268762	0.0335318	0.371588	0.129612	0.00971882	-0.867718	1.53648e-40	-0.254931	7.27931e-06	1.18006	8.2775e-80	0.00158546	0.467465	0.567271	5.86845e-25	1.13864	2.38699e-60	1.23631	2.60908e-72	0.0481206	0.111101
NCU00504	hypothetical protein	5.41	5.19	7.45	6.99	6.74	7.39	4.26	4.58	8.71	8.65	7.44	8.62	7.69	7.34	1.61	1.73	6.45	8.22	7.87	8.6	6.74	8.12	2.75	3.87	-0.417989	0.00278149	-0.240136	0.0102556	0.101898	0.268674	0.0262786	0.240827	-2.16678	1.89616e-38	-0.013604	0.260135	0.987724	6.2296e-07	-0.164517	0.111582	-1.16545	4.53333e-17	0.713895	7.30719e-10	0.473759	3.50628e-05	0.160905	0.0457841
NCU00505	small nuclear ribonucleoprotein Sm D1	58.32	62.47	103.52	100.6	116.22	112.19	43.55	44.81	91.06	86.57	94.63	92.88	104.51	98.96	39.95	41.55	112.7	99.83	118.49	109.79	110.3	112.09	59.11	61.51	0.455673	1.11148e-21	0.264425	1.70801e-14	-0.09718	0.0106925	0.267774	1.90827e-15	-1.30579	6.2092e-204	0.130026	4.71479e-05	0.571055	1.15859e-31	-0.100529	0.00275224	-0.864756	2.95035e-115	0.562725	6.79334e-46	0.82715	2.1065e-104	-0.108776	0.000594587
NCU00506	Pkr1-like	73.96	71.66	58.94	61.3	47.57	50.71	97.44	102.32	33.55	33.63	32.38	33.38	34.8	36.23	77.75	80.96	58.39	55.27	47.69	49.07	48.21	46.75	109.18	101.25	0.0713201	0.00372703	0.759087	3.26048e-67	0.0213272	0.414117	0.54671	2.00146e-32	1.16311	7.37804e-186	0.422595	1.07794e-20	0.404745	6.14097e-40	0.233704	1.51594e-08	1.14526	1.81889e-239	-1.11433	7.27391e-165	-0.355245	1.5471e-23	-0.863133	2.28004e-88
NCU00509	hypothetical protein	0.48	0.46	1.44	1.58	1.05	1.66	4.24	2.95	2.88	2.45	2.73	2.1	2.32	1.8	3.28	3.76	3.44	3.49	2.9	3.7	2.77	1.98	6.59	5.38	0.547265	1.47094e-08	0.445715	0.000389916	0.106316	0.333471	0.479987	0.000310059	1.01479	5.64587e-13	0.451311	0.0019502	0.857353	1.53164e-16	0.0720442	0.321298	1.42083	1.63169e-35	1.90477	1.70039e-21	2.35048	3.17467e-36	0.186009	0.0669206
NCU00510	hypothetical protein	0	0	0	0.43	0	0.65	1.53	1.94	0	0.21	0.21	0.22	0.22	0	0.67	1.09	0.22	0.22	0.22	0.44	0	0	1.81	1.54	-0.0735105	0.182276	1.03986	0.147434	-1.04813	0.361891	0.561012	0.203709	3.01992	0.00235892			0.915677	0.0338952	-0.569281	0.356345	4.94464	9.22685e-06					0.0493204	0.232898
NCU00512	hypothetical protein	2.57	2.25	4.35	4.49	4.44	4.38	3.77	4.02	2.5	2.22	2.35	2.36	2.41	2.47	3.15	3.24	3.2	2.63	2.86	2.76	3.04	2.86	4.37	4.59	0.200469	0.00427542	0.304915	0.00116328	-0.00297798	0.519813	0.24878	0.00723931	0.390969	2.24603e-05	0.275319	0.00313175	0.487073	8.51737e-09	0.0531565	0.32973	0.602724	1.86232e-12	-0.0331475	0.146623	0.271767	0.00165701	-0.904069	1.89365e-22
NCU00513	phosphotransferase enzyme family domain-containing protein	31.85	31	30.21	31.92	30.91	28.65	148.51	147.85	81.69	84.95	75.99	75.22	74.78	71.89	99.42	102.79	78.61	78.77	69.09	67.74	61.35	59.87	150.06	149.06	0.0112898	0.123487	-0.0825416	0.000646422	0.13425	1.4997e-06	-0.151663	4.14025e-08	0.46508	4.30508e-73	-0.272891	8.45813e-21	0.563623	1.18322e-148	0.203371	9.44668e-13	1.30159	0	1.40847	0	1.32593	0	1.28858	0
NCU00515	hypothetical protein	34.34	34.01	11.3	11.53	8.01	7.18	18.76	19.27	8.87	8.49	8.69	8.21	10.97	11.13	32.07	33.24	12.92	13.71	11.1	10.99	14.4	13.41	24.03	25.57	0.381562	8.54365e-34	0.610781	2.66064e-43	0.0382543	0.314827	0.379916	4.89733e-16	1.56384	0	0.328402	1.84764e-15	-0.40024	8.54876e-48	0.269119	3.84959e-10	0.835195	1.15459e-133	-1.97387	0	-1.36309	0	-0.428481	1.32611e-20
NCU00516	hypothetical protein	0.35	0.52	0.63	0.72	0.24	0.27	0.5	0.68	0.4	0.35	0.4	0.56	0.34	0.25	0.41	0.62	0.12	0.43	0.22	0.24	0.55	0.25	0.6	0.6	0.0195989	0.194294	-0.43407	0.0935621	-0.35847	0.272035	-1.07126	0.00619478	0.816383	0.00802521	0.443462	0.101741	0.212319	0.120277	0.278716	0.324545	0.58524	0.0139159	-0.203491	0.119405	-0.637561	0.0260605	-0.488336	0.0423933
NCU00517	cell cycle checkpoint protein RAD17	6.85	6.81	8.95	9.74	10.69	10.69	6.49	5.86	8.09	8.5	8.52	8.81	8.75	8.58	6.96	7.3	14.57	13.23	13.59	13.82	14.11	13.37	10.4	10.13	0.732007	1.97165e-27	0.743545	3.5231e-38	-0.0654947	0.248795	0.656995	3.25725e-30	-0.279533	7.8475e-06	0.667403	3.4982e-31	0.524244	4.7297e-16	0.021055	0.362369	-0.422692	3.59147e-15	0.282137	9.32453e-06	1.02568	1.67805e-65	-0.105987	0.0277049
NCU00518	MGS207 protein	27.97	28.5	21.36	20.81	24.21	24.07	33.17	36.12	20.85	21.4	19.09	20.54	20.28	20.54	41.56	42	29.94	26.77	23.25	22.98	31.12	29.4	43.88	44.39	0.346156	1.65327e-15	0.424297	6.83075e-15	0.0848684	0.151511	0.213246	0.000144896	1.03628	2.98281e-93	0.571688	1.61295e-25	0.0778043	0.0162763	0.29592	9.97287e-08	0.542392	1.10146e-33	-0.415934	7.59011e-15	0.00836312	0.151138	-0.083678	0.0474776
NCU00519	ribulose-phosphate 3-epimerase	47.26	48.06	51.89	53.12	59.96	59.26	91.36	102.73	96.1	93.68	83.71	89.19	89.63	90.64	78.25	80.12	106.87	102.91	94.42	92.52	116.08	117.54	121.03	118.94	0.30205	8.66962e-25	0.145669	7.1744e-07	0.123568	0.000246142	0.100837	0.000768758	-0.183628	7.50406e-09	0.3777	4.20979e-36	0.597715	3.20324e-82	0.1684	9.22851e-08	0.0363873	0.0246227	0.995548	7.10598e-163	1.14122	2.07643e-221	0.727467	1.11525e-86
NCU00520	oxidoreductase	60.17	59.4	92.64	94.71	88.17	90.68	1.98	2.34	28.65	28.13	32.94	32.47	41.64	41.86	22.97	23.47	50.51	49.27	59.16	59.14	88.52	85.1	3.51	3.87	0.769621	4.95906e-09	0.814097	1.24517e-109	-0.21053	7.48939e-07	0.848214	3.15486e-137	-0.844309	1.49491e-96	1.05842	2.21998e-290	-2.6552	7.73489e-276	-0.244646	4.85365e-15	-4.55793	0	-1.0737	1.70296e-211	-0.259606	2.69894e-18	-1.51338	0
NCU00521	hypothetical protein	23.76	24.51	49.45	48.01	53.33	55.29	28.68	29.77	35.21	34.19	34.77	35.9	51.06	48.82	52.59	53.84	57.14	55.95	59.78	56.21	65.56	62.41	53.16	55.66	0.894068	1.26036e-91	0.705667	2.39602e-65	-0.035491	0.316866	0.704477	8.45468e-66	0.0941551	0.00269081	0.360685	8.45951e-23	0.0307286	0.0955573	-0.0343006	0.221889	-0.235802	1.07708e-11	0.525525	1.18056e-25	1.23119	1.30178e-164	-0.456865	5.46279e-27
NCU00522	cystathionine beta-lyase	158.56	155.58	111.82	114.01	79.69	81.62	48.19	47.86	57.75	63.28	66.9	68.22	81.6	81.37	93.23	90.35	88.1	88.39	86.45	85.41	98.24	100.37	37.96	36.66	-0.366866	2.52978e-20	0.543299	7.42435e-73	-0.164948	9.44962e-07	0.338391	3.50945e-30	0.173821	1.05916e-10	0.287938	4.17432e-26	-1.29993	0	0.0399604	0.113375	-1.41405	0	-1.37309	0	-0.829791	7.47145e-271	-0.735028	7.81618e-158
NCU00523	NAD-dependent deacetylase sirtuin-2	10.69	10.35	12.79	12.79	10.75	11.99	18.25	20.42	8.59	8.81	9.01	8.74	10.09	9.37	12.58	11.99	12	12.81	11.56	11.94	9.92	10.58	16.91	16.09	-0.23194	1.34773e-05	0.512486	1.4694e-12	-0.0350145	0.40993	0.397659	5.02268e-08	0.337028	6.08036e-07	0.0765257	0.102207	0.425029	7.91201e-12	0.0798121	0.167973	0.685531	6.12493e-26	-0.272926	8.07255e-05	0.23956	0.000125401	-0.521667	2.79969e-13
NCU00524	hypothetical protein	0.21	0.32	0.16	0.48	0.21	0.16	1.65	0.87	0.54	0.21	0.22	0.22	0.38	0.28	2.12	1.8	0.44	0.7	0.33	0.69	0.38	0.43	1.73	1.05	0.139893	0.1365	0.624823	0.0611984	0.759225	0.199028	1.22398	0.0140827	2.5847	1.89675e-12	0.312878	0.176443	-0.497105	0.0153406	0.160072	0.380448	1.77472	8.39947e-07	0.496061	0.0826225	1.12088	0.0073435	-0.535642	0.110548
NCU00525	hypothetical protein	0	0	0	0	0	0	0	0	0	0	0	0	0	0	0	0	0	0	0	0.07	0	0	0	0
NCU00526	Lcc1	0.03	0.09	0.06	0.15	0.09	0.12	0.22	0.22	0.03	0.03	0.06	0.03	0.03	0.03	0.67	0.59	0.13	0	0.09	0.09	0	0.12	0.38	0.19	0.382169	0.101581	1.03986	0.109824	-0.633093	0.396732	0.976049	0.10916	4.34184	4.69097e-11	0.99095	0.132895	-1.14322	0.00103656	-0.569281	0.308637	2.20768	0.000232996	-0.989366	0.0847385	0.0504951	0.165436	-1.17307	0.0623609
NCU00527	mitochondrial genome maintenance protein Mgr2	40.6	40.76	37.18	37.35	38.26	37.4	44.51	49.43	51.53	50.17	51.16	52.86	44.59	45.86	62.46	58.14	53.33	55.6	56.29	56.63	47.51	50.6	63.83	59.13	0.389535	3.0786e-25	0.0952626	0.00387921	-0.0456507	0.20002	0.104183	0.00216609	0.411799	5.51819e-28	0.110285	0.00239662	0.017891	0.135446	-0.0545713	0.106374	0.319405	1.43426e-18	0.321212	3.25246e-16	0.416475	1.96412e-26	0.491241	2.58423e-33
NCU00528	hyphal anastomosis-4	12.79	13.18	15.8	16.31	15.68	16.63	14.14	13.83	14.91	13.71	15	14.92	16.88	15.86	13.3	13.44	20.68	20.3	19.92	20.75	20.42	19.59	18.35	18.47	0.399208	3.90271e-22	0.516721	1.42181e-38	-0.0710912	0.103343	0.4341	6.58911e-28	-0.287382	5.82206e-12	0.281871	2.96639e-13	0.458716	5.01082e-28	0.0115302	0.388664	-0.110537	0.000494719	0.129867	0.000805888	0.646587	9.85867e-58	-0.0985004	0.00605464
NCU00529	hypothetical protein	0	0	0	0	0	0	0	0	0	0	0	0	0	0	0	0	0	0	0	0	0	0	0	0
NCU00530	hypothetical protein	0	0	0	0	0	0	0	0	0	0	0	0	0	0	0	0	0	0	0	0	0	0	0	0
NCU00531	hypothetical protein	0	0	0	0	0	0	0	0	0	0	0	0	0	0	0	0	0	0	0	0	0	0	0	0
NCU00532	hypothetical protein	0	0	0	0	0	0	0	0	0	0	0	0	0	0	0	0	0	0	0	0	0	0	0	0
NCU00533	hypothetical protein	0	0	0	0	0	0	0	0	0	0	0	0	0	0	0	0	0	0	0	0	0	0	0	0
NCU00534	hypothetical protein	0.1	0	0.11	0.18	0.25	0.11	0.33	0.18	0.07	0.14	0	0.15	0.07	0	0.19	0.29	0.11	0.04	0.18	0.14	0.14	0.07	0.22	0.26	-0.0873163	0.179951	-0.545102	0.149866	0.536832	0.370179	1.14597	0.0606875	2.72036	0.000497897	1.57591	0.0535733	0.00878603	0.207779	-1.15424	0.124556	1.15323	0.0120727	1.01063	0.064317	0.465533	0.118718	-0.95068	0.0749845
NCU00535	alanyl-tRNA synthetase	1.71	2	2.98	2.45	2.39	3.32	10.56	12.11	1.71	2.31	2.4	2.08	2.84	2.13	8.96	8.71	3.37	3.72	2.61	2.76	2.65	3.56	9.27	8.44	-0.361164	5.6356e-05	0.816189	4.13764e-06	-0.165967	0.306266	0.246138	0.0713265	1.82909	2.59791e-39	0.320518	0.0286987	0.00148123	0.207779	0.404084	0.0195044	1.51006	1.20263e-30	0.12228	0.112883	0.938469	1.36059e-07	-0.266939	0.0475658
NCU00536	homoserine O-acetyltransferase	25.76	26.62	31.74	34.66	32.04	31.07	30.31	30.29	12.37	11.69	13.21	13.86	17.11	17.56	22.35	22.15	15.97	17.94	16.57	18.1	21.45	22.47	15.94	17.05	-0.878703	1.3206e-76	0.497273	1.46166e-17	-0.176779	0.00744569	0.351532	4.25549e-10	0.361527	1.83772e-13	0.34269	7.35131e-12	-0.432289	1.60735e-17	-0.0310372	0.318119	-0.413452	1.28898e-16	-1.12182	3.42098e-103	-0.624543	4.79283e-39	-1.29001	7.52017e-159
NCU00537	hypothetical protein	67.26	71.72	25.18	28.91	20.09	20.78	88.92	93.54	33.6	33.36	44.19	42.88	60.34	59.05	191.39	192.02	47.02	43.92	38.06	35.55	35.94	35.05	101.13	101.08	0.145593	1.43269e-08	0.442013	3.80572e-27	-0.386885	6.90901e-20	-0.251798	4.06302e-10	1.68531	0	-0.747299	3.62661e-86	-0.924265	0	0.306926	8.81676e-14	1.50834	0	-1.051	2.85486e-182	-0.608989	6.90912e-72	0.69344	7.57727e-57
NCU00538	PAP/25A associated domain family	9.82	9.66	6.53	6.49	6.73	6.57	8.11	8.07	6.01	5.98	5.58	5.42	5.54	5.73	7.83	7.62	7.69	7.66	6.35	6.91	7.27	6.6	9.25	10.07	0.255058	9.93382e-10	0.357321	7.00952e-14	0.121126	0.0286232	0.26838	9.90082e-08	0.456101	6.21098e-21	0.301669	1.43669e-09	0.322438	3.9815e-14	0.210067	1.60664e-05	0.47687	9.74703e-28	-0.700404	4.14284e-55	-0.343083	1.89704e-16	-0.241371	1.06951e-06
NCU00541	hypothetical protein	172.36	174.13	100.52	97.21	89.57	91.75	50.29	50.08	63.96	63.67	66.22	66.35	71.88	73.08	82.43	84.64	79.17	81.91	84.31	84.29	83.71	83.48	57.65	59.08	0.216847	3.13117e-14	0.343249	1.3356e-43	-0.0565641	0.0389758	0.344861	4.50112e-45	0.19452	1.90297e-16	0.213679	4.09548e-19	-0.502323	7.76751e-86	-0.058176	0.0131286	-0.521482	1.77948e-94	-1.43971	0	-1.09646	0	-0.579508	2.03167e-136
NCU00542	DUF914 domain membrane protein	52.97	52.01	70.08	72.09	76.33	78.61	15.53	15.51	51.99	53.01	55.06	51.49	52.4	52.38	20.08	20.63	48.4	47.57	54.12	53.76	47.68	47.75	16.14	16.05	0.0509858	0.0805098	-0.129762	8.67754e-06	-0.026531	0.281434	0.0114712	0.211956	-1.36203	1.0159e-279	-0.133051	7.63095e-06	-0.339802	1.54728e-11	-0.167764	8.45277e-08	-1.56878	0	0.00160412	0.181683	-0.128158	5.56799e-06	-0.41142	1.12611e-50
NCU00545	hypothetical protein	13.04	12.09	11.93	11.59	11.87	12.97	11.78	11.28	13.62	14.04	13.57	13.54	11.64	12.53	11.46	10.93	13.59	15.34	14.45	15.05	14.65	14.55	11.19	10.75	-0.0727907	0.0315702	0.0650696	0.037922	0.0263277	0.361891	0.118946	0.00220589	-0.109481	0.00361845	0.273984	2.7273e-10	-0.0293634	0.121909	-0.0275482	0.29604	-0.412829	1.06399e-20	0.138309	0.000363682	0.203379	5.52528e-07	0.207213	1.51712e-06
NCU00547	hypothetical protein	0.03	0.06	0.03	0.03	0.03	0	0.67	0.52	0	0.05	0	0	0.03	0.03	0.92	0.44	0.09	0.03	0	0.11	0	0.03	0.53	0.56	-0.1285	0.147518	1.03986	0.109824					4.54348	1.31786e-12	-1.00905	0.172377	-0.305323	0.0781819	0.0156818	0.467465	5.24721	3.97517e-11	-0.574328	0.12918	0.465533	0.118718
NCU00548	MutT/nudix family protein	7.07	6.5	7.32	6.45	5.31	7.27	6.3	7.88	9.05	6.98	8.73	8.3	6.98	7.62	5.2	5.07	7.05	6.32	6.45	7.44	5.39	4.38	7.44	6.77	-0.00251085	0.199559	-0.255795	0.0180329	-0.108111	0.290951	-0.310538	0.00721425	-0.501548	0.00012895	-0.572679	5.68272e-05	0.465664	0.000501821	-0.0533681	0.370474	0.536795	5.0852e-05	0.237762	0.0162505	-0.0180331	0.155546	0.319246	0.00481028
NCU00549	glutathione transferase omega-1	15.15	16.9	28.95	30.01	27.16	28.17	78.61	81.01	35.95	34.83	31.12	29.4	39.54	39.15	83.34	77.45	58.52	56.71	45.57	44.43	52.83	58.63	107.63	105.7	0.415166	4.14967e-43	0.704239	4.59547e-61	0.215537	4.48945e-05	0.561328	3.14675e-32	1.03301	1.53503e-158	0.505011	4.28222e-33	0.406886	1.45964e-41	0.358448	2.99567e-18	0.934887	5.99806e-178	1.1464	1.41861e-86	1.85064	3.30947e-279	0.0455313	0.103852
NCU00550	hypothetical protein	7.16	7.58	7.98	8.54	8.42	8.53	9.73	9.45	7.05	7.26	7.78	7.55	6.99	7.07	5.91	5.89	9.57	9.28	9.55	9.96	10.48	9.45	8.87	9.91	-0.0309971	0.117352	0.396751	3.30709e-14	-0.101411	0.077609	0.345924	1.56789e-11	-0.256617	4.12354e-06	0.501532	1.30812e-21	0.66899	8.8497e-33	-0.0505845	0.200246	-0.0891596	0.00911433	-0.0405533	0.0940839	0.356198	2.30618e-12	-0.104356	0.0161327
NCU00551	myo2-like	9.68	9.29	12.88	13.57	11.92	12.03	20.82	21.41	15.39	15.67	14.99	13.91	14.55	14.41	22.42	23.74	20.27	20.79	18.37	19.94	18.78	16.76	29.54	29.32	0.47809	1.43063e-91	0.402431	1.35689e-48	0.102892	0.00124741	0.405481	1.87968e-45	0.673415	9.2589e-134	0.296487	2.5659e-24	0.349899	4.29075e-52	0.0998423	0.000217351	0.726827	5.73423e-194	0.711736	1.16599e-103	1.11417	2.41751e-284	0.128958	1.45107e-05
NCU00552	albino-1	41.25	41.41	16.71	16.75	13.54	14.81	148.31	143.62	105.01	111.73	109.18	101.56	68.41	66.43	125.13	124.46	57.47	56.3	58.4	56.92	38.76	37.26	95.97	91.43	-0.641289	5.82548e-212	-0.930445	0	0.0354165	0.102173	-0.876797	5.61481e-268	0.889675	0	-0.824757	2.00786e-154	-0.414422	8.31549e-83	-0.0182308	0.306648	1.30001	0	1.3929	0	0.462453	4.21978e-49	2.65968	0
NCU00553	rho GTPase activator	31.75	33.27	26.38	26.78	25.22	24.88	37.33	37.11	31.04	32.01	31.76	30.49	37.47	34.07	44.32	45.62	39.31	39.48	40.54	40.66	40.71	39.32	36.44	36.51	-0.0305336	0.0785186	0.321489	4.83486e-23	0.014184	0.416689	0.378273	5.68632e-31	0.331239	1.94893e-27	0.162993	1.47861e-07	-0.302903	4.71019e-23	-0.0426004	0.123792	-0.134658	3.11827e-06	-0.0424966	0.0448871	0.278992	1.43584e-18	0.23158	6.92782e-11
NCU00554	homoserine-1	100.93	99.28	155.31	157.32	157.43	155.72	29.63	27.92	115.12	112.75	119.64	129.12	96.55	104.39	9.36	8.9	123.1	127.87	133.96	132.8	139.51	144.09	17.92	17.29	-0.710794	9.48307e-47	0.140329	2.09207e-11	-0.132762	1.81558e-09	0.0940789	2.57794e-06	-3.45843	0	0.499593	8.16907e-121	0.946748	1.21352e-46	-0.0865114	4.36098e-05	-3.01127	0	0.187491	1.27094e-17	0.32782	2.53863e-51	-0.325114	1.21737e-61
NCU00556	RNA binding protein	13.98	14.34	22.54	21.3	20.81	20.11	14.73	14.08	15.14	15.64	14.86	16.4	14.95	15.66	9.38	8.82	17.98	20.62	16.56	17.68	18.9	18.74	14.75	15.61	0.0775003	0.0220681	0.302195	1.30313e-12	-0.0446258	0.2546	0.11763	0.00321065	-0.609227	1.29778e-33	0.241222	2.03249e-08	0.675551	5.7329e-41	0.13994	0.00121306	-0.174898	8.30398e-06	0.212408	1.48237e-06	0.514603	2.13071e-31	-0.434401	7.47437e-26
NCU00557	hypothetical protein	0	0	0	0.15	0	0.15	0.15	0	0	0	0	0	0	0	0	0	0	0.15	0	0	0	0.15	0	0
NCU00558	hypothetical protein	1.57	1.62	1.31	1.24	1.17	1.22	2.06	2.08	2.29	2.26	1.87	1.59	1.87	1.57	2.78	3.09	2.51	2.05	2.18	1.77	1.77	1.67	2.91	2.58	0.406016	0.000116577	0.00321914	0.245438	0.405096	0.00211184	0.199326	0.0447232	0.771604	1.06939e-11	0.0032283	0.278848	-0.0975659	0.081396	0.20899	0.0684091	0.670809	2.92842e-09	0.514266	1.04811e-05	0.517485	8.50784e-06	0.429691	0.000953955
NCU00559	hypothetical protein	1.69	1.5	3.85	3.92	2.95	3.07	12.09	12.52	5.53	5.38	7.42	7.11	5.99	6.55	23.99	24.24	8.67	8.51	5.51	6.12	6.62	6.56	31.09	32.08	1.35868	1.20329e-293	0.655243	4.5466e-26	-0.416726	5.5769e-10	-0.323413	2.60252e-07	1.94483	0	0.0728372	0.0873516	0.388555	2.25641e-35	0.56193	2.62438e-19	2.26054	0	1.77419	3.39638e-80	2.42944	2.26851e-183	0.904991	7.82838e-38
NCU00560	WD domain-containing protein	15.6	14.98	19.08	18.45	16.78	19.17	18.45	17.44	16.9	16.1	20.2	18.88	16.34	18.58	25.81	25.67	17.49	17.73	17.83	17.15	17.95	16.52	28.03	28.02	0.641146	9.17523e-35	0.0954025	0.0331697	-0.252117	3.33811e-05	-0.168847	0.00137359	0.56273	2.28538e-26	-0.0150538	0.233359	0.121857	0.00291935	0.0121327	0.418849	0.699641	4.85086e-41	0.109994	0.0158726	0.205397	0.00013794	0.0643598	0.0698582
NCU00561	hypothetical protein	2.31	2.02	1.66	2.33	1.69	1.73	10.28	9.56	3.41	2.94	3.21	3.43	3.54	3.97	21.19	20.2	5.42	5.63	4.82	4.03	4.8	3.76	16.07	17.9	0.77616	1.18463e-30	0.803932	4.70023e-12	-0.0727921	0.380307	0.406289	0.000468024	2.46503	6.53587e-200	0.192349	0.0402299	-0.285137	1.38733e-07	0.324851	0.00351873	1.98755	6.75057e-127	0.546687	5.49187e-05	1.35062	3.3211e-26	0.742139	3.34278e-07
NCU00562	hypothetical protein	26.11	24.73	39.28	38.18	38.65	40.5	64.1	63.28	65.7	63.22	64.25	61.84	58.38	58.32	70.32	66.23	71.71	73.25	71.23	72.51	65.24	66.21	70.4	74.88	0.188087	2.9211e-12	0.170329	1.46044e-10	0.0254007	0.276758	0.182445	1.74275e-11	0.22794	2.21516e-16	0.173665	7.08455e-10	0.0890193	0.000276395	0.0132849	0.338618	0.143295	1.96394e-08	1.34218	0	1.51251	0	0.707687	1.88954e-110
NCU00563	hypothetical protein	0.43	0.5	0.61	0.66	0.82	0.57	1.2	1.31	1.33	0.81	0.8	0.99	0.85	0.91	0.82	0.96	0.99	1.1	1.19	0.81	0.82	1.18	1.42	1.15	0.0340984	0.178681	-0.0280431	0.229335	0.245066	0.236257	0.14823	0.16803	0.0199165	0.143998	0.183595	0.139292	0.523359	0.00504955	0.0687931	0.391889	0.359681	0.012378	1.20565	2.17619e-06	1.17761	3.54111e-06	0.498628	0.0177986
NCU00564	mitochondrial 40S ribosomal protein MRP2	116.19	122.05	138.36	133.28	146.6	139.42	137.82	137.81	163.88	161.46	157.97	157.57	143.32	137.84	131.51	135.02	174.75	164	172.51	172.26	155.32	162.96	153.02	154.31	0.15193	4.75432e-07	0.0594619	0.0134968	0.0274527	0.271422	0.10937	9.39505e-05	-0.0724938	0.00445968	0.184076	1.402e-09	0.202782	6.16304e-11	-0.0224558	0.264	-0.0537877	0.00979213	0.453628	2.88457e-47	0.51309	2.02922e-60	0.2289	7.49377e-14
NCU00565	lipoic acid synthetase	29.16	29.61	33.99	33.85	38.48	38.35	37.85	37.68	39.76	42.17	44.44	44.62	38.26	39.93	20.69	21.46	37.99	37.23	42.12	40.98	40.94	41.54	19.46	20.44	-0.922214	6.15269e-117	-0.124009	7.13334e-05	-0.124253	0.000216076	-0.105796	0.000406628	-0.889629	4.28871e-115	0.0788666	0.00672447	-0.0801268	0.0212947	-0.142466	3.16406e-05	-1.04862	5.11517e-159	0.481713	9.89834e-44	0.357704	5.88236e-24	0.396351	7.02422e-33
NCU00566	synaptobrevin	105.91	105.28	118.41	124.88	127.76	128.28	187.72	196.99	149.53	143.24	138.64	136.17	149.61	140.87	159.93	159.35	165.74	153.33	157.95	163.36	176.97	176.14	192.41	182.97	-0.0396623	0.022126	0.125406	4.76462e-07	0.0787013	0.00554469	0.212522	3.89036e-16	0.139327	1.71634e-08	0.28539	1.04617e-29	0.231498	1.35084e-21	-0.00841478	0.384204	0.0854348	4.62503e-05	0.473087	2.22122e-63	0.598493	3.18672e-103	0.185289	1.54979e-11
NCU00567	arginine-6	80.03	80.17	67.02	67.03	81.01	78.11	52.17	48.3	68.2	70.69	68.35	70.2	50.87	55.87	8.34	7.83	71.14	73.17	74.63	76.82	76.24	75.15	17.78	17.96	-1.4903	0	0.0590566	0.0019671	-0.0045899	0.473375	0.125135	2.03932e-09	-2.74785	0	0.508148	3.4339e-112	1.14068	3.26511e-103	-0.070668	0.00101591	-2.11531	0	-0.19612	5.89601e-22	-0.137064	5.82361e-12	0.0425358	0.0154441
NCU00568	hypothetical protein	17.83	18.01	17.84	18.04	15.78	15.73	14.28	14.08	12.01	12.44	11.79	13.7	14.76	13.87	17.2	16.45	19.73	16.1	17.96	17.78	16.72	15.27	17.17	17.19	0.274965	1.4785e-06	0.550345	8.17175e-20	-0.0646697	0.257205	0.481624	1.23204e-15	0.234684	1.73095e-05	0.162648	0.00294518	0.0292824	0.134718	0.00405137	0.456634	0.101318	0.0103731	-0.549927	1.97284e-20	0.000418269	0.169588	-0.489565	1.84811e-16
NCU00569	SOH1 family protein	18.54	19.84	30.41	30.84	32.85	28.02	22.09	28.94	24.28	18.37	22.21	21.85	22.67	21.76	15.62	19.22	30.22	28.31	29.88	28.94	29.04	29.16	27.49	25.51	0.0477582	0.111526	0.461945	9.039e-11	-0.0665627	0.29118	0.399683	1.63428e-08	-0.345172	5.24464e-06	0.394683	2.35797e-08	0.600913	1.02896e-14	-0.00430095	0.459491	-0.138941	0.00584137	0.151972	0.0128656	0.613917	2.96184e-17	-0.463418	2.83601e-11
NCU00570	DNA-directed RNA polymerase III polypeptide	20.88	23.35	35.27	37.55	36.82	41.41	22.02	26.55	24.94	22.72	26.08	24.46	27.48	23	18.96	20.48	32.45	31.83	32.37	36.84	30.87	30.69	23.51	22.99	-0.0700977	0.0935135	0.434578	1.99411e-08	-0.106727	0.183	0.431748	1.18896e-08	-0.351375	1.51469e-05	0.291999	0.000106525	0.234185	0.00272384	-0.103897	0.11534	-0.409189	6.99619e-08	0.112044	0.0416732	0.546621	2.88822e-12	-0.51048	6.6529e-12
NCU00571	hypothetical protein	53.39	53.67	57.64	57.9	56.62	55.21	71.99	68.06	64.89	66.53	62.32	57.25	71.78	67.95	63.29	65.25	78.72	75.63	80.01	81.3	86.09	84.31	82.01	84.48	0.24687	6.76247e-14	0.232237	6.12616e-12	0.126485	0.00107921	0.420784	1.376e-33	-0.11767	0.000179904	0.289442	1.4687e-18	0.37156	8.52412e-28	-0.0620629	0.0504175	-0.0355529	0.0326964	0.29842	3.13559e-16	0.530657	5.81981e-50	0.0576048	0.0371517
NCU00572	thaumatin family protein	0.88	1.18	1.13	0.71	1.15	0.91	5.23	3.15	1.39	1.2	1.19	1.14	1.32	1.51	4.84	4.68	2.28	3.14	2.17	2.37	1.87	1.73	4.79	4.46	0.141277	0.0613394	1.06666	1.23485e-08	0.144515	0.361891	0.955291	2.03272e-06	1.75008	4.22896e-27	0.349743	0.0340186	-0.0433025	0.157255	0.255886	0.0987576	1.35703	5.3255e-19	0.332562	0.0364552	1.39922	1.15201e-12	0.345713	0.0516733
NCU00573	hypothetical protein	117	117.39	82.4	83.87	73.37	73.03	111.75	109.88	121.97	122.98	112.56	112.44	116.37	116.77	171.79	162.55	101.98	105.86	89.24	88.83	115	111.39	108.43	112.99	-0.00247852	0.182796	-0.236704	2.35306e-41	0.118622	2.69238e-11	-0.342142	3.704e-74	0.520883	1.34176e-234	-0.0407938	0.0079524	-0.594635	8.22324e-294	0.22406	5.38387e-31	-0.0329578	0.00840531	0.0646733	3.43618e-05	-0.172031	7.22823e-23	0.439734	4.18158e-119
NCU00574	hypothetical protein	0	0	0	0	0	0	0	0	0	0	0	0	0	0	0	0	0	0	0	0	0	0	0	0
NCU00575	glucokinase	1395.08	1415.14	128.65	126.14	111.53	107.1	61.33	62.84	105.01	105.1	97.21	97.99	98.89	95.18	153.71	157.67	95.37	92.03	85.8	86.79	77.59	73.76	90.09	90.2	0.525838	3.75492e-170	-0.158127	5.81392e-22	0.0921936	5.63992e-08	-0.181873	3.56828e-26	0.741325	0	-0.356904	3.05158e-90	-0.826279	0	0.115939	7.01434e-11	0.271949	4.92175e-52	-3.69852	0	-3.85665	0	-0.349232	1.55646e-111
NCU00576	hypothetical protein	29.61	28.42	19.23	19.02	21.69	23.08	30.87	29.5	32.2	31.45	30.46	29.59	31.5	32.21	42.07	43.53	30.14	32.03	28.59	28.4	25.62	27.15	27.92	26.45	-0.15325	0.000182033	-0.032762	0.120893	0.0767517	0.0798988	-0.0828986	0.0224441	0.428356	2.38079e-28	-0.269393	6.23638e-10	-0.656334	7.91796e-58	0.126888	0.00427111	0.0414151	0.0451981	0.13357	0.000419558	0.100808	0.00382311	0.65586	2.45549e-42
NCU00577	hypothetical protein	7.02	7.68	12.11	12.95	13.8	12.65	9.5	9.34	9.61	11.32	9.79	10.3	12.41	12.98	13.26	13.09	11.97	12.32	13.21	11.69	14.34	14.3	11.29	11.56	0.276763	2.39645e-05	0.212602	0.0004851	0.0570462	0.301208	0.302743	3.13799e-06	0.0556466	0.0608697	0.176529	0.00160665	-0.206428	0.000378004	-0.0330945	0.333963	-0.327311	2.82131e-08	0.515454	1.28373e-12	0.728057	1.50726e-24	-0.314968	8.62226e-07
NCU00578	peptidyl-prolyl cis-trans isomerase-like 1	12.84	15.12	20.29	21.79	23.48	22.16	47.86	44.51	37.34	39.99	37.95	36	40.84	39.58	25.89	25.24	39.02	41.23	42	45.89	43.86	45.51	53.8	51.37	0.182455	0.000149684	0.0539798	0.0994723	0.0498875	0.295164	0.232623	2.63279e-05	-0.649377	2.78934e-24	0.157162	0.00215802	1.03784	1.91289e-65	-0.128755	0.022255	0.231303	1.66729e-06	1.47478	6.28963e-87	1.52876	7.15348e-94	0.826217	1.80241e-33
NCU00579	oxysterol binding protein 1	16	15.28	20.64	20.18	18.59	20.2	36.75	36.85	17.41	17.59	17.12	18.28	20.76	19.85	23.88	23.8	24.1	23.8	23.37	24.5	24.06	23.57	36.99	37.6	0.0186472	0.105943	0.450806	2.17517e-38	-0.0150638	0.419374	0.433736	2.5871e-35	0.232238	1.77661e-12	0.234	2.98348e-12	0.644366	2.86811e-107	0.00200687	0.460081	0.642605	1.87673e-108	0.159916	8.15416e-06	0.610722	2.90526e-66	-0.20442	7.21191e-09
NCU00580	acyl-CoA thioesterase	9.5	10.29	7.2	7.19	8.18	8.31	125.73	127.81	27.15	27.89	15.39	16.51	14.53	15.48	36	37.56	17.95	19.94	14.37	15.44	12.97	10.73	65.54	63.48	-0.9775	1.31973e-264	-0.538215	1.73095e-22	0.779646	1.42854e-40	-0.105873	0.0431036	1.29647	3.31395e-123	-0.337104	1.91386e-06	0.808817	1.74326e-98	0.347303	1.9425e-07	2.44239	0	1.47959	7.39873e-117	0.941373	2.35985e-40	1.15412	1.52839e-46
NCU00581	phosphopantetheinyl transferase	14.45	15.9	14.69	15.9	15.21	14.36	14.17	11.45	19.29	17.95	17.17	18.56	19.56	19.52	22.68	20.09	19.55	23.29	21.54	19.76	19.75	20.99	21.5	21.39	0.741586	1.5448e-25	0.204595	0.000536428	0.0499021	0.323469	0.197981	0.00116511	0.131875	0.00699775	0.0628122	0.108351	0.00332127	0.202476	0.0565155	0.232335	0.0723844	0.0315891	0.297636	4.94042e-06	0.502231	2.40885e-14	0.230966	0.000385946
NCU00582	cryptochrome	63.91	64.32	18.26	19.14	20.53	19.42	62.11	62.34	36.43	36.06	29.11	30.8	23.03	22.25	24.19	25.47	38.5	37.61	40.19	41.74	32.66	32.25	59.82	60.58	-0.0475301	0.00696962	0.0702133	0.0033343	0.271946	2.31992e-20	0.448793	2.03306e-57	0.132275	2.24922e-05	0.520588	9.92966e-60	1.27656	0	-0.106633	9.05455e-05	0.888247	2.0801e-275	-0.823923	6.24172e-269	-0.75371	6.29866e-228	0.681972	5.62129e-90
NCU00583	hypothetical protein	0	0	0	0	0	0	0	0	0	0	0	0	0	0	0	0	0	0	0	0	0	0	0	0
NCU00584	hypothetical protein	40.44	38.58	42.12	40.36	40.08	37.95	52.24	53.08	47.62	48.56	49.75	47.65	47.58	48.69	33.99	34.55	48.21	48.13	52.55	51.89	38.55	41.54	44.77	47.35	-0.195485	5.55781e-08	0.00269571	0.238795	-0.0258504	0.337539	0.0916734	0.00498194	-0.487553	2.18845e-33	-0.262918	1.25423e-11	0.425371	5.87608e-25	-0.114828	0.00221958	0.200736	6.84432e-08	0.284908	6.15556e-14	0.287603	3.96464e-14	0.246066	8.2411e-11
NCU00585	albino-2	102.97	102.52	72.21	74.27	63.79	63.06	108.41	106.59	89.73	91.46	83.48	81.67	60.14	59.4	56.44	57	72.25	72.41	64.86	63.35	46.28	46	93.11	94.37	-0.198745	5.07965e-26	-0.324794	6.79013e-55	0.129896	4.71767e-10	-0.370119	5.66242e-63	-0.0742472	0.000513012	-0.372001	2.11722e-46	0.724069	1.53671e-232	0.175222	5.33186e-14	1.02182	0	-0.180401	4.37943e-22	-0.505194	5.761e-140	0.176473	5.17714e-17
NCU00586	non-anchored cell wall protein-6	22.57	22.21	2.54	2.82	3.14	3.3	35.26	34.32	5.61	5.53	7.83	7.15	19.58	19.72	101.07	101.94	11.6	9.97	8.21	7.5	16.28	16.2	50.4	49.93	0.551038	2.41669e-45	1.00974	8.69395e-29	-0.457194	1.38609e-05	0.0799681	0.12622	2.4024	0	-0.274067	1.89816e-06	-1.04453	6.86867e-272	0.472579	3.23943e-08	1.63194	6.78769e-266	-2.1294	2.74335e-182	-1.11966	4.54197e-72	1.45442	1.35761e-34
NCU00587	osmotic sensitive-5	34.14	32.04	22.29	23.07	20.66	19.92	62.89	60.41	33.27	35.3	35.91	35.32	41.35	41.53	51.82	51.3	33.49	34.49	32.02	33.98	35.5	35.81	55.09	57.81	-0.133112	6.24313e-08	-0.00558199	0.221769	-0.0566788	0.0918548	-0.112595	0.000337505	0.34914	1.00211e-34	-0.216259	4.36462e-12	0.110648	9.61766e-06	0.0503346	0.104291	0.676048	1.82777e-119	0.0564619	0.0196814	0.0508799	0.0244689	0.660271	1.54391e-73
NCU00589	auxin Efflux Carrier superfamily	124.43	124.91	45.94	47.67	45.85	45.38	44.39	45.11	63.11	66.34	86.9	86.65	137.77	137.52	113.08	113.17	56.43	54.58	55.45	57.14	63.79	62.43	52.32	51.25	0.207229	4.42125e-13	-0.225861	1.45966e-18	-0.41965	1.1266e-72	-0.618537	4.12604e-146	-0.262499	1.26934e-48	-1.12389	0	-1.13389	0	-0.0269738	0.205336	-0.272497	2.89817e-25	-0.931538	0	-1.1574	0	0.896084	2.57167e-280
NCU00590	hypothetical protein	46.53	47.67	36.86	37.3	33.85	36.68	188.23	174.26	44.59	47.49	46.12	46.6	54.93	49.76	128.49	128.42	67.89	71.19	63.86	63.21	58.89	61.81	151.42	148.11	-0.277921	2.66265e-35	0.594832	1.78946e-55	-0.0183257	0.410715	0.44403	3.83154e-30	1.29719	0	0.207742	3.13465e-08	0.219858	1.41704e-19	0.132476	0.000256112	1.3093	0	-0.0294264	0.0961792	0.565405	1.12575e-51	0.329764	4.73293e-14
NCU00591	methylcrotonoyl-CoA carboxylase subunit alpha	6.99	6.91	3.78	4.14	3.36	3.59	261.43	272.66	20.51	20.6	14.76	15.17	16.45	15.31	178.88	184.06	24.97	23.19	15.83	16.31	14.08	12.37	152.01	152.12	-0.809811	0	0.227536	3.01994e-08	0.455238	5.32303e-21	0.101426	0.0175425	3.51225	0	-0.261539	3.30546e-07	-0.254881	6.30276e-60	0.581348	1.67169e-37	3.51891	0	1.56469	2.82976e-167	1.79223	1.59401e-233	1.91551	1.27217e-158
NCU00592	pre-mRNA-splicing factor cwc-25	14.8	14.48	19.42	19.48	21.06	22.92	16.23	17.25	16.6	17.9	17.3	17.74	18.25	18.99	11.85	10.62	18.97	20.29	21.58	21.1	19.25	18.97	14.37	14.4	-0.221816	0.000357992	0.18625	0.000998394	-0.0298054	0.402485	0.274811	3.50953e-06	-0.726888	2.5793e-25	0.0408843	0.159094	0.356068	8.5323e-07	-0.118366	0.0413343	-0.411704	7.72364e-11	0.239343	8.05241e-05	0.425594	1.10781e-11	-0.144211	0.00660637
NCU00593	COP9 signalosome-2	23.03	24.96	28.85	28.79	28.41	27.34	38.12	40.42	31.32	32.14	30.09	30.04	34.89	33.24	30.39	32.5	41.93	38.06	37.25	39.67	40.68	34.96	41.19	42.81	0.094678	0.00352208	0.333608	6.20502e-17	0.0716565	0.101978	0.348382	2.85508e-17	-0.113464	0.00134475	0.153648	6.43579e-05	0.416364	2.56963e-25	0.0568827	0.107123	0.149252	1.44003e-05	0.406336	8.92538e-20	0.739945	4.90265e-67	0.0661156	0.0396386
NCU00594	hypothetical protein	0	0	0	0.22	0	0.22	0	0	0	0	0	0	0	0	0	0.22	0	0	0	0	0	0	0.23	0													0.00878603	0.207779
NCU00595	ubiquitin thiolesterase	38.1	37.98	25.77	26.35	18.04	17.7	23.79	22.8	25.97	27.66	28.88	30.1	32.98	33.74	46.04	48.92	37.73	37.87	35.98	35.64	34.38	33.3	32.4	31.7	0.461496	3.6085e-50	0.495439	1.59978e-68	-0.138612	1.21878e-05	0.27633	1.08027e-22	0.511734	1.72643e-89	0.021497	0.139573	-0.56989	1.07012e-106	0.0804977	0.0029519	-0.0796534	0.00064864	-0.498144	4.29414e-71	-0.00270419	0.15873	0.183429	7.31898e-10
NCU00596	lipoyltransferase	27.97	27.38	24.35	24.12	21.1	23.52	18.95	18.01	21.11	20.21	22.64	21.27	20.86	21.1	20.61	22.37	23.26	22.89	21.5	23.24	20.01	20.41	21.55	21.63	0.22297	7.4588e-06	0.160581	0.000458835	-0.0952355	0.068235	0.0200011	0.208789	0.0368948	0.0755873	-0.0519281	0.103149	0.00522821	0.194559	0.0453442	0.225394	0.0940511	0.00870406	-0.421373	1.17795e-19	-0.260792	3.5309e-09	-0.137197	0.00157229
NCU00597	deoxyribose-phosphate aldolase 2	28.02	27.05	26.03	26.59	33.06	29.26	0.61	0.43	16.35	12.93	19.76	21.32	18.65	19.17	0.36	0.46	9.2	8.94	13.71	13.62	11.48	11.02	0.73	0.94	0.68518	0.0110333	-0.686885	5.52386e-18	-0.500708	7.91822e-14	-0.597715	2.43444e-19	-5.50909	7.72982e-250	-0.746469	1.17477e-25	1.00879	0.00133477	-0.589878	1.65263e-12	-3.75384	2.22477e-128	-0.913925	7.8692e-53	-1.60081	4.25952e-123	-0.35065	2.08305e-10
NCU00598	thioredoxin	20.02	22.16	29.43	29.64	29.23	24.96	82.4	78.71	34.1	26.85	28.4	28.21	31.24	26.83	55.8	57.6	39.41	39.9	37.16	37.16	31.84	30.76	82.54	80.55	0.013194	0.155075	0.384646	5.17207e-11	0.0884139	0.161414	0.376313	7.15527e-10	0.968922	4.84487e-69	0.112423	0.0291306	0.521755	3.84628e-34	0.0967472	0.0730324	1.37825	1.75535e-170	0.531884	4.28566e-15	0.91653	1.06667e-45	-0.0497127	0.11804
NCU00599	37S ribosomal protein Rsm22	8.51	8.2	12.74	13.43	14.91	14.45	5.21	5.68	9.27	9.79	9.6	10.59	9.14	8.46	2.26	2.01	10.99	10.87	11.61	12.37	10.74	10.4	4.84	4.67	-0.198682	0.00629556	0.197167	0.000474926	-0.0857794	0.160435	0.244162	1.94109e-05	-2.04228	2.3373e-103	0.265856	1.37017e-05	1.15378	1.56933e-25	-0.132774	0.0220765	-1.15435	2.71529e-55	0.191842	0.000777047	0.38901	1.68683e-10	-0.371347	6.00561e-11
NCU00600	rho-type GTPase-3	67.05	70.3	75.27	78.97	72.68	72.73	102.95	104.81	101.23	98.57	99.03	96.67	102.28	103.99	118.04	112.55	127.46	126.87	118.51	118.47	129.19	124.34	131.28	127.96	0.317279	2.10133e-51	0.349033	2.19128e-61	0.023429	0.241612	0.269464	2.58775e-35	0.16218	1.6376e-14	0.299878	6.58022e-46	0.168284	1.10348e-16	0.102998	8.61e-07	0.0305866	0.0160303	0.54223	6.23178e-110	0.891264	0	0.348425	7.73523e-48
NCU00602	siroheme synthase	8.41	8.33	14.92	15	16.75	16.6	8.2	8.09	19.35	18	18.83	18.4	14.17	14.63	3.78	3.05	15.37	14.56	14.31	15.73	12.02	11.48	7.59	7.61	0.0438173	0.117733	-0.308327	1.42307e-10	-0.00902619	0.479067	-0.319203	5.28479e-11	-1.88721	1.03811e-146	-0.292176	7.60395e-08	1.07729	3.14766e-37	0.00184953	0.466199	-0.517748	1.05358e-16	1.17221	4.31205e-97	0.863885	4.65444e-48	0.344572	1.07473e-12
NCU00603	hypothetical protein	0	0	0	0	0	0	0	0	0	0	0.17	0	0.67	0	0.69	0.84	0	0.17	0.17	0.17	0	0	0.35	0.85	3.82695	0.0028722					0.976049	0.17827	1.18984	0.0260889			-0.353784	0.137779	-0.984318	0.318991	3.84511	0.00137956
NCU00604	hypothetical protein	6.91	7.02	3.14	3.24	2.49	1.63	3.12	2.95	5.55	5.99	5.32	5.4	5.57	5.91	5.26	4.14	5.66	5.74	5.6	5.95	7.62	7.34	5.99	6.55	1.04607	8.42992e-22	-0.0185308	0.216806	0.100864	0.238238	0.100745	0.100424	-0.288801	0.000744124	0.384754	7.68499e-06	0.417039	7.12556e-06	-0.0184114	0.422523	-0.256515	0.000461691	-0.267878	0.00066305	-0.286409	0.000307134	0.754359	5.97401e-12
NCU00605	ThiF domain-containing protein	9.32	9.31	11.98	12.37	15.02	14.63	2.63	3.34	11.71	12.27	14.14	14.73	13.6	12.64	3.35	3.24	11.72	11.62	13.86	14.16	14.75	13.47	3.58	3.83	0.309105	0.00318156	-0.0393657	0.14636	-0.272095	2.12093e-05	-0.0489178	0.132649	-1.9918	3.95198e-117	0.106726	0.0280021	0.167048	0.0395938	-0.262543	4.0097e-05	-1.93148	3.68822e-121	0.366338	1.47617e-08	0.326972	3.58675e-07	0.250071	1.45107e-05
NCU00606	short-chain alcohol dehydrogenase	0.93	0.69	0.34	0.2	0.21	0.14	0.77	0.9	1.46	1.4	2.27	1.33	2.14	1.55	2.42	2.51	0.77	1.39	1.82	1.02	2.33	2.29	1.86	0.99	0.756564	0.0101951	-0.39826	0.0711457	-0.356252	0.202772	-0.366839	0.0778488	0.421279	0.0184697	0.329119	0.0735373	-0.798569	0.00122818	-0.387674	0.176758	-0.706409	0.00175509	0.817989	0.0057089	0.419729	0.052716	2.74976	6.10736e-10
NCU00607	hypothetical protein	0	0	0	0	0.1	0	0.2	0	1.01	1.65	0.9	1.22	1	0.51	3.3	4.15	0.61	0.5	0.41	0.2	0.1	0.1	2.81	2.76	4.77449	2.32318e-14	-1.25559	0.00376744	0.31444	0.321185	-1.83131	0.00120626	2.30285	2.03503e-11	-2.91594	0.000387491	-0.426151	0.0245011	0.890151	0.15249	4.79264	6.96189e-15	5.76552	1.93106e-08	4.50993	0.000156542	5.44164	7.17363e-07
NCU00608	AMP-binding enzyme	3.39	3.62	2.51	2.81	2.25	2.8	96.82	94.63	24.92	26.31	21.31	20.83	24.68	26.19	69.24	69.81	30.32	30.02	23.18	24.22	25.74	24.89	97.79	99.88	0.044946	0.00697044	0.235593	1.53009e-10	0.278183	4.74699e-11	0.165219	4.04249e-05	1.45244	0	-0.00477538	0.259422	0.50693	7.36292e-118	0.348557	3.91974e-19	1.96415	0	2.87365	0	3.10924	0	2.98986	0
NCU00609	Och1 homolog	6.12	5.79	15.04	17.12	14.89	15.22	10.85	12.41	12.4	11.47	12.14	12.25	13.11	14.87	10.93	11.99	16.67	15.95	15.02	15.45	17.16	16.28	14.28	14.85	0.321757	3.7039e-07	0.452149	3.65668e-13	-0.03868	0.37293	0.314006	5.01143e-07	-0.284532	3.92805e-06	0.260635	8.04435e-06	0.344614	6.47884e-08	0.099463	0.0766915	-0.200554	0.000118103	1.00281	2.35952e-36	1.45495	2.58227e-85	-0.393496	1.69935e-10
NCU00611	hypothetical protein	8.41	8.89	6.47	6.76	6.13	6.19	13.13	13.33	6.14	6.16	5.82	5.42	4.84	4.36	5.06	5.51	14.61	14.74	10.69	11.96	8.31	7.9	15.65	15.09	0.214636	5.21284e-06	1.25493	7.04244e-97	0.126773	0.102336	1.00776	1.32203e-52	0.201102	0.00306579	0.817924	1.92006e-27	1.53904	1.5042e-133	0.373948	1.73314e-12	0.922214	1.08962e-61	-0.48986	1.80727e-13	0.765072	1.68579e-44	-0.233174	0.000671962
NCU00614	DUF1620 domain-containing protein	24.3	25.31	25.84	26.87	24.64	24.17	24.97	26.04	29.05	29.1	29.28	27.96	30.55	29.5	30.03	31	34.59	34.04	33.33	35.77	37.51	34.52	33.41	33.48	0.390025	3.56613e-44	0.239271	1.56464e-19	0.0196798	0.33435	0.269154	9.5e-24	0.0238174	0.0629012	0.263501	8.19109e-24	0.131934	2.83615e-07	-0.0102039	0.366802	-0.10775	3.89543e-06	0.230204	2.58353e-16	0.469475	1.69314e-65	0.121337	8.44811e-06
NCU00616	hypothetical protein	6.06	6.75	8.99	8.73	8.75	8.47	18.17	17.78	7.97	7.96	7.26	6.88	7.72	7.83	14.18	12.07	13.1	11.74	10.91	10.36	11.1	10.85	21.25	20.62	0.41967	9.43375e-25	0.806619	8.04714e-54	0.0401743	0.346779	0.615058	6.08493e-29	0.675438	9.60698e-39	0.522376	1.37302e-22	0.578364	8.2341e-43	0.231735	2.19092e-06	0.731426	5.48537e-65	0.154638	0.00274475	0.961257	7.73715e-73	-0.383494	8.61665e-12
NCU00617	phosducin family protein	40.91	39.56	49.77	49.52	51.67	52.63	55.26	55.24	46.94	46.3	45	42.48	50.42	49.18	37.28	37.63	49.51	47.09	51.56	48.06	54.24	50.46	58.98	58.61	0.0869725	0.00478179	0.0518201	0.0572681	0.0826207	0.0523349	0.176591	6.05368e-06	-0.408502	6.10716e-23	0.0751928	0.0192059	0.649043	5.7748e-58	-0.0421504	0.189984	0.165348	1.23512e-06	0.213688	6.27768e-08	0.265508	2.57497e-11	-0.175461	4.8317e-06
NCU00618	40S ribosomal protein S27	2109.26	2137.2	2714.63	2697.94	2775.34	2785.36	787.34	796.16	2213.39	2142.8	2315.28	2296.32	2150.58	2218.27	708.82	738.28	1849.43	1802.2	2071.43	2047.06	1772.58	1818.59	1033.58	1031.77	0.379001	1.22235e-299	-0.252905	1.49921e-301	-0.0937759	3.39518e-47	-0.175519	4.65611e-158	-1.59055	0	-0.279034	0	0.511889	0	-0.171162	3.61452e-133	-0.799627	0	0.0391349	5.66737e-10	-0.21377	1.38209e-214	-0.222034	2.06815e-292
NCU00619	hypothetical protein	44.46	43.01	17.22	16.13	20.48	19.41	53.68	54.55	23.71	23.84	23.1	21.01	31.9	29.82	57.12	62.55	29.44	27.61	26.63	26.06	29.12	30.2	64.36	61.07	0.209696	2.86263e-09	0.263169	4.06838e-07	0.0991313	0.0906886	0.246167	5.75255e-06	0.958037	2.67832e-115	-0.0546624	0.0917554	0.0655736	0.016249	0.116133	0.0260484	1.07827	4.45437e-146	-0.877757	5.83912e-76	-0.614588	1.95154e-41	0.410539	2.32684e-11
NCU00620	hypothetical protein	12.08	12.58	6.41	6.98	6.49	6.45	8.36	7.26	9.51	8.79	8.94	9.7	10.5	10.8	6.38	6.43	8.09	9.94	9.31	9.42	8.5	9.27	8.39	8.77	0.135302	0.0326661	-0.0198453	0.21001	-0.0334335	0.420277	0.000460827	0.284357	-0.737922	5.11192e-17	-0.276808	0.000367677	0.427444	2.24444e-06	-0.0537396	0.303534	-0.0336695	0.0825711	-0.423769	1.61686e-08	-0.443614	4.17139e-09	0.50261	1.75174e-08
NCU00621	TORC1 growth control complex subunit Kog1	11.64	10.21	11.02	11.11	11.57	11.77	14.99	14.89	11.29	11.15	10.41	10.81	9.94	10.08	12.04	12.22	14.35	14.23	14.81	14.92	13.66	12.13	19.59	19.36	0.380043	1.09865e-29	0.35022	7.63918e-20	0.0794248	0.0661289	0.484878	1.89967e-35	0.272166	1.63318e-11	0.360884	1.03587e-18	0.682294	4.46147e-82	-0.0552332	0.0989391	0.593576	1.03495e-65	0.0382795	0.0719922	0.388499	2.86908e-24	-0.0587072	0.0463985
NCU00622	cell polarity protein	12.65	12.29	18.58	18.65	19.35	19.19	7.54	7.8	10.3	10.8	11.07	10.83	11.4	11.03	7.1	6.85	17.71	17.95	16.48	17.39	17.05	16.05	11.95	11.15	0.589025	2.8408e-36	0.756407	1.85465e-86	-0.0552608	0.18211	0.62695	8.91258e-59	-0.685423	2.80517e-46	0.56281	1.02127e-47	0.728568	7.29723e-52	0.0741965	0.0288772	-0.519665	5.41947e-42	-0.240437	2.17971e-09	0.51597	1.88452e-45	-0.763475	8.51428e-92
NCU00623	integral membrane protein	17.75	16.52	17.41	17.89	21.65	19.48	18.06	19.05	21.44	20.5	18.66	16.54	19.81	18.42	20.65	21.44	30.21	29.06	26.19	26.98	28.4	32.47	23.76	25.18	0.395466	5.27557e-09	0.500484	2.41862e-15	0.239374	0.00190311	0.581542	2.12251e-17	0.142057	0.00829645	0.674093	3.30144e-25	0.215576	0.000405062	0.158317	0.00963719	-0.31646	3.94329e-08	0.292148	1.47112e-05	0.792632	5.16597e-33	0.00595744	0.226565
NCU00624	yif1-like	23.88	25.54	36.11	34.25	35.15	37.12	32.32	34.78	28.85	29.06	29.93	32.65	35.6	34.4	28.22	26.29	39.73	40.43	39.73	39.05	36.47	37.26	38.12	38.53	0.189048	6.15173e-06	0.469824	6.96615e-26	-0.119167	0.0182804	0.323646	2.08047e-13	-0.359004	8.79392e-15	0.0775707	0.028264	0.490918	2.80981e-26	0.0270111	0.298475	0.0543428	0.0259219	0.23156	1.04489e-06	0.701384	4.41955e-52	-0.163464	0.000116915
NCU00627	hypothetical protein	204.84	207.58	116.01	118.44	100.4	103.75	263.57	259.22	217.75	227.58	227.95	234.42	263.41	270.47	369.01	355.04	166.22	175.6	153.3	147.02	182.61	186.97	287.11	290.94	0.141706	2.07082e-42	-0.378221	7.67752e-213	-0.058143	8.45739e-07	-0.621286	0	0.436478	0	-0.52352	0	-0.327719	1.57725e-255	0.184922	3.86864e-42	0.63228	0	0.109723	4.87437e-22	-0.268498	2.89528e-105	0.977983	0
NCU00628	hypothetical protein	35.36	35.9	24.84	25.7	19.07	19.19	5.21	4.75	7.24	7.09	9.76	9.83	12.59	12.63	10.26	10.81	12.04	13.06	10.89	11.51	11.09	10.82	10.06	12.29	1.16503	4.71884e-54	0.810109	1.09956e-34	-0.4563	3.51256e-10	0.188291	0.00125592	-0.257166	4.21117e-06	-0.201204	0.000337379	0.0845212	0.0427521	0.165519	0.00614193	0.0285592	0.0762362	-2.31325	0	-1.50314	5.23185e-256	-1.3635	1.29588e-156
NCU00629	embden-meyerhof pathway-3	474.12	478.2	202.71	203.94	162.65	161.77	14.29	14.55	57.11	60.86	63.23	60.82	63.86	64.88	52.09	53.98	66.84	66.25	71.91	73.03	75.18	74.63	35.5	35.39	1.29646	0	0.17328	6.34682e-18	-0.0747048	0.000610512	0.221176	2.24101e-29	-0.278279	3.61107e-40	0.219729	5.33948e-30	-0.582142	2.35647e-123	-0.122601	5.69247e-10	-1.08015	0	-3.01127	0	-2.83799	0	-1.71031	0
NCU00630	hypothetical protein	2.83	2.8	2.76	2.42	2.51	2.18	4.55	4.27	7.17	7.19	6.83	7.57	6.24	7.16	4.6	4.48	8.56	8.2	7.77	7.86	7.59	6.63	7.68	8.04	0.821773	3.36156e-28	0.1678	0.00466283	0.0034021	0.517785	0.176759	0.00407258	-0.454344	2.42125e-09	0.140663	0.0185941	0.819588	4.41679e-28	-0.0055567	0.454116	0.22458	0.000121838	1.08665	6.3097e-39	1.25445	1.55229e-53	1.16413	4.54249e-42
NCU00631	chromatin remodelling factor 9-1	4.29	4.01	5.3	5	3.91	4.2	3.88	3.86	3.06	2.97	3.16	3.52	3.64	3.92	5.14	5.64	6.74	6.31	5.29	5.17	7.07	6.25	8.39	8.01	1.08321	8.25755e-72	1.11338	1.46615e-61	-0.147843	0.0725472	0.644531	2.07937e-20	0.513158	5.96494e-15	0.818788	7.40337e-38	0.604833	1.01663e-27	0.321008	1.16219e-07	0.299203	2.08217e-09	-0.461127	1.89254e-10	0.652255	1.48716e-26	-0.624531	1.59366e-19
NCU00632	type I phosphodiesterase/nucleotide pyrophosphatase	18.38	18.99	15.48	16.98	16.56	15.98	12.42	12.07	13.68	13.58	13.72	13.23	14.52	14.2	16.68	16.13	19.8	20.32	18.07	20.74	19.78	18.92	21.71	22.64	0.853045	3.47982e-64	0.555962	4.57283e-29	0.0132705	0.464349	0.52404	3.65892e-25	0.189841	5.33227e-05	0.429949	4.91277e-18	0.43573	8.5264e-21	0.0451917	0.209606	0.195623	1.97235e-06	-0.459134	1.77016e-20	0.0968275	0.00688238	-0.270693	1.13557e-07
NCU00633	hypothetical protein	126.92	119.08	56.75	54.59	49.63	49.8	23.01	27.38	18.62	17.94	15.02	15.67	17.61	17.36	16.13	16.39	22.29	19.11	21.14	19.44	27.79	25.71	20.52	21.08	-0.280039	3.14394e-07	0.179814	0.00117298	0.243776	0.000466934	0.393149	6.80544e-10	-0.102586	0.0207132	0.61642	3.05892e-26	0.353888	9.20292e-09	0.030441	0.336951	-0.365118	1.10862e-11	-2.74994	0	-2.57012	0	-1.85294	1.94321e-304
NCU00634	ribosomal protein L14	1376.56	1389.23	1732.57	1672.05	1909.81	1770.46	335.46	370.04	1574.87	1529.99	1684.13	1686.63	1552.39	1494.67	274.75	267.7	1382.72	1344.14	1557.55	1528.31	1257.71	1248.72	476.43	479.42	0.434973	1.63219e-233	-0.186286	2.58085e-156	-0.127341	4.01915e-81	-0.136908	2.62364e-93	-2.48788	0	-0.279092	0	0.816194	0	-0.176719	2.31485e-138	-1.39259	0	0.168349	1.25028e-131	-0.0179367	0.00254997	-0.00798359	0.061906
NCU00635	nascent polypeptide-associated complex subunit alpha	1066.19	1053.01	1245.35	1229.81	1406.18	1394.82	376.25	387.27	1227.85	1232.64	1216.38	1229.42	1167.42	1159.8	333.5	319.08	1148.15	1154.28	1237.69	1268.66	1121.44	1120.98	578.25	565.74	0.578979	2.36702e-303	-0.0947872	6.38265e-23	-0.00416616	0.410115	0.0211142	0.010459	-1.83106	0	-0.0491317	3.63816e-07	0.808048	0	-0.120068	8.11094e-35	-0.973882	0	0.21818	3.68001e-111	0.123393	1.27585e-35	-0.00716607	0.119077
NCU00636	ATP synthase subunit D	270.61	266.47	267.37	258.36	284.8	289.39	245.73	246.93	311.85	319.1	317.83	323.61	311.8	291.13	298.08	282.84	321.96	329.37	348.48	336.25	340.97	367.65	280.84	281.96	0.190224	2.69502e-42	0.0454143	0.000110107	-0.0286603	0.0306216	0.087338	1.21118e-12	-0.0527906	1.18712e-05	0.234363	7.70539e-79	-0.0462322	0.000168069	-0.070584	2.49496e-08	-0.333386	4.4287e-152	0.233891	1.0148e-72	0.279305	3.91122e-103	0.291449	2.7372e-109
NCU00638	hypothetical protein	0.47	0.61	0.78	0.86	1.75	1.73	1.25	1.27	1.53	1.76	1.37	1.36	2.33	1.71	1.61	1.55	1.94	2.26	2.51	1.81	3.38	4.04	2.25	1.83	0.697671	0.000573557	0.348614	0.0287369	0.261554	0.21675	0.646481	0.00123789	-0.354479	0.0164762	0.876617	1.7092e-07	0.369376	0.0209114	-0.0363128	0.424501	-0.861721	7.85504e-08	1.61208	6.31686e-09	1.9607	1.61893e-13	0.739636	0.0023605
NCU00640	hypothetical protein	0	0.63	0	0	1.84	0	0.61	0	0	0	0.3	0.31	0.91	0.94	0.31	0	0.64	1.24	0.32	0.31	0	0.91	0	0			3.62482	0.00667773			-0.0239508	0.283131	-2.56505	0.00867972	-1.00905	0.102534			1.60064	0.111236					1.63546	0.0261102
NCU00641	cytochrome c oxidase-assembly factor cox-16	1.44	3.98	3.61	4.15	5.12	4.87	2.7	2.42	3.99	3.59	5.76	4.17	3.16	2.76	1.5	1.47	6.33	3.21	5.3	6.66	6.01	4.88	4.84	3.95	0.756564	0.0137385	0.333592	0.0964321	-0.451486	0.172181	0.20346	0.161937	-0.980084	0.00845872	0.897841	0.00486821	1.55311	0.000167471	-0.321353	0.200821	-0.324818	0.0391264	0.505399	0.0442216	0.838991	0.00548267	0.406872	0.0653992
NCU00642	glycosylhydrolase family 35-1	12.59	13.43	7.88	7.49	4.16	4.54	12.57	13.22	14.59	13.96	13.72	13.82	14.71	15.33	20.33	19.8	31.77	29.95	23.71	22.77	28.27	26.97	21.91	21.75	0.758102	1.5701e-74	1.11309	4.96022e-203	0.0475303	0.236927	0.750787	8.52789e-79	0.418602	2.09137e-25	0.880392	2.19845e-122	0.121385	0.000317235	0.409833	1.61565e-35	-0.340404	4.67127e-24	0.13452	0.000712349	1.24761	7.05628e-245	0.844543	9.21025e-59
NCU00643	L-arabinitol 4-dehydrogenase	4.93	5.35	4.08	4.6	3.87	3.69	15.96	18.15	11.73	11.97	12.81	11.02	13.1	12.22	10.74	11.4	24.71	23.26	15.77	16	18.31	15.81	16.6	14.83	-0.121816	0.0144859	1.01717	7.86565e-60	-0.0158791	0.473151	0.405879	2.97592e-09	-0.191968	0.00192582	0.432854	7.15228e-11	0.503753	6.75673e-13	0.595413	6.85624e-24	-0.121069	0.00757185	1.20946	6.65287e-41	2.22663	2.16918e-186	1.46436	2.0373e-53
NCU00644	ATP synthase subunit G	220.27	223.89	220.28	215.48	268.49	266.39	82.44	82.79	226.56	232.32	225.55	223.59	203.47	206.65	80.79	79.54	221.38	209.07	238.82	229.84	214.25	216.61	70.56	74.66	-0.188393	1.49505e-11	-0.0923839	1.2261e-08	0.024166	0.138546	0.0529543	0.000567983	-1.35303	0	0.0736671	8.84169e-06	-0.143547	1.86022e-07	-0.121172	9.13818e-13	-1.57025	0	0.0492551	0.000637299	-0.0431288	0.00198963	0.0492252	0.00107622
NCU00645	hypothetical protein	0	0	0	0	0	0	0	0	0	0	0	0	0	0	0	0	0	0	0	0	0	0	0	0
NCU00646	methyltransferase LaeA	5.85	5.21	5.54	5.88	7.62	6.16	12.19	12.79	10.96	8.79	11.48	12.81	14.44	14.38	3.93	4.03	7.94	7.47	8.91	9.65	5.9	7.02	10.07	11.42	-0.205176	0.00282545	-0.338901	7.78965e-05	-0.298165	0.00056709	-0.353799	1.01087e-05	-1.81709	2.51831e-76	-1.09896	1.03256e-36	1.42303	3.28804e-41	-0.283268	0.00274665	0.704897	7.08464e-15	0.840709	4.48675e-18	0.501808	4.0396e-07	1.05989	3.37399e-30
NCU00648	choline transporter	0.56	0.35	1.75	2	1.81	1.45	3.37	4.06	1.57	1.38	1.62	1.26	1.36	1.65	4.41	4.71	2.21	1.65	1.79	1.88	2.4	2.02	4.91	4.61	0.354218	0.00107416	0.389803	0.013393	0.0243825	0.499467	0.341921	0.0299335	1.60488	7.28536e-26	0.561557	0.00102306	0.0602328	0.133638	0.0722653	0.366867	1.10355	3.13428e-16	1.68306	1.53191e-10	2.07286	1.00047e-16	-0.373135	0.0165911
NCU00649	nicotinic acid-6	20.44	19.76	30.09	30.76	28.2	27.81	30.4	30.65	25.09	25.43	26.52	25.87	24.7	23.8	22.56	21.39	30.59	28.68	31.19	30.83	34.53	34.14	29.33	29.48	-0.0557421	0.0436986	0.230604	4.85935e-08	-0.0584621	0.174525	0.236565	1.79912e-08	-0.140766	0.000587162	0.503668	1.85117e-32	0.419464	1.67585e-20	-0.0644231	0.0944798	-0.22497	4.79566e-09	0.33049	9.21894e-13	0.561094	4.19385e-35	-0.211195	3.19333e-07
NCU00650	Wdr1p	16.94	15.95	23.95	25.29	31.58	30.7	0.5	0.57	10.72	11.52	16.15	16.86	14.17	13.93	0.49	0.56	10.09	10.69	13.46	14.49	15.21	13.48	1.01	1.12	0.977164	9.64378e-07	-0.0987196	0.0224671	-0.572458	5.01718e-31	-0.244077	7.40939e-08	-4.73178	0	0.0319249	0.158141	1.00879	4.91832e-07	-0.427101	6.75932e-16	-3.75492	0	-0.563193	6.33248e-32	-0.661912	1.66089e-41	-0.573698	4.40249e-47
NCU00651	peptide N-glycanase-1	18.64	18.46	27.95	28.11	26.68	26.9	48.3	51.15	16.77	16.98	15.94	14.71	16.1	16.37	28.53	28.43	24.92	23.76	24.87	24.51	23.94	23.5	34.83	35.92	-0.493917	1.16073e-49	0.528808	4.74401e-29	0.131651	0.0194882	0.677603	4.12409e-44	0.808258	2.14667e-68	0.552544	3.15686e-30	0.311992	1.96809e-16	-0.0171447	0.367386	0.567706	1.86321e-46	-0.143469	0.00104532	0.385339	1.46875e-17	-0.868157	3.21858e-77
NCU00652	male barren-2	1.29	1.78	1.54	1.14	1.24	1.27	2.72	2.42	2.1	2.02	1.63	1.54	1.93	1.82	3.81	4.31	2.72	2.63	2.62	2.39	2.53	2.21	4.12	4.62	0.778927	3.03953e-17	0.378503	0.000207535	0.372299	0.00505729	0.658739	2.03124e-08	1.11609	2.24669e-28	0.378156	0.000484937	0.10671	0.04779	0.092063	0.237108	0.844647	4.34277e-20	0.424312	0.000171242	0.802815	2.03069e-12	0.255958	0.0202022
NCU00653	hypothetical protein	2.26	1.91	0.84	1.06	0.71	0.85	1.52	1.49	0.8	0.74	1	1.07	0.82	1.13	1.43	1.7	1.7	1.72	1.03	1.09	1.51	1.28	2.26	2.23	0.634203	2.7809e-06	1.0768	9.56425e-10	-0.316703	0.122987	0.165466	0.126019	0.770156	1.48189e-06	0.567925	0.000601816	0.485101	0.000137211	0.59463	0.000495041	0.687333	2.38311e-07	-1.33663	1.14946e-15	-0.259828	0.0130845	0.0757512	0.17566
NCU00654	hypothetical protein	19.25	19.73	13.06	12.92	12.42	12.67	18.49	19.5	13.91	14.45	13.83	11.98	14.5	15.76	19.53	19.74	20.74	21.93	20.66	20.24	17.17	18.6	24.02	24.45	0.348906	1.04276e-11	0.589724	6.27525e-25	0.129343	0.0565296	0.655861	4.16839e-28	0.378661	1.6628e-11	0.24381	1.9593e-05	0.302599	1.93562e-09	0.0632057	0.160495	0.43745	2.35389e-17	-0.456492	1.30926e-15	0.133232	0.00237082	-0.00386555	0.229742
NCU00655	mitochondrial enoyl reductase	52.77	50.97	32.73	34.3	36.85	38.39	193.67	178.91	81.07	82.47	59.02	56.55	74.14	72.68	118.78	119.84	82.29	79.92	67.56	66.67	69.72	75.24	153.94	155.57	-0.269756	2.52999e-38	-0.0115055	0.183302	0.492466	4.04207e-51	0.206161	1.11463e-09	0.703059	2.61184e-139	-0.0159545	0.186836	0.373904	1.05369e-57	0.2748	1.01731e-17	1.09292	0	0.658212	7.45243e-89	0.646707	1.46767e-84	0.793001	1.33656e-85
NCU00656	phosphoinositide 3-kinase	21.64	23.04	13.76	14.66	13.39	13.66	34.79	34.57	12.23	12.77	11.67	12.65	13.26	13.04	22.58	23.06	19.33	18.73	17.58	18.6	17.89	17.03	27.68	29.65	-0.276026	6.00755e-16	0.605485	1.6413e-35	0.036789	0.343658	0.569068	5.03629e-30	0.796468	1.43797e-66	0.410607	7.64596e-17	0.328324	5.06191e-18	0.0732055	0.0813184	0.714185	3.41357e-69	-0.834821	6.69787e-73	-0.229336	1.125e-08	-0.221771	1.05937e-05
NCU00657	hypothetical protein	11.5	11.51	14.46	14.88	14.99	16.12	9.75	10.51	13.95	13.18	13.92	12.66	14.96	14.88	7.12	7.88	19.26	17.64	16.9	16.26	17.35	16.07	12.93	12.33	0.316043	1.23774e-06	0.445878	2.92517e-15	0.0216171	0.43323	0.311398	7.84924e-08	-0.989734	1.2866e-45	0.165143	0.00170151	0.749619	1.12768e-24	0.156097	0.00491958	-0.405258	2.35045e-12	0.238389	4.60759e-05	0.684267	1.68497e-31	-0.136398	0.00790596
NCU00658	male barren-3	0.18	0.22	0.3	0.28	0.19	0.21	0.72	0.74	0.41	0.44	0.37	0.35	0.33	0.42	1.84	1.8	0.39	0.33	0.3	0.29	0.41	0.28	1.03	1.09	0.528964	9.13983e-08	-0.246443	0.0326018	0.220687	0.142103	-0.311527	0.0236694	2.28825	2.40997e-104	-0.105558	0.15917	-0.78019	7.13748e-22	0.285771	0.0727472	1.61361	8.1499e-40	1.08463	1.47314e-10	0.838192	1.04791e-06	0.326328	0.0156692
NCU00659	hypothetical protein	1.5	1.95	1.26	1.39	1.17	1.1	11.08	10.9	2.8	3.38	3.13	3.7	4.57	5.36	15.43	15.26	6.15	5.72	4.25	4.27	4.5	5.3	13.8	11.78	0.211456	0.00277087	0.958005	1.52371e-12	-0.213595	0.161414	0.290988	0.0166716	1.56423	5.99576e-61	-0.046553	0.211369	-0.234434	0.000583395	0.453422	0.00048481	1.37635	1.20308e-43	0.752198	1.02539e-05	1.7102	1.19335e-28	1.36634	3.81714e-13
NCU00660	glutamyl-tRNA amidotransferase	28.85	28.6	31.14	30.68	32.69	31.48	29.57	30.35	32.5	32.79	35.88	37.1	37	34.45	33.97	31.83	39.66	39.83	37.34	36.74	34.27	32.68	43.62	40.89	0.493357	7.21329e-33	0.284293	1.54924e-12	-0.167256	0.000138535	0.0135695	0.221748	-0.117502	0.000973871	-0.0913574	0.0111835	0.359958	3.02022e-19	0.103467	0.00994501	0.333813	1.71167e-17	0.186314	5.53248e-06	0.470607	7.56326e-30	0.244666	2.88535e-09
NCU00662	RNA binding protein	6.28	6.89	5.67	5.81	7.06	7.49	5.99	5.93	4.65	4.87	5.39	5.07	5.69	5.02	3.55	3.32	7.56	7.47	6.77	7.44	6.42	5.81	8.93	8.39	0.53032	3.49064e-11	0.649689	7.46479e-14	-0.146138	0.127336	0.422081	7.269e-07	-0.667144	4.24954e-11	0.167828	0.023556	1.32686	1.46727e-45	0.0814696	0.201723	0.49189	1.9011e-10	-0.464474	6.53107e-08	0.185215	0.00436684	-0.136815	0.0394323
NCU00663	hypothetical protein	20.12	20.64	30.14	29.77	32.02	28.67	45.76	52.83	23.31	22.23	21.48	20.45	24.41	25.47	44.59	49.07	38.45	31.61	27.46	31.92	37.15	32.89	65.16	63.15	0.372992	1.16947e-18	0.618781	2.63229e-25	0.107245	0.116035	0.489788	1.15496e-14	0.915817	1.54962e-63	0.500725	9.27846e-18	0.453542	6.07751e-26	0.236237	4.45837e-05	0.868634	4.22685e-79	0.164342	0.00363197	0.783123	4.81682e-38	-0.506575	5.89841e-16
NCU00664	pre-mRNA-splicing factor isy-1	21.68	22.93	18.13	18.24	17.83	17.79	30.37	28.88	22.41	20.73	19.88	20.63	23.66	21.51	21.49	23.9	27.18	24.85	25.43	25.45	22.83	21.11	32.63	30.1	0.0810951	0.0043146	0.271302	3.42801e-13	0.0858593	0.0415906	0.324806	3.94277e-17	0.00850106	0.128053	-0.038549	0.106272	0.465125	2.12099e-38	0.032355	0.23434	0.512176	2.60885e-46	-0.0480151	0.0460207	0.223287	4.89215e-10	0.158226	6.02396e-05
NCU00665	Ser/Thr protein phosphatase	0.52	0	0.76	0	0.22	0	37.9	43.73	2.91	4.34	1.37	1.6	1.89	2.57	36.09	37.12	6.11	6.34	4.96	5.84	11.04	10.35	52.91	53.71	0.382775	2.98619e-31	0.774418	1.9479e-14	1.28934	6.82003e-18	1.8573	3.89008e-44	4.0394	0	2.26436	1.90604e-110	0.541269	3.16519e-57	0.206461	0.0255576	2.31631	0	3.78958	3.49855e-65	4.564	3.35253e-120	1.95735	1.22135e-14
NCU00666	hypothetical protein	1.29	1.15	1.64	1.28	1.63	2.28	8.88	7.29	1.91	2.21	1.73	1.76	1.76	1.93	3.63	3.66	4.58	4.96	3.72	3.74	4.24	3.86	8.04	7.95	-0.0156982	0.174497	1.2107	6.87759e-22	0.233156	0.14645	1.08689	9.06194e-15	0.981442	6.12305e-13	1.13534	5.66739e-17	1.13472	1.87898e-31	0.356963	0.00148957	0.980825	7.09978e-26	0.761406	4.2115e-06	1.97211	2.11992e-43	0.265049	0.0396386
NCU00667	vacuolar membrane ATPase-11	133.39	137.21	88.92	87.54	81.98	78.08	84.62	105.53	86.57	85.74	78.01	74.85	89.7	85.2	92.48	93.23	111.05	95.78	110.66	107.81	100.56	93.82	117	112.58	0.266831	2.378e-18	0.263783	1.22641e-16	0.16112	9.09585e-06	0.502167	5.90591e-53	0.0895121	0.00126211	0.156261	8.66999e-07	0.303955	5.96597e-23	-0.0772638	0.0119058	0.237206	1.43272e-15	-0.648418	5.17049e-106	-0.384635	7.57006e-42	-0.198071	3.66685e-09
NCU00668	rho guanyl nucleotide exchange factor 1	21.73	21.18	22.97	23.03	22.42	23.22	33.33	34.75	22.33	21.65	22.63	21.75	22.02	21.11	27.12	26.46	24.91	25.32	23.68	24.6	25.4	23.89	35.46	37.86	0.106141	1.12272e-05	0.192248	2.8269e-10	-0.0164057	0.389425	0.118792	7.52596e-05	0.313783	9.79728e-25	0.194097	4.43686e-10	0.452472	4.21754e-62	0.05705	0.0530569	0.572157	1.13731e-95	0.0352481	0.0567752	0.227496	6.32646e-14	-0.0491695	0.035551
NCU00669	oligosaccharyl transferase subunit	68.33	67.09	58.6	57.23	54.44	55.97	79.62	75.04	109.65	109.66	99.12	104.13	97.44	101.77	59.49	58.87	102.03	102.42	111.41	107.21	90.79	93.66	68.77	72.5	-0.132404	3.11923e-06	-0.100613	1.81801e-05	0.102479	8.27063e-05	0.0966706	4.86405e-05	-0.748783	1.32909e-145	-0.10836	1.59192e-05	0.254403	7.21366e-16	-0.0948046	0.000208381	-0.38602	1.45703e-42	0.696976	8.99123e-147	0.596363	3.40467e-103	0.816824	6.5026e-176
NCU00670	NADH:ubiquinone oxidoreductase 9.5	204.53	211.12	259.03	250.27	265.58	256.19	381.99	407.86	324.99	311.54	282.03	285.7	301.57	293.57	421.66	411.69	379.15	367.78	373.92	356.74	359.28	370.14	497.63	486.04	0.312461	3.84748e-70	0.234373	6.27176e-32	0.145421	4.15143e-11	0.343086	1.74011e-61	0.522775	3.10336e-155	0.299288	1.77214e-48	0.225837	1.13235e-38	0.0367076	0.0509217	0.449324	5.49609e-138	0.609142	6.02959e-157	0.843515	0	0.183027	2.77805e-16
NCU00671	beige/BEACH domain-containing protein	5.46	5.61	8.74	8.6	8.82	8.41	11.76	11.92	8.3	8.13	7.71	7.96	8.58	8.55	11.75	11.99	12.41	12.68	11.26	11.84	13.13	11.37	14.09	14.13	0.251971	4.05831e-16	0.611675	6.9518e-69	0.0664385	0.0969663	0.558969	1.34765e-53	0.471439	3.5696e-41	0.517229	1.46948e-49	0.248517	8.95219e-16	0.119144	0.00032382	0.202727	9.47292e-12	0.569069	1.48126e-41	1.18074	6.87311e-209	-0.145121	6.80656e-05
NCU00673	serine protease p2	294.57	295.87	138.72	136.17	126.57	131.77	4128.58	4087.72	386.4	390.26	320.81	320.11	365.76	379.39	2424.19	2382.91	497.2	495.63	400.17	410.15	481.35	475.23	2658.78	2616.49	-0.639831	0	0.350712	1.88791e-291	0.274758	1.90676e-143	0.330902	7.45869e-211	2.68795	0	0.358271	1.37091e-288	0.131393	1.45612e-228	0.294567	2.37704e-207	2.46107	0	0.400509	1.07506e-298	0.751221	0	1.22198	0
NCU00674	hypothetical protein	0.62	0	0	0.22	0	0	1.22	0.35	0	0	0	0.33	0.11	0.33	0.81	0	0	0.14	0.37	0	0	0.37	0	0.46	-1.76649	1.7716e-09	3.96015	0.00245499	-5.21886	2.70548e-05	0.156527	0.221856	0.852392	0.00313101	-0.277297	0.163263	-0.80023	0.00651271	-1.41523	0.0155507	0.329459	0.0541153	-6.16329	1.61785e-10	-2.20314	2.64241e-06	0.558981	0.0799618
NCU00675	efr-3	2.01	2.11	3.41	3.33	3.83	4.21	2.96	3.12	2.16	2.38	2.77	2.99	2.85	2.76	1.95	1.83	3.84	4.54	4.27	4.32	5.18	4.78	3.79	3.7	0.300041	0.000156404	0.883376	2.72839e-23	-0.341958	0.00101038	0.57587	4.98207e-12	-0.569648	1.0146e-08	0.830756	1.9456e-24	0.987894	1.83896e-24	-0.0344516	0.352193	-0.41251	9.42572e-09	0.144846	0.0365704	1.02822	4.19474e-30	-0.227093	0.0035461
NCU00676	F1-ATP synthase assembly protein	14.25	12.86	13.84	12.99	14.11	15.03	7.15	5.76	19.37	19.65	20.83	20.91	16.47	15.61	5.04	4.55	15.69	19.86	17.69	19.46	12.8	16.6	6.47	6.16	-0.0330052	0.157688	-0.133019	0.0091587	-0.10485	0.079638	-0.175828	0.0012625	-1.7409	3.05977e-86	-0.124404	0.0233932	0.397282	0.000121087	-0.0620405	0.204005	-1.21921	9.92119e-48	0.525882	6.86312e-17	0.392864	5.95674e-10	0.643392	2.92452e-24
NCU00677	phenylacetyl-CoA ligase	13.86	13.33	2.82	3.05	2.49	2.59	226.72	233.68	33.63	33.07	17.2	19.95	17.16	17.37	74.1	75.15	25.92	25.33	17.28	17.15	12.18	12.31	111.45	114	-1.03197	0	-0.379608	3.43958e-20	0.838987	6.03973e-77	-0.11555	0.0118654	2.11382	0	-0.493461	5.00358e-17	0.594224	1.11823e-138	0.57493	5.74146e-31	3.20151	0	1.29527	1.63612e-160	0.915663	8.5078e-71	2.66675	1.22334e-230
NCU00678	glutamate decarboxylase	1.35	0.89	1.12	1.19	1.39	1.22	6.88	7.52	2.71	2.76	2.66	2.81	5.46	4.94	7.71	7.91	6.32	6.17	4.25	3.7	7.82	6.62	10.76	11.15	0.603799	1.06539e-16	1.19157	3.84989e-29	-0.00682304	0.516957	0.530765	4.99653e-06	0.58798	2.48161e-12	0.475927	3.53354e-08	0.487215	5.46577e-12	0.653985	5.77158e-11	0.599268	4.90039e-17	1.27833	9.19862e-16	2.4699	3.99242e-78	1.24796	7.74831e-15
NCU00679	hypothetical protein	0.64	0.57	0.44	0.46	0.41	0.3	6.04	6.21	0.57	0.49	0.41	0.35	0.45	0.31	1.1	1.1	0.64	0.72	0.31	0.48	0.53	0.37	1.67	1.25	-2.06847	7.12623e-66	0.356335	0.0540543	0.470337	0.126494	0.051998	0.257602	1.52471	8.46743e-10	0.240928	0.143978	0.413482	0.00684047	0.774674	0.00800884	1.69726	3.53623e-14	-0.192183	0.0964189	0.164152	0.0940462	-0.233079	0.123157
NCU00680	2-methylcitrate dehydratase	115.87	110.48	68.19	63.71	69.75	69.77	1418.93	1298.86	271.72	289.92	208.48	214.51	192.87	207.34	202.43	195.05	218.99	234.85	184.82	181.84	150.15	152.61	353.75	356.86	-1.93656	0	-0.307721	3.53636e-109	0.404524	6.28573e-180	-0.21254	3.26557e-41	-0.0081312	0.0958232	-0.400274	1.61908e-125	0.837621	0	0.309343	7.067e-88	1.22976	0	1.31272	0	1.00499	0	1.68538	0
NCU00681	GTPase activating protein	10.4	10.4	6.02	6.95	6.23	6.04	15.18	14.23	8.51	9.2	8.02	9	9.77	9.74	11.17	10.86	10.12	10.49	9.12	9.12	9.05	8.59	15.73	15.85	0.102294	0.00348347	0.218176	8.33148e-06	0.0562066	0.239539	0.0975383	0.0260447	0.176404	7.38243e-05	-0.143592	0.00253549	0.518758	4.55142e-32	0.176844	0.000762889	0.838754	1.97902e-73	-0.229858	1.53437e-06	-0.0116817	0.141565	0.393314	6.19345e-12
NCU00682	protein kinase A catalytic subunit-2	200.56	205.25	68.45	69.2	51.29	51.35	98.14	102.81	60.47	59.91	61.83	60.6	96.84	94.53	113.04	116.35	53.78	48.83	44.62	43.61	39.28	37.32	71.47	72.13	-0.486417	2.70644e-109	-0.230321	4.69791e-18	-0.0291736	0.215819	-0.478054	4.13336e-66	0.262779	2.64076e-41	-1.31933	0	-0.67655	4.82493e-223	0.21856	1.80629e-13	0.905555	7.12268e-234	-1.752	0	-1.98232	0	-0.16536	1.15085e-11
NCU00684	endonuclease/Exonuclease/phosphatase	39.21	39.66	27.69	26.51	18.81	21.76	14	13.3	26.24	24.14	24.18	24.34	38.66	38.53	36.16	35.3	24.8	24.73	24.59	23.07	28.89	30.42	14.33	15.19	0.110673	0.0144859	-0.0207437	0.167958	0.0464534	0.234772	-0.0320635	0.151074	-0.109049	0.000439747	-0.376413	6.67876e-24	-1.27856	1.07715e-171	0.0577731	0.138157	-1.01119	2.20515e-100	-0.648771	3.31383e-65	-0.669515	4.41584e-68	-0.156411	9.44243e-05
NCU00685	casein kinase I isoform delta	126.26	128.62	173.01	174.19	180.93	182.07	125.1	127	180.19	180.21	180.47	184.6	175	171.6	99.25	103.88	205.23	208.38	202.86	212.19	202.63	196.96	183.19	179.69	0.533369	6.16515e-228	0.178994	1.85988e-35	-0.00531829	0.430904	0.173519	5.38554e-33	-0.755463	0	0.190377	1.15074e-37	0.821002	0	0.000157508	0.467465	-0.124837	4.02948e-18	0.51609	3.09217e-226	0.695084	0	0.0629931	1.09123e-05
NCU00687	hypothetical protein	54.61	52.65	34.47	34.85	35.4	37.34	48.21	45.35	37.42	36.64	36.39	35.63	35.85	39	45.44	45.47	41.92	44.71	39.19	41.68	41.32	40.56	51.29	52.13	0.143885	1.02487e-09	0.226888	5.77399e-18	0.0365958	0.171056	0.163895	1.09333e-09	0.281861	2.13749e-27	0.131186	5.75796e-07	0.185555	1.04309e-14	0.0995885	0.000199791	0.336229	2.75001e-42	-0.534477	2.01462e-103	-0.307589	3.90208e-38	0.0580458	0.0123659
NCU00688	hypothetical protein	1.28	1.21	1.92	1.94	1.93	2.12	2.82	2.9	1.58	1.31	1.52	1.85	2.07	1.91	2.07	2.21	2.71	2.43	2.3	2.6	2.6	1.86	2.7	3.07	0.0118215	0.191406	0.832266	1.88259e-06	-0.229577	0.21577	0.534539	0.00113369	0.106073	0.0876658	0.168254	0.109187	0.431643	0.00205507	0.0681492	0.358487	0.369462	0.00273059	0.21823	0.0646144	1.0505	5.04841e-09	-0.191688	0.0841108
NCU00689	hypothetical protein	5.69	5.22	8.16	7.18	8.32	7.85	15.09	15.75	7.43	7.5	7.87	7.15	7.57	7.29	12.46	12.32	10.39	11.04	9.71	9.17	11.88	10.74	14.02	15.73	-0.0563247	0.066034	0.516764	1.30927e-14	-0.0161732	0.471475	0.319485	2.72741e-06	0.726123	1.1056e-28	0.604519	1.96011e-19	0.267485	5.41956e-07	0.181105	0.00559666	0.389089	1.24512e-12	0.44564	5.43085e-09	0.962404	2.2526e-40	-0.028382	0.175426
NCU00690	ribonuclease P complex subunit Pop1	5.61	5.31	9.88	10.26	11.43	11.31	3.32	3.71	5.42	5.55	5.94	5.88	6.12	5.41	2.97	2.98	8.74	9.41	8.7	8.65	9.77	9.04	6.17	5.56	0.736244	1.48018e-17	0.72519	6.27677e-26	-0.111175	0.143966	0.548353	1.3702e-15	-0.953797	2.64971e-26	0.707778	1.95596e-25	0.978412	3.04113e-27	0.0656617	0.192711	-0.683162	1.59147e-24	0.00855685	0.173831	0.733747	4.75495e-27	-0.765124	2.80759e-31
NCU00691	hypothetical protein	9.69	8.93	4.49	4.78	4.24	4.36	8.33	7.65	3.38	3	3.58	3.43	4.77	4.87	9.09	8.92	6.11	6.06	4.76	5.38	6.08	5.45	14.11	13.25	0.774154	1.27598e-47	0.933662	1.41748e-30	-0.141239	0.129976	0.529647	1.52761e-10	0.903205	8.15864e-42	0.260317	0.000231013	0.602134	2.62468e-31	0.262775	0.000454126	1.24502	1.47773e-103	-1.54719	9.82173e-102	-0.613524	1.16503e-23	-0.399495	1.09292e-06
NCU00692	chaperone dnaK	36.43	36.72	65.41	64.29	78.76	84.42	3.44	3	45.08	45.39	57.97	58.99	49.94	53.83	3.1	2.26	35.66	37.73	47.68	52.76	48.03	51.53	4.39	5.43	0.608228	3.5878e-08	-0.301302	6.97346e-18	-0.376024	2.57493e-32	-0.225148	1.5413e-13	-4.27606	0	-0.0574556	0.0258861	0.87595	9.46872e-14	-0.452178	1.1394e-38	-3.34266	0	0.308362	3.27658e-19	0.00705994	0.147631	-0.144718	1.82251e-07
NCU00693	exosome complex exonuclease RRP40	11.19	10.02	21.77	22.92	27	27.92	9.86	8.94	16.3	16.84	18.96	17.69	17.4	15.91	6.83	5.38	20.24	20.5	21.95	20.97	21.69	22.7	11.27	13.28	0.383221	6.54942e-06	0.297974	4.77253e-06	-0.155045	0.0344783	0.215818	0.000460414	-1.44752	7.50297e-56	0.416596	2.59982e-10	1.00879	3.67089e-24	-0.0728894	0.174352	-0.855332	4.26313e-33	0.644985	1.23952e-16	0.942959	3.34196e-36	-0.277751	6.92193e-06
NCU00694	hypothetical protein	20.62	20.9	17.6	17.89	17.28	17.18	39.19	37.17	23.91	24.4	22.93	23.81	32.42	32.18	35.49	33.71	33.06	34.29	29.16	31.53	31.73	30.52	39.03	38.31	0.0174513	0.12176	0.479228	9.72345e-45	0.0445121	0.202995	0.373412	8.06118e-26	0.100194	0.000314745	-0.0518566	0.0401644	0.160141	5.49098e-08	0.150328	6.89229e-06	0.312192	3.26777e-24	0.22	2.47709e-09	0.699228	1.41221e-87	0.400191	2.42836e-23
NCU00695	hypothetical protein	0	0	0	0	0	0	264.62	269.71	0	0	0	0	0	0	161.28	144.76	0	0	0	0	0	0	148.82	148.37	-0.848323	0							14.6086	0			-0.0425056	0.00580782			14.5751	0
NCU00696	SH3 domain-containing protein	35.8	35.08	26.77	26.27	25.09	25.81	92.87	85.44	54.36	53.5	48.09	46.1	59.34	60.74	110.5	109.28	56.7	58.67	43.6	44.5	54.91	59.66	91.84	92.78	0.0495995	0.00194938	0.0977387	9.91651e-06	0.191511	2.03418e-14	-0.100326	4.80599e-05	0.87313	0	-0.0667975	0.00141509	-0.251913	2.53825e-47	0.389576	2.24334e-56	0.688015	9.17904e-249	0.605788	1.37771e-121	0.703527	1.19721e-166	0.831471	1.57406e-180
NCU00697	hypothetical protein	0.38	0.34	0.36	0.31	0.34	0.47	0.78	0.23	0.31	0.46	0.4	0.57	0.54	0.63	0.38	0.4	0.66	0.57	0.54	0.64	0.31	0.74	1.02	0.46	0.562741	0.0184937	0.658771	0.0186064	-0.328238	0.281868	0.280904	0.130983	-0.582748	0.0171816	-0.157149	0.191604	0.926324	0.00157234	0.0496291	0.432667	0.500725	0.0136711	0.117549	0.147979	0.77632	0.00563221	0.551821	0.0437142
NCU00698	hypothetical protein	0.19	0.24	0.12	0.08	0.16	0.28	0.54	0.49	0.08	0.16	0.2	0.08	0.28	0.25	1.25	1.02	0.12	0.16	0.16	0.2	0.08	0.2	0.88	1.24	1.04817	0.000634438	0.262253	0.193768	-0.270522	0.437277	0.338619	0.196861	2.10084	2.27314e-08	-0.902135	0.0604748	-0.100148	0.15674	-0.346888	0.345826	2.90282	1.08731e-10	-0.863835	0.0486327	-0.601582	0.0700726	0.534747	0.136843
NCU00699	hypothetical protein	3.65	4.28	1.17	1.3	1.18	0.92	3.12	2.63	5.96	5.81	4.55	4.97	7.53	7.44	23.9	25.22	3.28	3.32	2.59	2.78	4.41	3.67	4.91	5.25	0.405528	9.67611e-06	-0.660994	1.27856e-09	0.221568	0.0404	-0.651618	3.61148e-08	1.76516	7.87623e-163	-0.793173	2.9156e-15	-1.82475	4.36036e-168	0.212192	0.0819685	0.733576	1.33094e-13	-0.349348	4.05111e-05	-1.01034	7.73801e-23	1.10655	7.3848e-18
NCU00700	hypothetical protein	3.56	4.12	2.51	2.24	1.86	2.33	7.2	6.77	2.13	2.3	2.01	2	2.5	2.32	9.1	9.5	3.31	3.78	2.6	2.88	2.7	2.36	8.57	8.23	0.265355	0.000104208	0.678187	9.63157e-09	0.139149	0.252318	0.447121	0.000350888	1.94841	2.58749e-96	0.071762	0.177543	-0.147556	0.00846477	0.370215	0.00172007	1.7291	1.36967e-74	-0.791334	4.92838e-12	-0.113148	0.0523275	-0.240835	0.0239205
NCU00701	lysozyme	9.18	10.58	12.22	12.11	10.14	11.68	5.6	5.56	12.36	11.78	12.31	12.33	12.68	12.05	4.19	4.85	15.09	12.77	16.71	16.27	20.37	18.93	5.06	4.68	-0.199968	0.0322286	0.207248	0.00443112	-0.0405034	0.400657	0.40882	1.75435e-07	-1.44781	1.12891e-39	0.671882	1.11367e-18	0.104093	0.104048	-0.242075	0.00229772	-2.0156	4.09842e-97	0.292554	0.000297034	0.499803	2.57508e-09	0.0265605	0.187867
NCU00704	hypothetical protein	0	0	0	0	0	0	0	0	0	0	0	0	0	0	0.13	0	0	0	0.13	0	0	0	0.39	0													1.59375	0.0711768
NCU00705	hypothetical protein	0.22	0.07	0	0.15	0.37	0.37	1.07	0.83	0	0.14	0.15	0	0.22	0.3	1.46	0.91	0.23	0.3	0.15	0.22	0.3	0.15	3.02	2.14	1.44183	2.18688e-06	1.84722	0.025498	-0.04813	0.519406	1.29798	0.0889644	2.16676	9.45414e-06	-0.231442	0.227323	1.12068	6.29564e-05	0.501109	0.313885	3.51888	2.18803e-15	-0.989366	0.0847385	0.85785	0.0615517	0.0493204	0.232898
NCU00706	60S ribosomal protein L44	1969.93	1899.03	2342.25	2366.93	2511.03	2423.3	549.03	632.18	2036.89	1859.74	2080.12	2078.35	1996.29	1893.37	434.83	446.83	1723.31	1511.92	1815.48	1754.54	1476.1	1400.61	721.89	707.62	0.269531	7.3862e-79	-0.266357	1.46531e-211	-0.11056	6.14558e-42	-0.237553	1.48764e-181	-2.13718	0	-0.430069	0	0.694567	0	-0.139364	1.92172e-55	-1.01254	0	0.0117097	0.0326688	-0.254648	3.01129e-194	-0.16739	8.0234e-106
NCU00707	hypothetical protein	18.8	20.29	30.03	28.32	39.83	39.72	1.84	1.94	17.52	18.78	23.02	21.06	17.87	18.22	1.27	1.06	13.06	13.49	17.41	17.03	15.84	14.47	1.77	2.62	0.213771	0.0560666	-0.451492	2.31566e-12	-0.287147	1.76399e-06	-0.365057	2.76118e-10	-3.95227	7.97077e-235	-0.248782	4.31639e-05	0.915677	2.66932e-06	-0.373581	4.34217e-08	-2.78781	2.90101e-148	-0.103041	0.0176481	-0.554533	9.22694e-19	-0.398487	2.76431e-15
NCU00708	hypothetical protein	0	0.31	0	0.1	0.2	0.1	0	0.1	0	0.1	0.3	0	0	0.1	0	0	0.1	0	0.21	0	0.2	0.1	0	0.1	0.0195989	0.199817	0.039861	0.245567	-1.63309	0.238238	-0.608913	0.196861			1.57591	0.102564			-0.984318	0.318991	-1.54721	0.0393815	-1.57433	0.0646144	-1.53447	0.0595932	1.63428	0.0809365
NCU00709	glycosylhydrolase family 3-8	0.12	0.17	0.39	0.33	0.38	0.31	0.41	0.51	0.19	0.24	0.25	0.24	0.36	0.32	0.46	0.47	0.28	0.3	0.28	0.29	0.15	0.11	0.63	0.65	0.475977	0.0243427	0.402431	0.0958341	-0.179375	0.416522	0.207375	0.189773	0.446181	0.0308966	-1.42409	0.000910417	0.465164	0.0263587	0.0156818	0.465308	2.33543	6.06763e-10	0.595597	0.0484868	0.998028	0.00626619	-0.556401	0.0431455
NCU00710	acetyl xylan esterase	1.74	1.87	2.4	2.12	3.14	2.7	1.8	1.8	1.61	1.25	1.88	1.82	1.34	1.3	1	1.14	2.03	1.98	1.41	1.64	2.09	1.87	2.39	2.7	0.497962	0.00119467	0.488321	0.00397992	-0.382031	0.0626259	-0.284603	0.0519354	-0.297824	0.0336985	0.587053	0.00137914	1.24899	1.10053e-10	0.390893	0.0372592	0.364113	0.00421731	-0.335141	0.0196537	0.153181	0.0728047	-0.279744	0.0331532
NCU00711	multidrug resistance protein fnx1	1.14	0.9	1.6	2	1.9	2.01	6.03	6.25	4.51	4.69	4.76	4.2	4.06	4.39	7.83	6.87	4.63	4.32	3.68	4.29	4.79	4.25	5.85	5.73	-0.0871279	0.07107	-0.0413019	0.177039	0.0330328	0.436287	-0.175212	0.0311463	0.80018	3.76207e-20	0.100142	0.103567	-0.344966	8.21162e-06	0.166943	0.0799803	0.355072	1.76261e-05	2.17426	2.09252e-55	2.13296	3.75619e-52	1.32039	3.30074e-27
NCU00712	3-hydroxy-3-methylglutaryl-coenzyme A reductase	43.18	42.51	53.35	54.22	59.61	62.19	8.85	8.8	46.41	48.02	49.29	49.02	44.27	46.87	9.43	8.73	46.92	48.33	49.54	50.53	51.85	48.98	14.75	15.7	0.792961	2.33524e-66	0.0127829	0.15344	-0.0593358	0.0125219	0.0230169	0.101324	-2.31915	0	0.147814	3.667e-11	0.747063	6.2983e-60	-0.0695698	0.00233801	-1.7199	0	0.141714	1.91201e-10	0.154497	4.6898e-12	-0.127894	1.61483e-09
NCU00713	nicotinic acid-8	4.69	4.44	7.77	8.61	7.7	8.27	10.6	10.47	8.76	9.01	10.23	9.84	9.57	9.82	9.96	10.86	11.2	10.45	11.07	10.93	12.12	13.52	13.3	14.24	0.384363	1.03478e-07	0.284737	0.000195945	-0.182655	0.0375934	0.124148	0.0434628	0.105281	0.0331803	0.405393	8.81653e-08	0.402383	2.92908e-08	-0.0220653	0.397675	0.102271	0.0190573	0.963572	4.19285e-22	1.24831	9.01031e-39	0.299113	0.000166892
NCU00714	heat shock protein STI1	87.07	87.37	80.73	83.41	74.13	75.83	70.71	71.77	117.73	120.47	117.61	118.81	96.41	93.09	59.61	58.77	111.04	107.61	99.42	99.73	89.62	82.4	84.74	84.59	0.247135	1.50397e-22	-0.123643	1.23633e-09	0.00559698	0.454672	-0.253743	1.99261e-32	-0.677491	3.73437e-152	-0.13745	2.74881e-09	0.51567	3.6744e-83	0.135697	1.29147e-09	-0.0243715	0.0387994	0.451217	3.82135e-96	0.327573	3.63639e-49	0.530919	1.58638e-125
NCU00715	betaine aldehyde dehydrogenase	1.62	1.82	6.69	6.11	7	6.74	29.07	31.89	10.21	9.91	6.42	6.54	6.37	5.63	27.42	28.54	13.94	10.96	8.79	8.66	9.29	8.5	46.43	45.77	0.59432	8.56742e-53	0.306939	5.38544e-06	0.628448	1.694e-13	0.422114	5.49463e-07	2.22351	7.87974e-250	0.570523	4.62871e-11	0.719163	4.70946e-73	0.513273	7.64674e-12	2.37215	0	2.54781	1.3384e-110	2.85475	1.14951e-151	0.0226853	0.198677
NCU00716	non-anchored cell wall protein-5	32	31.69	15.58	15.12	9.48	9.09	14.55	13.55	40.13	38.64	36.79	35.61	43.25	42.24	215.08	216.03	42.17	42.86	27.84	27.49	25.51	28.91	225.99	219.32	3.98329	0	0.11187	0.00462154	0.110888	0.0260164	-0.399394	9.05851e-15	2.33676	0	-0.649225	9.58881e-39	0.045071	0.00604583	0.622152	3.31254e-35	3.03106	0	0.307802	5.45106e-11	0.419672	3.20251e-19	1.24555	2.61643e-97
NCU00717	DUF1212 domain membrane protein	1.91	1.82	1.89	2.08	2.12	1.85	0.72	0.78	0.72	0.67	0.65	0.8	0.8	0.79	0.69	0.84	0.88	0.67	0.77	0.84	0.73	0.66	1.11	0.85	0.379269	0.00300876	0.162345	0.0884819	-0.0752661	0.40281	0.144978	0.117914	-0.0471977	0.118727	-0.192357	0.0775968	0.351178	0.00477847	-0.0578993	0.372528	0.496338	0.000150872	-1.43042	5.9205e-30	-1.26807	4.2816e-25	-1.44631	2.03574e-31
NCU00718	hypothetical protein	0	0	0	0	0	0	0	0	0	0	0	0	0	0	0	0	0	0	0	0	0	0	0	0
NCU00719	hypothetical protein	0.08	0.29	0.95	1.33	1	1.25	1.38	1.01	0.66	0.66	0.81	0.64	0.4	0.59	0.59	0.38	1.64	1.12	0.84	1.11	0.95	0.87	1.58	1.89	0.532412	0.00274228	1.05513	1.04001e-05	-0.137397	0.401974	0.419656	0.0430809	-0.0231522	0.145857	0.880767	0.0014756	1.83476	5.56712e-13	0.498075	0.0279643	0.930837	3.65934e-06	1.86478	1.62645e-06	2.91991	6.59904e-18	-0.646673	0.0039338
NCU00720	tricarboxylic acid-17	33.19	32.68	76.65	78.41	59.75	59.68	52.63	53.49	36.94	38.24	34.6	34.15	31.63	29.94	41.72	42.83	51.75	48.97	44.46	45.56	39.61	36.29	50.11	53.42	-0.0377343	0.0652209	0.42156	1.22961e-28	0.122363	0.00598997	0.380979	2.40858e-21	0.459398	2.97031e-28	0.304422	1.14991e-12	0.291186	1.94987e-15	0.162944	1.54466e-05	0.446162	1.56384e-32	0.192685	1.18788e-06	0.614244	6.90375e-56	-1.16758	2.04307e-246
NCU00721	proline-specific permease	6.13	6.69	4.92	6.05	5	5.58	53.19	54.54	35.35	35.03	23.81	24.07	26.57	28.74	29.22	28.71	31.91	31.14	24.66	26.02	19.91	20.42	26.14	25.68	-1.05766	5.18287e-219	-0.15809	2.73027e-06	0.550902	8.21584e-48	0.077535	0.0222284	0.0682397	0.0130692	-0.453878	1.9807e-27	-0.161452	1.1487e-05	0.315277	6.03031e-16	0.360666	5.27686e-18	2.45946	0	2.30137	0	2.12978	1.17677e-279
NCU00722	amidohydrolase	3.38	3.2	1.67	1.87	2.02	1.46	33.78	31.73	20.19	20.03	14.14	13.33	15.05	14.32	9.59	8.81	20.84	20.59	16.06	15.84	16.32	16.44	16.14	15.68	-0.974442	1.19183e-121	0.0982466	0.0109834	0.524087	1.62326e-23	0.22724	1.52511e-05	-0.449081	9.98363e-15	0.17699	0.000393941	0.780484	9.61568e-44	0.395094	2.15322e-15	0.154413	0.000305427	2.47788	1.07746e-264	2.57613	6.82883e-292	2.58893	6.13119e-190
NCU00723	Znf1p	2.71	2.87	2.37	2.3	1.95	1.73	18.25	19.3	1.66	2.27	1.82	1.73	1.94	1.97	6.47	7.23	4.34	4.33	3.68	3.37	3.32	3.98	12.24	12.28	-0.617422	5.77626e-27	1.13826	1.20647e-18	0.142092	0.286136	0.980882	2.4595e-12	1.80957	1.68411e-54	0.900185	2.77555e-11	0.837429	9.98907e-30	0.299475	0.00886344	1.74681	3.30896e-91	-0.498838	0.000133601	0.639427	1.66275e-08	-0.389723	0.00407033
NCU00724	hypothetical protein	0.13	0.05	0.16	0.21	0.16	0.16	0.22	0.24	0.24	0.18	0.13	0.08	0.05	0.11	0.22	0.22	0.03	0.13	0.08	0.08	0.21	0.16	0.22	0.17	-0.260509	0.132925	-1.37518	0.0116876	0.95187	0.119563	-0.438988	0.178742	1.43495	0.00498277	1.21334	0.0268738	-0.183859	0.157934	0.0156818	0.467465	0.0377526	0.109612	1.20328	0.0126568	-0.171897	0.144647	-0.758035	0.0645419
NCU00725	epsin-3	54.58	53.72	46.77	48.4	44.34	45.18	92.01	88.85	55.21	52.22	54.44	54.22	59.69	58.69	76.57	76.71	66.56	65.42	63.83	63.21	58.89	61.15	100.23	100.11	0.145631	9.60535e-10	0.298282	9.59241e-23	-0.0237876	0.32317	0.218179	1.08743e-12	0.374477	6.44852e-39	0.0219838	0.149174	0.385232	7.69335e-52	0.0563154	0.0487044	0.737725	8.69726e-166	-0.0112384	0.140505	0.287044	7.78793e-22	0.196391	1.19407e-09
NCU00726	cyclosporin-resistant-1	1554.18	1549.91	1937.93	1872.67	2025.62	2044.85	4572.47	4409.31	2133.72	2182.97	2049.22	2099.97	2064.09	2173.58	3492.94	3546.82	2251.68	2345.72	2158.28	2103.09	2324.75	2433.14	3971.67	3851.77	-0.203095	0	0.0917331	3.70742e-40	0.0451496	7.93713e-10	0.0244396	0.000293675	0.736208	0	0.171456	1.13253e-135	0.150092	1.05007e-168	0.112443	9.94756e-58	0.714844	0	0.478851	0	0.570584	0	0.132345	1.66703e-73
NCU00727	hypothetical protein	2.61	3.2	14.56	15.15	20.3	18.96	3.14	2.12	9.43	10.98	12.31	12.47	9.38	10.03	3.21	3.36	12.1	12.56	15.14	14.13	14.89	14.17	5.05	6.33	1.11271	3.72414e-16	0.271452	0.000265003	-0.285822	0.000751181	0.230264	0.000776767	-1.55987	3.23971e-43	0.586254	4.89969e-14	0.791555	5.06531e-10	-0.244633	0.00121306	-1.35456	3.60523e-52	1.82038	7.84915e-58	2.09184	5.74464e-82	-0.255051	0.000171205
NCU00728	hypothetical protein	1.37	1.23	1.87	1.86	2.52	2.54	1.47	1.27	1.19	1.22	1.3	1.04	1.32	1.07	1.47	1.21	3.02	3.13	2.52	2.72	2.94	2.43	2.41	2.63	0.92594	1.03298e-12	1.20102	2.19245e-20	0.0514057	0.442969	1.10158	4.05561e-16	0.279676	0.0142843	1.1576	3.5753e-17	0.906906	2.24918e-12	0.150841	0.124266	0.0289823	0.093191	-0.0324346	0.160702	1.16858	3.94035e-20	-0.535642	0.000122311
NCU00729	hypothetical protein	403.6	391.8	236.91	243.2	265.06	263.13	112.66	111.64	433.71	436.78	398.75	389.72	413.65	432.43	92.64	96.76	546.09	549.04	506.87	533.72	504.54	506.32	164.58	160.36	0.53712	3.66243e-95	0.335597	8.3285e-136	0.128146	1.59302e-17	0.386853	1.06347e-165	-2.13072	0	0.265849	7.33536e-81	0.762313	4.89908e-175	0.0768892	8.66477e-09	-1.63425	0	0.146628	3.01687e-24	0.482225	8.13433e-267	0.731174	0
NCU00730	hypothetical protein	0.83	0.77	1.03	1.02	1.17	1.11	2.64	2.11	1.35	1.08	1.27	0.9	1.22	0.85	0.54	0.46	1.4	1.23	1.31	1.45	1.24	0.91	1.79	1.56	-0.502628	6.97842e-05	0.118394	0.132519	0.157545	0.282582	0.343781	0.0179062	-1.05537	6.66884e-07	0.0625032	0.217983	1.75602	1.36608e-18	-0.0678415	0.362282	0.638145	1.6785e-05	0.60065	0.000388647	0.719044	2.59689e-05	0.0846535	0.164134
NCU00732	trichothecene C-15 hydroxylase	0.07	0	0	0	0.04	0	0.11	0.19	0.11	0.04	0	0.04	0	0.11	0.11	0.19	0.04	0.04	0.04	0	0	0	0.19	0.3	0.720039	0.0605549	-0.960139	0.119395	1.95187	0.165344	-0.0239508	0.283131	1.43495	0.0205538			0.709226	0.0632016	1.01568	0.314831	4.73819	3.12248e-05	1.01063	0.082894	0.0504951	0.16697
NCU00733	hypothetical protein	0.83	0.49	0.18	0.24	0.18	0.67	0.5	0.25	0.12	0.12	0.25	0.25	0.31	0.31	0.96	0.94	0.19	0.12	0.19	0.06	0.12	0	0.77	0.88	1.13508	0.00525291	0.361789	0.185486	-1.04813	0.196037	-1.02395	0.0812953	1.60488	0.000206874	-2.33098	0.00646032	-0.197665	0.134576	0.33761	0.380448	3.73819	1.40028e-07	-2.4488	6.48471e-05	-2.08701	0.000202283	0.241965	0.185642
NCU00734	Ulp1 protease	11.83	13.28	19.73	18.24	19.42	20.01	13.9	14.77	18.16	19.17	17.84	17.01	17.87	16.78	24.29	24.57	21.23	18.29	20.38	20.05	21.2	20.73	25.15	22.01	0.714947	1.60115e-37	0.0811556	0.04082	0.0934663	0.0999512	0.20679	8.23393e-05	0.497382	1.0347e-21	0.27705	2.13984e-07	-0.0527916	0.0663931	-0.0321683	0.311533	0.16754	0.000136647	0.576313	2.88113e-22	0.657469	7.25078e-29	-0.118599	0.0104787
NCU00735	hypothetical protein	13.36	11.73	11.41	12.44	13.68	16.42	1.5	1.65	11.11	10.4	13.38	13.36	12.82	12.15	1.09	0.77	7.77	6.9	10.26	10.28	7.07	6.68	1.71	1.38	-0.0358963	0.184447	-0.550931	1.21264e-06	-0.32915	0.00219091	-0.397047	5.4841e-05	-3.74356	6.16441e-86	-0.856362	8.62401e-14	0.727015	0.00651603	-0.483034	8.93503e-05	-2.16019	4.25675e-29	-0.221696	0.00689716	-0.772627	1.83625e-12	0.176012	0.02248
NCU00736	molybdenum cofactor biosynthetic protein	2.91	1.98	4.52	3.6	3.44	4.79	3.89	3.5	3.06	3.06	3.93	3.78	3.14	3.45	3.61	3.1	3.62	3.87	4.4	3.15	2.64	3.99	4.9	3.92	0.252806	0.016673	0.2926	0.0157088	-0.342277	0.0277757	-0.0431037	0.22752	0.0268529	0.132811	0.010725	0.2697	0.392966	0.00146725	-0.00657277	0.463906	0.409094	0.000513866	0.318382	0.0117065	0.610983	2.03565e-05	-0.0679048	0.158328
NCU00737	presequence translocated-associated motor subunit pam-17	33.23	33.92	38.55	39.56	40.18	42.25	48.51	43.51	34.77	37.79	39.37	41.41	40.01	40.14	38.98	34.63	38.01	42.28	39.5	40.38	40.37	44.34	43.75	44.86	-0.0556093	0.0228857	0.145696	1.62416e-05	-0.158941	1.99475e-05	-0.0219484	0.167466	-0.122174	0.000119929	0.0813009	0.00717634	0.267619	7.91543e-15	0.00870263	0.406196	0.0641442	0.00738367	0.11463	0.000459236	0.260326	1.30145e-13	0.0526918	0.0382557
NCU00738	chromodomain protein-2	13.8	12.92	12.26	12.06	11.24	13.21	10.08	10.49	9.03	10.32	9.16	9.19	10.78	10.66	7.62	8.38	15.12	17.09	13.38	14.42	12.93	12.89	15	16.13	0.597675	2.60764e-24	0.733895	7.45702e-36	0.0797374	0.205909	0.595803	9.52294e-22	-0.413536	4.09866e-10	0.266829	6.088e-06	0.955544	3.11856e-52	0.217829	9.08543e-05	0.275179	1.19821e-07	-0.466134	6.64885e-15	0.267761	1.63423e-07	-0.406806	9.75837e-11
NCU00739	hypothetical protein	0	0	0	0	0	0	0	0	0	0	0	0	0	0	0	0	0	0	0	0	0	0	0	0
NCU00740	hypothetical protein	1.3	1.26	1.01	1.28	1.37	1.24	2.5	2.32	0.63	0.75	0.93	1.02	1.68	1.67	2.83	2.62	1.48	1.24	0.98	1	1.05	0.95	3.18	2.67	0.276271	0.0037857	0.974273	5.13938e-08	-0.498791	0.0184241	0.0222193	0.264866	0.701387	4.06072e-09	-0.748286	1.47863e-06	0.099241	0.0837936	0.453262	0.00807321	1.54891	2.43177e-29	-0.88983	4.00448e-07	0.0844425	0.105246	-0.227334	0.0561753
NCU00741	gliotoxin biosynthesis protein GliK	32.16	32.4	22.24	21.88	21.05	19.76	17.84	17.31	25.81	25.44	32.14	32.48	36.02	35.7	24.13	21.7	18.26	20.08	17.71	17.13	15.83	17.55	21.06	21.12	0.262094	5.38882e-11	-0.417812	6.7587e-29	-0.338235	6.894e-24	-0.895347	2.72632e-133	-0.645458	3.2685e-84	-1.10248	3.34602e-207	-0.119786	0.000485437	0.1393	0.00109353	0.337232	4.57605e-17	-0.332334	8.07256e-25	-0.750146	8.62503e-101	0.553118	3.97636e-59
NCU00742	glycerol-3-phosphate dehydrogenase	7.26	6.55	6.03	6.6	11.97	14.25	179.13	167.39	34.32	36.48	21.25	19.77	17.01	18.51	37.09	39.55	37.39	36.8	32.23	32.8	26.27	22.95	61	62.24	-1.49296	0	0.0668453	0.025769	0.781695	5.84323e-68	0.657425	1.02842e-46	1.11234	1.90666e-131	0.473816	1.01102e-20	0.683909	6.00898e-92	0.191116	2.59427e-06	1.32243	6.21824e-275	2.35882	0	2.42566	0	1.70549	3.86386e-137
NCU00743	glycogen debranching enzyme	20.65	19.92	45.69	47.05	45.3	45.23	61.73	64.14	49.25	51.95	50.26	51.56	57.91	55.04	46.19	47.58	56.77	54.13	53.58	56.01	77.94	71.28	68.8	69.73	0.137448	9.78184e-16	0.131304	3.20546e-12	-0.0101311	0.387438	0.104156	3.48807e-08	-0.267864	2.76591e-43	0.402666	2.78762e-119	0.562468	1.66825e-199	0.0170176	0.230535	-0.108062	1.07012e-11	1.31982	0	1.45112	0	0.136335	3.93101e-12
NCU00744	hypothetical protein	32.39	33.5	42.33	43.71	43.56	44.91	72.41	71.08	57.4	56.07	60.41	57.28	67.54	63.92	75.69	78.51	74.8	73.56	73.02	73.43	76.82	71.43	97.36	96.36	0.431438	5.27284e-79	0.38751	1.89351e-51	-0.0583312	0.0411982	0.309671	1.76862e-33	0.231607	1.95487e-21	0.175265	1.29013e-12	0.328118	4.0504e-48	0.0195083	0.256238	0.384459	3.32058e-65	0.785283	1.00389e-140	1.17279	0	0.456164	1.98367e-55
NCU00745	hypothetical protein	0	0	0.06	0	0	0	0.52	0.45	0	0	0	0	0	0	0.26	0.45	0.07	0	0.13	0	0	0.06	0.6	0.2	-0.302329	0.127289							4.47935	0.000151864			0.134317	0.176356	-0.984318	0.318991	3.62272	0.000137939
NCU00746	hypothetical protein	0	0	0	0	0	0	0	0	0	0	0	0	0	0	0	0.06	0	0	0	0	0	0	0	0
NCU00747	hypothetical protein	0.21	0.36	0.14	0.28	0.57	0.28	0.22	0.14	0	0.07	0.14	0	0.14	0.22	0.07	0.07	0.15	0.07	0.22	0	0	0.36	0	0.07	-2.30233	0.0228756	1.62482	0.0851949	-1.04813	0.361891	0.561012	0.203709	-1.30201	0.0427211	-0.00905003	0.279136	-0.991214	0.125399	0.0156818	0.467465	-2.28418	0.0122071	-2.98937	0.00335493	-1.36454	0.0266733	-1.53564	0.0471829
NCU00748	hypothetical protein	35.65	37.3	30.16	30.96	20.24	20.03	8.85	9.7	11.21	11.89	12.36	11.44	17.57	17.79	43.61	42.14	20.47	20.43	20.83	20.6	27.27	24.68	19.82	20.16	1.10516	1.59468e-72	0.823705	3.19356e-47	-0.04813	0.325452	0.792827	3.20446e-44	1.27989	5.75165e-195	0.557966	1.65836e-30	-1.10167	4.21362e-152	-0.0172521	0.380557	-0.379739	1.7419e-16	-1.65581	5.68241e-252	-0.832104	3.81145e-85	-1.35576	6.42038e-155
NCU00749	conidiation at high carbon dioxide-1	18.58	17.76	11.61	12.7	9.36	8.88	4.12	4.95	8.7	10.46	10.09	10.74	12.24	13.73	11.43	10.68	10.36	10.04	11.08	11.45	9.77	8.9	9.88	10.35	1.15371	5.19351e-32	0.0883395	0.0787808	-0.124577	0.120791	0.1061	0.0602757	-0.229809	0.000345065	-0.473106	4.10283e-10	-0.128683	0.0254934	-0.142337	0.0574151	0.114615	0.0203847	-0.919703	4.75981e-41	-0.831363	1.24642e-34	-0.217019	0.00138404
NCU00751	hypothetical protein	5.6	6.06	7.56	7.25	6.81	6.03	8.66	8.44	6.32	6.96	5.79	6.47	5.72	5.65	14.26	13.22	8.13	7.7	7.5	7.15	7.07	6.28	14.21	13.11	0.461023	3.38867e-21	0.289881	1.00006e-07	0.065593	0.22574	0.230958	3.55191e-05	1.02573	5.09048e-86	0.232061	5.14151e-05	-0.0887935	0.0120966	0.124516	0.0223498	0.704875	5.03546e-44	-0.147623	0.0022677	0.142258	0.00181607	-0.500241	7.44976e-20
NCU00752	hypothetical protein	4.44	0.92	0.79	0.16	1.2	0	5.23	3.03	0.72	0.87	3.15	2.07	1.49	1.41	0	0.33	0.3	2.22	0.64	0	0	2.53	0.29	1.77	-2.00348	2.14705e-07	0.670452	0.0709478	-1.74868	0.000517565	-3.08847	1.71831e-07	-3.09425	3.18478e-05	-0.19057	0.208649	2.61748	0.000955194	2.01025	0.0065091	-0.286192	0.0709263	-1.75209	5.16068e-05	-1.08164	0.0020992	2.48263	1.77575e-06
NCU00753	hypothetical protein	40.88	40.12	32.75	32.87	32.27	34.19	20.57	20.98	25.47	24.79	27.54	26.56	23.4	24.35	12.22	13.32	27.75	26.1	25.44	26.04	23.35	24.2	18.6	17.2	-0.21777	0.000116016	0.100121	0.017618	-0.11527	0.035365	-0.0809661	0.0436517	-0.899748	3.19298e-45	-0.00322729	0.272065	0.485152	9.59258e-13	0.065817	0.147316	-0.411369	5.41943e-13	-0.687364	1.35864e-49	-0.587243	1.11713e-37	-0.271575	1.08459e-08
NCU00754	multidrug resistant protein	29.12	31.42	42.11	41.5	55.36	56.97	5.26	4.8	7.22	6.45	4.9	4.66	4.12	4.33	1.43	1.15	2.82	2.46	2.42	2.5	1.46	1.25	1.88	2.14	-1.32505	1.44262e-29	-1.3702	3.10689e-42	0.508263	1.7447e-08	-0.965434	8.23973e-18	-1.71112	2.44335e-36	-1.63741	6.40813e-34	0.640291	3.35821e-05	0.1035	0.259769	0.566572	7.29446e-05	-2.14617	0	-3.51637	0	-3.12374	0
NCU00755	hypothetical protein	1.31	1.56	1.61	1.41	1.05	0.93	1.75	2.09	1.41	1.56	1.75	1.76	2.24	1.89	4.16	4.39	2.79	2.98	2.54	2.34	3.12	2.87	6.34	6.77	1.76748	1.13906e-72	0.953821	3.10408e-14	-0.239826	0.100776	0.471886	0.000104253	1.05058	2.03383e-23	0.537844	1.97392e-06	0.614744	8.48005e-15	0.24211	0.0299081	1.12748	1.04162e-38	0.0569278	0.137055	1.01075	6.08491e-16	0.218415	0.0374685
NCU00756	hypothetical protein	0	0	0	0	0	0	0	0	0	0	0	0	0	0	0	0	0	0	0	0	0	0	0	0
NCU00757	hypothetical protein	0.27	0.11	0.22	0.33	0.17	0.17	1.26	1.19	0.68	0.49	0.56	0.51	0.56	0.34	1.74	1.82	0.46	0.73	0.91	0.67	0.39	0.4	2.33	2.53	0.985652	5.81338e-05	0.039861	0.236015	0.0962599	0.474283	0.535477	0.0732386	1.97411	1.27356e-08	-0.201695	0.209549	0.446907	0.0160259	-0.399356	0.216194	2.62272	9.78674e-15	1.5956	0.00162293	1.63546	0.00110919	0.97532	0.0233975
NCU00758	formate/nitrite transporter	1.1	1.2	1.69	1.81	1.44	1.52	7.86	8.37	1.53	1.32	0.99	1.08	1.81	1.42	2.55	2.68	1.92	1.51	1.48	1.65	1.69	1.52	4.26	4.44	-0.902046	1.65351e-28	0.270159	0.027041	0.455912	0.0162514	0.595569	0.000317674	0.69694	1.03764e-07	-0.00905003	0.27225	0.732047	6.09275e-12	0.130502	0.246637	1.43804	1.16549e-32	0.307352	0.0167714	0.57751	0.000105023	-0.754282	3.62867e-06
NCU00759	hypothetical protein	8.63	9.26	7.28	7.71	6.93	7.39	10.16	9.48	8.96	9.43	10.37	10.12	10.5	8.93	10.61	11.38	10.98	11.78	11.22	10.82	10.63	9.73	13.78	13.17	0.455993	4.42118e-18	0.313161	8.15959e-09	-0.160284	0.00824653	0.121672	0.0103443	0.178638	0.000266654	0.0741095	0.0662188	0.297828	2.95402e-09	0.0312052	0.315453	0.402356	2.88483e-15	0.0412808	0.0966857	0.354442	4.93201e-11	0.444	6.62822e-14
NCU00760	hypothetical protein	0	0	0	0	0	0	0	0	0	0	0	0	0	0	0	0	0	0	0	0	0	0	0	0
NCU00761	triacylglycerol lipase	0.84	1.1	0.89	0.96	0.92	1.06	0.23	0.46	0.14	0.24	0.27	0.22	0.3	0.26	0.27	0.2	0.49	0.43	0.34	0.31	0.21	0.22	0.35	0.28	-0.120579	0.143371	1.25559	1.02855e-05	-0.341861	0.257238	0.428561	0.058196	-0.230062	0.0765329	-0.381019	0.0837475	0.414043	0.044932	0.485167	0.0554273	0.565	0.0100605	-2.33895	3.95301e-22	-1.08336	1.04107e-08	-1.92192	2.046e-16
NCU00762	glycosylhydrolase family 5-1	0.34	0.39	0.49	0.27	0.33	0.3	1.05	1.09	0.17	0.13	0.11	0.14	0.14	0.2	1.29	1.26	0.2	0.22	0.11	0.33	0.14	0.17	0.63	0.88	-0.500408	0.0130591	0.48732	0.109967	0.241377	0.426181	0.806124	0.0613148	2.92681	5.30421e-17	-0.134581	0.239373	-0.755147	0.000597013	-0.0774276	0.434971	2.30624	4.68589e-09	-1.28482	0.00222168	-0.797502	0.0155853	-1.58811	0.000709955
NCU00763	hypothetical protein	0.01	0	0.01	0.01	0	0	0.06	0.06	0.04	0.01	0.03	0.04	0.03	0.01	0.1	0.11	0.06	0.03	0.03	0.01	0.06	0.04	0.07	0.13	0.826954	0.044633	0.624823	0.136543	-0.370058	0.423518	-0.760916	0.149639	2.34184	0.000562169	1.21334	0.0703403	-0.0907496	0.184424	1.01568	0.201496	1.03775	0.0141276	2.01063	0.0355618	2.63546	0.00863455	1.37125	0.0658278
NCU00764	hypothetical protein	0	0	0	0	0	0	0	0	0	0.12	0	0	0.13	0	0	0	0.26	0.13	0	0	0	0.13	0.13	0.13			1.62482	0.0851949							-0.00905003	0.279136					1.03775	0.0654922
NCU00765	amino acid permease-2	0.03	0.03	0.23	0.23	0.09	0.09	0.36	0.36	0.15	0.14	0.27	0.15	0.15	0.12	0.7	0.36	0.45	0.21	0.24	0.29	0.29	0.24	1.04	0.88	1.41192	5.52235e-06	1.17736	0.00893301	-0.533557	0.280416	0.338619	0.162454	1.97927	9.02285e-06	0.99095	0.0308297	0.856783	0.00111906	0.305188	0.294567	1.84511	2.54546e-08	2.33256	0.00379898	3.50993	2.19812e-06	-0.143325	0.194245
NCU00766	hypothetical protein	9.74	10.66	7.16	7.75	8	7.36	53.51	55.28	13.52	11.63	24.21	25.49	44.19	43.84	78.18	79.97	21.26	21.25	12.03	13.45	21.99	25.82	60.9	60.13	0.149062	0.000415527	0.760819	1.07408e-18	-0.99922	2.61537e-32	-0.978362	8.89757e-32	0.849445	6.12768e-77	-0.876412	1.01825e-45	-0.388323	3.54047e-20	0.73996	5.83345e-17	1.33753	9.49448e-122	0.303831	0.000809932	1.06465	3.7334e-32	1.74847	2.53674e-76
NCU00768	mRNA binding post-transcriptional regulator	98.74	100.2	118.22	118.8	138.8	140.3	23.13	23.06	116.36	123.58	125.21	125.99	96.92	103.13	19.19	18.87	109.88	120.22	120.27	121.39	107.71	106.91	26.11	27.91	0.224241	2.33996e-07	-0.0605447	0.00114619	-0.0709026	0.000870587	-0.0622016	0.000898952	-2.39201	0	0.103948	1.18754e-06	0.504442	9.01715e-27	-0.0692457	0.00106471	-1.99151	0	0.272829	9.93874e-39	0.212284	1.11332e-23	0.0882787	4.72064e-06
NCU00770	hypothetical protein	3.92	3.95	5.86	6.13	5.84	5.79	25.96	27.72	5.96	5.62	5.67	5.39	6.26	5.47	9.32	9.8	6.67	7.06	7.22	8.11	7.68	7.55	18.62	19.98	-0.47663	7.59021e-62	0.24667	2.03331e-06	0.0623428	0.227403	0.468418	1.37619e-18	0.705483	7.25149e-46	0.377008	5.67529e-13	1.01286	9.5197e-163	-0.159405	0.00206277	1.34133	6.77288e-257	0.557957	3.39813e-20	0.804627	1.21914e-42	-0.113888	0.0136696
NCU00771	UBX domain-containing protein 7	31.33	32.32	23.09	22.13	19.49	19.85	53.6	52.54	22.49	23.73	23.18	23.56	27.18	29.14	25.75	26.76	26.78	26.11	25.66	27.32	27.24	27.8	37.85	36.5	-0.515007	1.65876e-65	0.193712	5.30548e-07	-0.0195377	0.399815	0.176555	5.29335e-06	-0.0988259	0.00184873	-0.0312344	0.131162	0.500497	3.8231e-44	-0.00238115	0.460248	0.432906	4.4415e-35	-0.459108	1.75151e-34	-0.265396	1.24273e-13	0.0510895	0.0616631
NCU00772	serine/threonine protein kinase-6	7.63	6.95	13.88	14.34	14.87	14.04	11.94	11.65	10.55	10.38	10.25	10.69	10.3	11.07	8.76	8.72	14.9	16.58	14.72	15.49	15.13	14.98	16	16.61	0.46354	2.96376e-20	0.588768	8.05897e-30	-0.00475458	0.50996	0.522256	4.43049e-23	-0.285072	5.00722e-07	0.49492	4.28953e-21	0.894186	2.70768e-60	0.0617583	0.141155	0.114194	0.00220617	0.520556	2.41004e-17	1.10932	8.6451e-86	-0.431962	3.09831e-16
NCU00773	hypothetical protein	1.24	0.88	0.67	0.52	0.76	0.48	1.24	1.18	1.26	1.2	0.85	1.03	1.05	1.03	1.92	1.59	1.48	0.81	0.86	0.76	0.84	0.77	2.55	2.02	0.918316	1.79443e-05	-0.10698	0.180594	0.382504	0.161989	-0.225585	0.15138	0.756882	0.000498814	-0.359547	0.0809095	0.380755	0.0169343	0.501109	0.075397	1.49718	3.93316e-10	0.209943	0.0883318	0.102963	0.124796	0.665992	0.014816
NCU00774	hypothetical protein	14.32	14.88	9.23	9.64	8.95	8.73	28.46	29.88	22.5	22.95	16.25	15.57	20.81	19.17	44.81	46.59	36.37	36.41	24.14	25.52	38.9	38.91	45.63	46.5	0.656985	2.03464e-67	0.679262	4.14233e-58	0.508354	9.03448e-22	0.635388	1.97141e-35	1.19443	5.4222e-182	0.962372	3.34045e-110	0.0103771	0.16404	0.552227	1.31148e-39	0.242431	8.92787e-13	0.641178	1.36097e-34	1.32044	8.02571e-174	0.759096	5.60121e-32
NCU00775	tricarboxylic acid-6	202	204.48	147.29	148.91	182.37	182.76	135.68	126.88	193.43	202.63	195.17	202.71	179.93	182.56	162.68	157.9	197.2	203.31	206.25	216.01	221.26	225.67	143.5	139.42	0.106358	3.04686e-09	0.0159279	0.0836935	-0.01093	0.328862	0.0805426	3.87832e-08	-0.175868	2.39767e-27	0.303932	1.40424e-90	-0.18104	3.00292e-25	-0.0755447	8.25047e-07	-0.660839	0	-0.035399	0.004085	-0.0194711	0.0361326	0.429737	1.89369e-155
NCU00776	tyrosinase	0.07	0.18	0.54	0.27	0.22	0.21	0.16	0.05	0.04	0.07	0.07	0.1	0.1	0.18	0	0.11	0.12	0.07	0.11	0.24	0.24	0.18	0	0	-3.8757	0.00235038	0.80603	0.103646	-0.718084	0.310418	0.99291	0.0519767	-1.3041	0.0175192	0.540774	0.1137			-0.904964	0.129728	-4.8892	1.05002e-05	-1.19833	0.0321915	-0.392302	0.104955	-2.20075	2.37609e-05
NCU00777	methyltransferase	2.76	2.92	7.64	7.97	10.3	11.14	0.24	0.19	4.41	4.3	4.87	5.02	3.82	4.5	0.4	0.37	4.66	4.64	5.79	5.47	5.86	6.11	0.78	0.72	1.76864	1.56776e-10	0.0935733	0.0770013	-0.188167	0.0308105	0.190812	0.00577629	-3.45357	1.01193e-103	0.545234	5.57341e-12	0.983462	2.04455e-05	-0.285406	0.000447027	-3.01534	1.00474e-133	0.618955	1.41086e-11	0.712528	4.84855e-15	-0.659554	1.2702e-20
NCU00778	sed5 vesicle protein	10.35	10.85	14.12	13.11	13.89	13.9	7.7	7.79	11.02	12.45	10.41	9.73	12.41	12.71	9.75	10.29	13.33	12.65	13.49	15.3	12.71	13.77	11.61	10.23	0.494003	5.55109e-13	0.145271	0.00486438	0.216913	0.00123025	0.510386	2.31904e-17	-0.323945	5.28408e-08	0.0777724	0.0634061	0.122373	0.0155201	-0.148202	0.00978485	-0.279344	6.30009e-07	0.150146	0.0036168	0.295417	2.53369e-07	-0.430929	7.3614e-13
NCU00779	hypothetical protein	0	0	0	0	0	0	0	0	0	0	0	0	0	0	0	0	0	0.07	0	0	0	0	0	0
NCU00780	D-lactate dehydrogenase	0.98	0.79	0.77	0.66	1.1	0.9	2.18	2.06	1.74	1.97	1.9	1.89	2.02	2.09	5.66	5.63	2.04	2.33	1.92	1.67	2.2	2.35	5.89	3.92	1.20457	4.23585e-14	0.236258	0.0710173	-0.0330231	0.489838	-0.0860118	0.208489	1.4627	2.70681e-21	0.149939	0.141252	-0.207608	0.0252477	0.289247	0.11872	1.10515	5.08449e-13	1.07203	5.28268e-06	1.30829	1.58395e-08	1.40972	5.03845e-08
NCU00781	hypothetical protein	0	0	0	0	0	0	0	0	0	0	0	0	0	0	0	0	0	0	0	0	0	0	0	0
NCU00782	pantothenate transporter liz1	0.39	0.46	0.28	0.23	0.15	0.21	61.66	66.14	12.32	11.08	7.49	6.89	7.88	7.68	34.01	32.71	11.21	10.3	6.25	6.89	3.43	3.09	63.43	64.39	-0.051082	0.0245701	-0.067552	0.0947866	0.719347	2.47032e-19	-0.00480579	0.278272	2.05909	8.12276e-251	-1.15701	1.00321e-27	0.906396	4.39598e-135	0.656601	5.94428e-16	4.1225	0	4.45398	6.43604e-200	4.38643	3.95573e-187	4.3823	8.47318e-119
NCU00783	hypothetical protein	0.65	0.34	0.32	0.33	0.33	0.33	1.31	0.97	0.34	0.32	0.32	0.66	0.33	0	0.67	0	0.34	0.66	0	0.33	0	0	1.03	0.33	-0.787756	0.084972	0.624823	0.167958	-0.633093	0.396732	-1.60891	0.101779	1.01992	0.0881709			1.00879	0.0930443	1.60064	0.200246			-0.574328	0.12918	0.0504951	0.166146	0.634283	0.159735
NCU00784	hypothetical protein	9.84	9.69	10.78	11.57	9.98	10.24	29.73	29.5	11.63	12.37	11.78	12.01	10.84	10	19.43	19.61	18.42	17.23	13.98	14.14	13.4	12.98	28.38	27.68	-0.0792576	0.00728363	0.564498	1.13426e-29	0.00969064	0.484772	0.231016	8.01455e-06	0.910276	5.52787e-72	0.331794	2.02144e-09	0.516892	1.72715e-38	0.343172	3.84493e-12	1.09537	9.8467e-138	0.296938	6.84406e-08	0.861436	3.43103e-61	0.0973056	0.0253393
NCU00786	G-protein coupled receptor-1	0.13	0.13	0.08	0.05	0.18	0.16	2.19	1.76	0.24	0.41	0.34	0.24	0.11	0.35	2.9	2.76	0.4	0.4	0.37	0.49	0.37	0.45	2.22	2.19	0.159777	0.0756241	0.302895	0.121486	0.136295	0.441769	0.561012	0.0556143	3.63981	1.36037e-43	0.857683	0.0170297	-0.358723	0.00456201	-0.121822	0.384177	2.42341	3.38236e-24	1.33256	0.00233109	1.63546	0.000186467	2.18682	0.000199676
NCU00787	hypothetical protein	0.68	0.68	0	0.76	0.49	0.42	11.29	10.55	0	2.03	1.3	0.92	1.82	0.77	8.79	7.61	1.93	0.93	1.05	1.43	0.89	1.99	11.46	13.17	0.171276	0.00861262	0.460258	0.0192319	-0.102922	0.42063	0.150893	0.17257	2.6612	5.05204e-70	0.154076	0.158927	0.58721	4.12273e-12	0.206443	0.237838	3.09434	9.8184e-121	0.617237	0.00805512	1.0775	1.59827e-05	1.56235	1.35562e-06
NCU00788	hypothetical protein	2.22	2.04	1.64	1.15	0.84	0.71	8.24	8.8	4.19	2.2	2.51	2.99	4.02	4.62	12.61	13.44	3.01	3.79	2.82	2.41	2.91	1.46	15.52	14.39	0.836334	2.37052e-31	0.0794252	0.141468	-0.0248861	0.477704	-0.297095	0.00952587	1.42059	7.02495e-74	-1.13077	1.16918e-20	-0.0369679	0.123273	0.351634	0.00775305	2.5144	6.6092e-152	0.254616	0.0112629	0.334041	0.00192033	0.872746	7.06695e-10
NCU00789	DUF221 domain-containing protein	38.9	37.75	21.97	22.45	18.77	19.36	34.25	31.33	41.91	42.45	40.92	39.57	44.84	46.62	61.33	59.78	40.78	42.19	37.6	36.83	33.12	32.32	47.76	46.68	0.525359	4.60686e-79	-0.0237778	0.105154	0.0643057	0.0240471	-0.117337	1.3644e-05	0.406025	1.86379e-64	-0.481546	2.09739e-66	-0.359369	6.06356e-51	0.157865	2.97197e-08	0.528202	5.22467e-81	0.139009	7.57484e-08	0.115231	5.34063e-06	0.860578	8.99971e-164
NCU00790	high affinity potassium transporter-1	27.72	24.52	42.58	45.65	41.22	38.38	39.35	40.91	17.16	16.36	10.21	10.08	10.68	10.11	13.7	13.61	38.05	35.99	21.93	22.18	21.36	20.42	44.35	42.5	0.112016	3.40115e-05	1.144	5.64217e-211	0.719698	3.95212e-44	1.11577	7.1965e-120	0.394517	6.04587e-14	1.00815	1.19227e-96	1.66809	0	0.747935	1.29067e-102	1.05446	4.93578e-213	-0.64159	1.5635e-58	0.502414	5.1002e-53	-2.11713	0
NCU00792	branched-chain-amino-acid aminotransferase	57.05	56.9	60.46	59.79	56.47	56.68	46.35	48.04	98.84	101.36	83.74	88.66	72.79	71.64	45.96	43.62	116.56	115.6	110.17	113.16	128.83	126.73	82	82.71	0.800833	9.42971e-140	0.213824	2.63011e-19	0.209227	2.59289e-15	0.365996	1.10473e-47	-0.687594	1.09076e-95	0.825683	5.17343e-231	0.877971	1.1594e-162	0.0570549	0.015392	-0.635306	2.90335e-146	0.81496	6.83301e-183	1.02878	0	0.52503	2.82149e-72
NCU00793	trehalose phosphate synthase	43.95	42.86	50.86	51.51	48.68	49.2	41.48	39.55	39.26	39.31	39.69	39.77	43.1	43.96	34.94	35.23	56.8	55.25	52.93	54.03	75.01	67.85	49.87	49.05	0.294956	1.93966e-32	0.518525	1.09375e-105	-0.0154376	0.366346	0.447201	5.9532e-77	-0.32169	8.86707e-35	0.722566	1.44365e-238	0.479053	4.2993e-77	0.0558867	0.0120779	-0.565203	3.21314e-154	-0.146883	1.44081e-09	0.371642	7.2228e-59	-0.386901	8.53848e-58
NCU00794	ribosome biogenesis protein Rsa4	13.15	13.53	16.2	17.18	24.62	24.15	0.98	1.15	10.5	9.51	14.14	13.06	11.61	12.95	1.27	1.25	8.3	7.62	11.27	12.02	10.79	10.32	1.2	1.33	0.250924	0.0518013	-0.327558	3.05042e-06	-0.451013	7.5566e-12	-0.229557	9.6681e-05	-3.28319	3.32347e-193	-0.215293	0.000415235	0.00878603	0.203683	-0.549015	2.56562e-14	-3.05911	9.50949e-157	-0.415255	1.98605e-11	-0.742814	1.41442e-28	-0.29056	9.87358e-08
NCU00795	membrane bound cation transporter	0.19	0.4	0.17	0.43	0.2	0.32	0.42	0.64	0.2	0.2	0.32	0.21	0.35	0.24	0.72	0.59	0.86	0.55	0.53	0.57	0.72	0.73	0.84	0.65	0.49353	0.0283952	1.81747	2.64418e-06	-0.4107	0.307139	1.05405	0.0035646	1.15742	0.000384888	1.31288	0.000145095	0.193211	0.116458	0.352717	0.17783	0.0377526	0.104252	-0.574328	0.0518985	1.24314	0.000131658	-0.173072	0.177718
NCU00796	hydantoinase	3.8	3.34	3.87	3.61	2.7	2.96	7.91	7.53	3.06	3.5	2.83	2.56	2.12	2.16	7.13	7.46	4.97	5.88	4.21	4.14	3.7	3.98	8.99	9.05	0.22446	8.15898e-05	0.725065	1.25353e-17	0.282563	0.00895915	0.627399	4.88931e-11	1.76939	2.27774e-88	0.842851	4.54852e-16	0.306289	3.03889e-07	0.38023	5.00369e-06	1.23283	1.06715e-64	-0.122819	0.0408609	0.602246	1.18849e-13	-0.471633	6.96935e-07
NCU00797	hypothetical protein	0.05	0.1	0.24	0.33	0.52	0.43	0.25	0.15	0	0.11	0.07	0	0.04	0	0.3	0.25	0.04	0.08	0.12	0.08	0.08	0.08	0.25	0.17	0.0530453	0.188556	0.158042	0.223422	0.603444	0.383715	1.40757	0.0555214	3.70301	6.04948e-06	1.91335	0.0404936	-0.391904	0.0991229	-0.646088	0.2723	1.39775	0.00534217	-0.359734	0.137145	-0.201692	0.144275	-2.94028	3.78723e-05
NCU00798	hypothetical protein	306.41	296.47	556.18	535.67	374.13	371.37	141.79	141.61	190.11	202.57	182.36	180.31	131.78	137.03	44.93	45.95	183.67	186.42	150.75	152.48	117.35	116.27	46.56	46.1	-1.61561	0	-0.0857591	5.99571e-06	0.106951	2.48882e-07	-0.267949	3.31269e-36	-1.56171	0	-0.199169	3.31755e-16	0.0264711	0.116408	0.289141	1.21155e-41	-1.33607	0	-0.616033	1.1946e-277	-0.701792	0	-1.58325	0
NCU00799	homocysteine S-methyltransferase	7.84	7.59	12.72	12.57	13.16	12.58	4.91	5.29	11.02	11.85	11.33	11.91	10.48	9.93	3.78	4.08	16.19	14.27	15.96	15.01	14.97	14.16	6.17	5.54	0.197732	0.00149065	0.41195	3.95266e-20	-0.0251395	0.387169	0.41013	6.1044e-20	-1.37596	3.74668e-98	0.514002	1.02705e-27	0.574571	1.34748e-14	-0.0233188	0.323396	-1.31539	3.81771e-130	0.569194	1.75538e-27	0.981145	6.97891e-88	-0.119225	0.00375785
NCU00800	hypothetical protein	0.08	0.19	0.19	0.32	0.23	0.3	0.11	0.09	0.21	0.29	0.34	0.48	0.3	0.24	0.22	0.15	0.48	0.54	0.63	0.38	0.45	0.52	0.16	0.2	0.849674	0.036122	1.00949	0.00152768	-0.711095	0.0661013	0.28271	0.122307	-0.536477	0.0389504	0.838947	0.00705565	-0.0786768	0.186427	0.0156818	0.462342	-1.4541	3.32517e-05	0.895157	0.0149022	1.90464	8.2002e-07	0.712285	0.0173046
NCU00801	cellodextrin transport-1	52.96	52.01	4.3	4.23	2.92	3.05	98.38	93.53	35.52	39.67	28.88	29.76	35.79	36.69	271.75	266.55	40.35	40.66	30.97	31.54	19.01	19.98	76.58	75.44	-0.337283	1.09423e-57	0.10608	0.000216437	0.356486	9.76968e-26	0.0878167	0.00514598	2.89398	0	-0.893023	3.98591e-125	-1.82474	0	0.374749	3.12855e-30	1.96226	0	-0.47865	2.32203e-63	-0.37257	2.824e-40	2.78555	0
NCU00802	hypothetical protein	5.43	4.71	5.06	4.9	5.02	5.12	23.81	23.51	5.94	6.55	6.9	6.51	6.46	7.48	18.51	19.43	10.64	11.16	8.43	8.51	8.81	8.39	23.38	22.13	-0.0589421	0.0686041	0.802611	7.3709e-18	-0.109859	0.24188	0.326398	0.000427844	1.44855	1.5389e-73	0.307037	0.000716893	0.260271	4.3077e-06	0.366353	4.77439e-05	1.40179	1.22364e-83	0.302332	0.00176059	1.10494	9.21858e-30	0.436925	3.71026e-05
NCU00803	MFS transporter	0.82	1.46	2.14	2.55	2.98	2.71	3.72	3.73	1.66	2.08	2.25	1.84	2.81	2.66	4.31	5.39	2.89	3	2.83	2.51	2.9	2.53	6.28	5.58	0.668309	6.01713e-10	0.658298	8.2958e-06	-0.127202	0.320895	0.376587	0.00643999	0.83647	5.24278e-12	-0.00905003	0.271275	0.282647	0.0017314	0.15451	0.186551	1.12817	5.99016e-22	0.768064	2.32888e-05	1.42636	1.24674e-16	-0.197594	0.0617193
NCU00804	hypothetical protein	0	0	0	0	0	0	0	0	0	0	0	0	0	0	0	0	0	0	0	0	0	0	0	0
NCU00805	bZIP transcription factor	21.69	22.29	39.01	39.28	50.91	49.65	39.61	40.45	33.84	33.23	32.61	31.15	41.36	39.76	38.85	38.48	51.43	50.56	52.19	52.55	61.19	59.37	58.49	56.37	0.509527	4.66624e-73	0.61096	2.43291e-93	0.0683108	0.0517535	0.712206	3.36373e-123	-0.073278	0.00318659	0.575487	2.73726e-97	0.562919	6.45517e-87	-0.0329349	0.154391	-0.0858463	0.00010142	0.610967	2.40651e-63	1.22193	1.83005e-300	-0.299757	8.40049e-21
NCU00806	hypothetical protein	0	0	0	0	0	0.09	0	0	0	0	0	0	0	0	0	0	0.09	0	0	0	0	0	0	0
NCU00807	hypothetical protein	0	0	0	0	0	0	0	0	0	0	0	0	0	0	0.23	0	0	0	0	0	0	0	0	0
NCU00808	C6 zinc finger domain-containing protein	3.1	3.25	2.75	2.53	1.9	1.6	13.79	13.39	5.21	4.9	4.74	4.63	4.74	4.69	15.94	15.78	9.1	9.19	7.98	7.2	6.65	6.23	17.15	16.64	0.471946	1.77369e-29	0.803122	1.05897e-44	0.136267	0.0531784	0.69121	3.25758e-29	1.69038	3.65996e-234	0.453452	9.33673e-13	0.00566219	0.188126	0.248178	4.10435e-06	1.24259	2.17075e-149	0.673397	1.30788e-20	1.47652	7.22719e-118	0.866512	2.08206e-27
NCU00809	MFS monosaccharide transporter	14.49	14.85	7.52	7.8	5.7	6.08	0	0	1.36	1.19	2.6	3.59	2.1	2.64	0	0	9.64	9.16	7.26	6.54	5.93	4.98	0	0			2.88661	9.77804e-142	-1.28738	7.01899e-17	1.15164	3.70422e-31	-8.74522	5.23898e-44	1.2065	6.49583e-27			0.447591	6.32128e-09	-9.94293	1.59821e-84	-3.52723	3.40557e-268	-0.640625	7.25673e-26	-1.30548	2.61373e-42
NCU00810	glycosylhydrolase family 2-3	15.86	16.42	15.33	15.9	11.98	11.69	32.14	34.93	15.36	15.69	12.62	12.34	14.65	13.82	45.64	45.89	41.47	39.99	30.17	30.62	32.72	29.83	40.1	39.5	0.24561	7.03379e-18	1.39139	0	0.31168	5.78625e-11	1.28033	1.41486e-235	1.68547	0	1.137	3.8106e-201	-0.201961	1.44726e-14	0.422742	4.17214e-47	0.346517	3.20817e-33	-0.0542807	0.0437086	1.33711	0	-0.320127	1.66243e-12
NCU00811	hypothetical protein	737.03	730.77	1003.13	995.37	1044.67	1068.7	173.88	160.83	417.86	424.64	485.48	476.98	546.71	548.87	53.6	53.01	412.73	442.42	553.56	547.56	591.8	620.84	92.77	100.35	-0.794653	0	0.0220443	0.0165779	-0.198225	8.41099e-72	0.186867	4.88037e-73	-3.35961	0	0.148467	3.67977e-52	0.856662	7.17473e-207	-0.363048	2.0137e-255	-2.65141	0	-0.799348	0	-0.777304	0	-1.04906	0
NCU00812	exosome complex exonuclease RRP41	15.64	15.06	25.65	25.88	26.16	27.57	13.56	13.85	29.17	27.9	29.4	29.76	31.43	27.16	8.89	9.32	24.91	24.43	26.85	25.83	29.36	29.99	10.3	11.41	-0.336496	2.58475e-08	-0.210562	2.11785e-07	-0.0577315	0.144162	-0.173053	1.21837e-05	-1.68459	1.75316e-216	0.0184775	0.194771	0.253453	7.34021e-05	-0.0952405	0.0254028	-1.44961	9.79119e-177	0.894235	1.58404e-82	0.683673	2.02665e-45	0.20269	3.17607e-07
NCU00813	disulfide isomerase	36.72	39.27	21.41	22.52	16.8	16.14	85.93	82.36	63.12	61.52	47.7	46.07	50.17	52.03	96.94	97.6	67.91	65.99	53.51	55.71	52.09	50.5	97.3	94.94	0.190036	1.13769e-14	0.104118	0.000130794	0.403691	4.39864e-36	0.213042	7.13634e-11	0.930655	6.81835e-242	0.00791032	0.235862	-0.0182753	0.101804	0.294768	6.80737e-22	0.904469	6.15499e-228	0.715765	9.86779e-104	0.819884	1.32186e-138	1.09923	2.38856e-157
NCU00814	hypothetical protein	16.52	15.69	18.25	17.32	17.21	17.78	51.73	51.68	22.11	22.73	21.2	20.93	19.57	19.38	40.5	38.26	29.19	29.86	26.54	26.48	24.93	25.22	63.75	64.5	0.315229	1.21549e-33	0.396371	1.18022e-24	0.088028	0.0466462	0.324616	1.23188e-15	1.05501	1.43863e-174	0.369837	1.26307e-18	0.682091	5.66643e-132	0.159783	3.4281e-05	1.36727	0	0.488472	3.64849e-28	0.884843	7.93834e-99	0.23509	6.10807e-08
NCU00817	hypothetical protein	0	0	0	0	0	0	0	0.03	0	0	0	0	0	0	0	0	0	0	0	0.03	0	0	0	0
NCU00818	hypothetical protein	3.16	3.11	0.81	0.74	1.97	1.78	12.07	12.13	3.22	2.76	2.31	2.29	2.49	2.5	5.69	6.47	2.46	2.28	1.44	1.58	1.87	1.36	9.76	9.67	-0.318713	1.95233e-06	-0.330363	0.00620245	0.368888	0.0137809	-0.612882	0.000127311	1.28965	6.55482e-29	-0.619875	6.31286e-05	0.673508	3.10813e-16	0.651407	0.000151945	2.58303	4.9899e-111	-0.0701779	0.116094	-0.400541	0.000768861	1.57984	7.40033e-16
NCU00819	hypothetical protein	0.12	0.12	0	0.12	0.12	0	1.23	0.85	0.61	0.23	0.12	0.12	0.36	0.12	0.25	0.24	0.12	0.61	0.25	0.24	0.24	0.12	1.38	0.98	0.180064	0.149992	-0.182531	0.211104	1.75922	0.10182	0.976049	0.137583	0.0199165	0.151007	-0.424088	0.208649	2.25671	0.000315672	0.600644	0.298376	2.70072	4.1036e-05	1.81799	0.0190921	1.63546	0.0261102	1.04932	0.140453
NCU00821	sugar transporter	77.16	79.62	26.37	27.67	47.78	45.04	671.02	650.59	128.48	128.01	116.04	116.09	155.91	161.09	209.12	202.28	171.17	174.67	119.07	122.8	86.16	84.11	607.89	602.78	-0.128035	2.63247e-50	0.431799	1.42452e-134	0.138558	3.73979e-12	0.0536465	0.0027712	0.37751	4.87596e-123	-0.894588	0	1.55657	0	0.51671	5.15216e-184	2.82867	0	0.711738	1.25677e-249	1.14354	0	2.10709	0
NCU00822	hypothetical protein	0	0	0	0	0	0	0.31	0.4	0.06	0.06	0.09	0	0	0.12	0.28	0.37	0.03	0.06	0.03	0.09	0.03	0.06	0.29	0.25	-0.4165	0.0827182	-0.375177	0.19126	0.366907	0.437849	0.391087	0.21758	2.41223	6.87731e-05	-0.424088	0.208649	-0.296069	0.118773	-0.399356	0.376321	2.54025	0.000127661
NCU00823	regulatory particle, non-ATPase-like-11	106.37	109.01	84.59	87.89	91.62	89.61	255.56	264.81	96.91	94.7	92.07	91.28	116.66	110.07	115.72	122.56	113.99	105.7	126.18	125.73	146.9	137.82	196.18	191.8	-0.426388	1.27547e-130	0.19793	7.1826e-15	0.0552915	0.0491433	0.449415	4.62907e-71	0.0740405	0.00043829	0.331242	2.57473e-46	0.701542	9.1192e-237	-0.196193	1.3769e-15	0.44434	1.20432e-106	-0.167035	1.9355e-11	0.0308953	0.0401847	0.0945022	0.000221169
NCU00824	histone deacetylase-3	2.56	2.81	3.48	3.51	3.73	4.08	7.04	6.77	2.98	2.67	2.98	3.75	2.99	2.77	2.22	2.55	6.77	7.11	5.5	5.83	4.57	4.51	7.64	8.15	0.133693	0.00704092	1.4953	5.70026e-69	-0.433092	6.11724e-05	0.777549	1.14822e-20	0.5778	2.29501e-09	0.903287	1.77411e-21	1.27323	3.96585e-67	0.284659	6.92554e-05	0.947743	2.45171e-43	0.0143595	0.170782	1.50966	6.10548e-71	-0.0464537	0.158756
NCU00825	hypothetical protein	0.04	0	0	0	0.51	0.04	1.56	5.57	2.41	2.91	1.77	1.93	3.52	3.5	8.29	8.49	2.43	1.94	0.62	2.04	1.94	1.38	10.03	11.81	1.60791	2.57681e-75	-0.287128	0.0128347	0.519589	0.000736366	-0.471635	0.00274965	1.25828	1.18165e-41	-1.07609	1.06929e-14	0.379881	2.82022e-08	0.704095	3.9915e-05	2.71425	4.60264e-146	6.99598	4.70755e-57	6.70886	2.10629e-47	8.40052	3.57902e-35
NCU00826	hypothetical protein	0.39	0.57	0.36	0.2	0.47	0.53	1.51	1.8	0.27	0.13	0.4	0.14	0.27	0.34	1.46	1.4	0.24	0.34	0.24	0.33	0.17	0.1	1.47	1.34	-0.240464	0.0621368	0.542361	0.0906186	-0.463168	0.295566	0.063512	0.263939	2.22503	2.95473e-12	-1.17898	0.0174912	-0.0264034	0.192455	0.0156818	0.467304	3.3776	1.33964e-17	-1.26238	0.00188097	-0.720023	0.0187608	-0.0381425	0.226977
NCU00827	hypothetical protein	19.63	20.39	18.76	17.57	19.11	19.87	27.71	26.29	10.67	10.76	11.17	11.34	8.58	8.64	14.53	15.07	16.07	17.29	17.02	16.63	11.9	10.38	23.01	24.35	-0.190723	8.71456e-06	0.639774	2.42561e-25	-0.0768254	0.21865	0.573584	5.4886e-21	0.783872	1.42005e-31	0.374691	1.27726e-07	0.676796	8.00758e-38	-0.0106359	0.423034	1.08598	3.01384e-83	-0.899687	4.93591e-54	-0.259914	1.75415e-07	-0.686382	6.65378e-31
NCU00828	peroxisomal membrane protein	29.42	31.16	14.26	13.79	16.27	16.41	89.26	94.01	28.94	30.22	26.42	27.27	30.34	31.55	29.32	31.19	31.61	31.44	28.7	27.55	22.04	19.2	52.3	53.49	-0.796282	1.69732e-105	0.0920308	0.0285645	0.130152	0.0297432	0.0551679	0.113175	-0.0290638	0.0945112	-0.581261	4.08259e-22	0.804128	1.73058e-62	0.167015	0.00325252	1.35633	4.53019e-146	-0.0304418	0.114185	0.061589	0.0475784	0.944764	1.06843e-43
NCU00829	ferric reductase	9.44	9.65	15.13	15.03	10.61	10.7	6.91	7.46	3.74	3.43	3.89	3.52	4.33	4.1	3.35	3.33	5.8	5.68	6.45	6.47	8.21	7.78	5.95	6.2	-0.244329	0.00105974	0.68285	5.53949e-12	-0.0567689	0.390808	0.795046	2.17206e-16	-0.334562	0.000498877	0.925097	2.92197e-25	0.86108	1.43193e-17	-0.168965	0.0462779	-0.39858	1.65296e-07	-1.41412	4.46784e-59	-0.731268	2.56968e-21	-2.02004	6.22741e-148
NCU00830	ctr copper transporter	12.16	13.55	17.21	16.82	12.37	12.43	5.1	4.47	3.95	3.53	3.36	3.51	4.42	4.33	5.08	5.7	6.26	5.86	6.28	6.17	7.86	7.51	5.73	5.82	0.270355	0.00476118	0.699632	1.68686e-09	0.111978	0.301431	0.84867	1.43961e-12	0.30409	0.00184625	0.815692	2.65539e-14	0.097791	0.0868834	-0.0370597	0.379213	-0.413811	6.08624e-06	-1.78105	2.03595e-75	-1.08142	2.76041e-36	-2.30211	7.05504e-135
NCU00831	serine carboxypeptidase	16.45	17.45	20.24	20.26	20.01	18.73	58.48	55.57	39.95	39.8	42.36	42.09	41.35	43.67	79.67	75.36	48.65	49.41	40.72	40.81	49.8	48.47	89.33	91.67	0.667425	5.37986e-169	0.296738	7.80496e-23	-0.0868852	0.00926705	-0.0592645	0.022582	0.858492	2.31022e-225	0.207723	2.62263e-12	0.224732	4.13349e-24	0.269117	2.45358e-18	0.875502	6.4063e-272	1.24063	1.62564e-221	1.53736	0	1.06721	2.02624e-181
NCU00832	hypothetical protein	2.48	2.49	13.71	12.86	11.07	9.88	8.9	9.25	6.48	7.18	7	5.5	5.75	5.37	7.81	8.73	10.89	10.58	8.73	9.23	6.74	5.41	16.99	14.63	0.79883	1.84269e-37	0.651089	3.47077e-19	0.122931	0.139201	0.515978	3.41944e-11	0.574812	9.56363e-13	0.130808	0.0506352	0.93334	3.9588e-48	0.258043	0.000262741	1.37734	1.83405e-89	1.46327	4.86769e-45	2.11436	6.63423e-113	-1.08259	5.92682e-53
NCU00833	hypothetical protein	7.37	8.03	5.6	5.6	5.52	5.3	3.55	3.82	4.63	4.47	5.02	4.21	4.44	4.62	4.23	4.86	6.86	7.24	6.75	6.59	6.59	5.61	6.25	5.95	0.724933	7.84623e-37	0.632722	1.94982e-34	-0.0230192	0.419447	0.529584	7.11564e-24	0.0069563	0.139639	0.431276	1.10662e-15	0.42264	3.43493e-15	0.0801191	0.0738491	-0.00167977	0.112586	-0.757228	6.23371e-52	-0.124506	0.0012238	-0.276976	1.73289e-07
NCU00834	hypothetical protein	1.98	2	1.38	2.04	1.26	1.9	2	1.39	3.11	3.4	3.92	3.58	3.77	3.21	2.52	2.65	3.3	4.01	3.53	3.61	4.16	3.58	2.52	3.08	0.725029	7.97943e-06	0.164848	0.0653519	-0.208595	0.120822	-0.0775003	0.17453	-0.433256	0.000554382	0.151084	0.0844291	0.116314	0.102755	0.0337534	0.405112	-0.468026	0.000110272	0.711074	1.31926e-06	0.875922	1.94815e-09	1.13971	2.2144e-13
NCU00835	hypothetical protein	4.94	4.91	8.31	8.49	5.91	6.63	10.32	10.84	11.87	12.62	12.28	11.33	14.98	14.6	10.83	11.56	18.83	18.26	14.77	14.97	18.47	17.36	19.73	18.63	0.849779	3.85811e-45	0.606688	1.75091e-25	0.059661	0.275989	0.339981	3.4378e-08	-0.408834	2.8922e-11	0.274313	5.89871e-07	0.789497	5.36843e-40	0.326368	1.24004e-08	0.10635	0.00585412	1.28223	3.9363e-58	1.88892	4.58683e-150	0.480288	1.17239e-11
NCU00836	glycosylhydrolase family 61-7	1.22	1.4	1.12	1.05	1.44	1.38	9.77	8.16	3.42	3.02	3.57	2.98	3.24	2.99	5.13	4.91	2.38	3.62	2.8	2.73	0.76	0.94	6.83	7.13	-0.363428	0.000207524	-0.0976425	0.15172	-0.0387313	0.466682	-0.258971	0.048258	0.691756	9.60732e-07	-1.86703	1.25258e-15	0.47445	3.87855e-05	0.122597	0.285935	3.03324	9.22107e-57	1.30014	8.69193e-11	1.2025	2.84161e-09	1.60627	6.42968e-14
NCU00837	6-phosphogluconate dehydrogenase	2.64	3.27	3.28	3.17	3.9	3.18	5.57	6.16	4.62	4.52	3.47	4.53	4.93	4.79	5.59	6.84	6.25	4.61	5.34	5.82	6.3	5.49	7.44	6.66	0.262642	0.004171	0.24887	0.0133689	0.183434	0.15512	0.472475	8.139e-05	0.358718	0.000404173	0.282865	0.00664465	0.178711	0.0236375	-0.0401714	0.381252	0.254564	0.00247026	0.631701	1.91579e-06	0.88057	1.92263e-11	0.317516	0.00861135
NCU00838	3-dehydroshikimate dehydratase	5.55	4.45	2.66	3.02	2.96	3.29	16.89	15.45	2.39	2.46	2.95	3.19	5.4	4.78	25.44	22.87	6.98	5.72	5.14	4.25	13.83	13.43	20.57	19.74	0.315711	9.31989e-08	1.38745	9.01026e-27	-0.34769	0.0338564	0.600491	3.19698e-06	2.24712	1.134e-183	1.42285	8.40545e-57	-0.262212	7.32217e-07	0.439272	0.000118197	0.562061	2.03157e-19	-1.04381	6.52299e-15	0.34364	0.000309267	0.118583	0.114138
NCU00839	hypothetical protein	0.17	0.12	0	0	0.06	0	0.06	0.35	0	0.11	0.06	0	0.06	0.06	0.9	0.47	0.12	0	0.06	0	0.12	0.23	0.3	0.53	1.02269	0.0282713	0.039861	0.245438	0.95187	0.377483	-0.00959555	0.2845	3.54599	1.2633e-06	1.58311	0.05285	-0.70684	0.0349382	1.00133	0.316668	1.25604	0.00815786	-1.31129	0.053674	-1.27143	0.0500809
NCU00840	hypothetical protein	0	0	0	0	0	0	0	0	0	0	0	0	0	0	0.12	0.02	0	0	0	0	0	0	0.05	0.02									3.60488	0.00364942			-0.991214	0.0738916
NCU00841	hypothetical protein	0	0	0	0	0	0	0.04	0	0	0	0	0	0	0	0	0	0	0	0	0	0.04	0.04	0	0
NCU00842	hypothetical protein	0	0	0	0	0	0	0	0	0	0	0	0	0	0	0	0	0	0	0	0	0	0	0	0
NCU00843	adenine-9	69.57	69.05	72.67	68.73	76.97	73.13	25.7	26.81	68.76	66.18	69.81	66.09	67.66	62.87	19.15	18.31	76.63	66.99	78.85	76.42	77.17	73.51	28.77	29.01	0.135005	0.00216476	0.0905471	0.00146831	-0.0189054	0.367455	0.183116	2.24928e-09	-1.79729	0	0.209527	2.10183e-11	0.622616	9.98907e-30	-0.111475	0.000407703	-1.3842	3.43286e-279	-0.0376944	0.0492455	0.0528528	0.0175655	-0.0516374	0.0305125
NCU00844	hypothetical protein	0.05	0	0	0	0.02	0	0	0.12	0.02	0.09	0.07	0.05	0	0.02	0.42	0.36	0.12	0.05	0.1	0.12	0.07	0.05	0.2	0.1	1.28263	0.0202397	0.525288	0.144622	-0.04813	0.516846	0.824046	0.100813	5.01992	1.12694e-09	2.31288	0.0331385	-1.40625	0.000647187	-0.346888	0.345826	1.30079	0.00995119	1.33256	0.05219	1.85785	0.0153304	3.37125	0.0121417
NCU00845	hypothetical protein	0.03	0.07	0.07	0.11	0.07	0.04	0.41	0.09	0.12	0.24	0.4	0.47	0.5	0.5	0.48	0.73	0.44	0.21	0.36	0.35	0.82	0.51	0.97	1.27	2.18718	1.36007e-09	0.831418	0.0368381	-1.24271	0.0187011	-0.299704	0.154324	0.287397	0.0690958	0.432824	0.0745488	0.889965	0.000737105	-0.111592	0.407933	0.744538	0.00131186	1.80255	0.00722622	2.63396	6.46169e-05	2.22718	6.28551e-05
NCU00846	hypothetical protein	0.7	0.78	1.85	1.63	1.72	1.87	2.69	2.87	1.94	2.1	1.7	2	1.91	1.4	2.07	2.54	2.3	2.72	1.97	2.42	2.49	2.82	4.16	4.36	0.614946	8.17505e-10	0.314721	0.0041174	0.121795	0.279169	0.243529	0.0254638	0.482742	7.34724e-05	0.683895	9.25263e-08	0.884241	8.87925e-17	0.192986	0.0927364	0.683088	6.73332e-12	1.45971	1.71004e-18	1.77443	6.93049e-29	0.0899624	0.135982
NCU00847	hypothetical protein	55.46	51.92	56.71	58.38	58.13	60.56	82.02	64.98	69.83	71.17	80.07	78.82	96.26	91.37	62.24	58.5	41.43	44.71	42.1	43.28	46.93	49.26	64.66	64.41	-0.189504	3.01066e-08	-0.709959	6.14641e-74	-0.181955	1.87862e-07	-0.906916	4.57229e-125	-0.633991	1.26947e-79	-0.96112	1.68284e-161	0.0951208	0.00281427	0.0150024	0.383176	0.422249	7.21102e-28	0.39449	1.54259e-27	-0.315469	9.1155e-15	0.473101	2.11866e-41
NCU00848	integral membrane protein TmpA	37.64	37.16	58.09	58.08	66.53	69.4	12.04	11.85	1.77	1.47	1.89	1.92	4.14	4.75	1.1	1.22	2.01	2.95	2.53	2.37	3.1	3.38	2.15	1.91	-2.55959	2.51839e-141	0.617937	3.16308e-05	-0.240775	0.145657	0.354561	0.00783523	-1.93815	1.78807e-39	-0.45405	3.57115e-05	0.807528	2.701e-06	0.0226012	0.432315	-0.676575	1.98766e-07	-4.52897	0	-3.91103	0	-4.92567	0
NCU00849	hypothetical protein	1.78	2.57	6.38	6.4	7.32	5.37	2.7	2.35	0.23	0.22	0.17	0.31	0.68	0.69	0.52	0.57	0.53	0.34	0.19	0.5	0.45	0.49	0.35	0.58	-2.42334	1.98698e-13	0.946752	0.0385636	-0.04813	0.513592	0.561012	0.12869	-0.317118	0.0763439	-0.594013	0.0685608	-0.239141	0.137688	0.33761	0.311533	0.0377526	0.109209	-3.27477	4.10183e-16	-2.32802	6.76162e-12	-4.79617	2.22734e-53
NCU00850	hypothetical protein	0.22	0.08	0.59	0.74	0.6	0.97	0.31	0.08	0.08	0	0	0	0.15	0.08	0.15	0	0	0	0	0	0	0	0.08	0.08	-1.30233	0.0598566							-0.565046	0.104549			0.00878603	0.207779					-1.98937	0.0364519			-5.1206	5.94293e-06
NCU00851	hypothetical protein	0	0	0	0	0	0	0	0	0	0	0	0	0	0	0	0	0	0	0	0	0	0	0	0
NCU00852	endo-arabinase	0	0	0	0	0	0	0	0	0	0	0	0	0	0	0.13	0	0	0	0	0	0	0	0.25	0.12	3.60456	0.00543											1.59375	0.0358581			3.62272	0.00265134
NCU00853	hypothetical protein	0	0.74	0.1	0	0	0.39	0.41	0	0.51	0	0.06	0	0.24	0.44	0	0	0	0.1	0.16	0.85	0	0	0	0	-4.59157	0.000126377	-2.29623	0.00121835	3.11804	0.00116666	4.16553	2.29733e-08	-5.33975	6.03162e-07	-5.36871	1.39624e-06			-3.34372	7.58944e-07			-0.545534	0.0528031	-2.84177	1.39363e-05	-0.790215	0.14443
NCU00854	hypothetical protein	3.19	2.78	3.25	3.59	3.24	2.78	6.51	7.56	2.46	3.21	2.67	2.71	3.65	3.84	6.12	7.27	4.93	4.2	3.88	3.57	4.4	4.67	7.03	7.8	0.0741874	0.0553201	0.683071	3.89817e-15	0.0773018	0.314526	0.467626	3.67234e-07	0.84261	7.84297e-30	0.277591	0.000347944	0.145491	0.0057994	0.292747	0.000553362	0.710511	4.22495e-25	-0.0721235	0.0920829	0.610947	3.57576e-13	-0.344532	0.000117185
NCU00855	hypothetical protein	2.87	2.78	3.28	3.31	3.24	3.41	5.85	6.91	2.8	3.33	3.34	3.2	3.26	3.03	7.4	7.93	5.48	3.18	4.39	3.8	3.8	4.23	7.65	7.71	0.260607	0.0308883	0.493227	0.0117266	-0.113225	0.406738	0.297977	0.0717044	1.29217	4.65768e-11	0.3609	0.0461739	-0.000432497	0.208006	0.0820243	0.37327	0.930837	1.70183e-07	0.126111	0.123183	0.619338	0.00196942	0.00750021	0.233491
NCU00856	hypothetical protein	11.1	10.26	10.5	10.61	9.57	10.49	18.96	17.05	10.05	8.77	8.73	8.6	9.21	9.48	19.68	19.4	14.77	14.8	13.16	14.22	12.77	11.34	26.52	27.86	0.593036	2.54142e-28	0.655144	1.99998e-19	0.108779	0.175323	0.651624	1.18772e-17	1.06622	1.07322e-54	0.370299	9.02435e-07	0.475565	1.16802e-19	0.112299	0.0756063	1.17149	3.47593e-87	-0.184565	0.00443557	0.470579	6.10542e-12	-0.27827	0.000219387
NCU00857	hypothetical protein	4.77	4.15	6.78	7.19	6.46	6.57	7.28	7.53	3.51	3.73	3.65	3.24	4.14	4.1	5.73	6.11	8.91	8.68	7.27	7.29	6.59	7.13	11.6	12.04	0.672109	7.03148e-20	1.28032	6.64496e-42	0.0645996	0.381087	1.07218	1.84694e-26	0.525928	5.10774e-08	0.737275	3.38221e-14	0.995197	5.59212e-37	0.272742	0.000872617	0.783849	4.95573e-26	-0.301834	0.0015815	0.978491	1.70155e-28	-1.01304	8.12349e-24
NCU00859	hypothetical protein	18.72	18.63	3.52	3.28	5	4.19	25.04	25.18	8.87	8.78	8.38	7.4	4.69	3.65	38.42	37.32	8.54	7.7	6.32	6.53	2.09	2.96	29.23	26.21	0.0595545	0.0609005	-0.0142464	0.224582	0.164461	0.0938877	-0.217573	0.0136925	2.97483	0	-0.70949	3.98728e-07	-0.416786	7.56416e-18	0.367788	0.000374635	3.26753	1.86282e-275	-1.13782	2.4516e-51	-1.15207	8.30561e-52	0.875602	1.37596e-14
NCU00860	ZIP family zinc transporter	8.04	7.39	9.16	9.6	9.71	10.08	7.44	8.47	7.49	7.82	7.98	7.54	9.39	9.67	6.45	6.49	12.05	11.16	11.3	11.33	12.65	13.93	7.13	7.48	-0.1262	0.0345149	0.600161	2.57651e-15	-0.0259532	0.446368	0.536806	2.389e-12	-0.556975	1.02729e-11	0.481858	5.06763e-12	0.174008	0.0141123	0.037402	0.329068	-0.864825	4.18789e-31	-0.0112069	0.170461	0.588955	2.54092e-15	-0.268131	0.000310432
NCU00861	hypothetical protein	0.07	0.08	0.08	0.11	0.12	0.04	0.08	0.16	0.08	0.15	0.12	0.04	0.19	0.04	0.16	0.2	0.08	0.08	0.08	0.15	0.23	0.04	0.16	0.16	0.434636	0.124959	-0.545102	0.149866	0.536832	0.370179	0.561012	0.171838	0.604879	0.0685111	0.213342	0.231423	-0.161139	0.175306	-0.569281	0.308637	0.230398	0.0888754	0.595597	0.104053	0.0504951	0.165436	-0.272608	0.192477
NCU00862	hypothetical protein	1.15	1.28	0.89	0.91	0.91	0.74	1.69	1.68	0.79	1.04	0.96	1.04	1.23	1.21	2.29	2.65	1.72	1.28	0.96	1.14	1.36	0.86	2.66	2.37	0.570484	8.41636e-05	0.702663	0.000228249	-0.127804	0.375132	0.0626018	0.23209	1.01914	4.40971e-10	-0.132954	0.162586	0.0196091	0.189493	0.512257	0.0110508	1.1717	2.28691e-12	-0.39543	0.0146013	0.307233	0.0206381	0.164296	0.12415
NCU00863	transcriptional regulator	2.32	2.44	3.71	3.61	2.72	3.26	23.88	20.5	3.57	4.37	3.96	4.52	4.73	4.01	18.17	18.98	8.02	8.61	5.56	4.71	6.51	6.91	25.33	24.62	0.170739	1.13503e-05	1.06648	2.46354e-38	-0.0988883	0.248092	0.268822	0.00151312	2.09298	2.33567e-218	0.621278	2.52501e-13	0.426777	2.21855e-23	0.698769	9.80591e-19	1.89848	4.8444e-258	0.746444	7.45546e-12	1.81292	2.4467e-84	0.218469	0.00908107
NCU00864	TIM-barrel enzyme family protein	17.29	16.17	30.64	29.67	29.51	30.07	129.93	135.97	37.88	36.31	35.62	32.8	41.88	38.72	145.65	147.82	60.92	56.06	46.17	45.92	65.92	62.76	163.14	163.15	0.291641	5.01862e-31	0.658144	1.31637e-49	0.104926	0.0486043	0.416218	6.33437e-18	1.86702	0	0.678352	8.06755e-57	0.151207	3.22848e-10	0.346853	9.23022e-16	1.33988	0	1.14929	1.0899e-81	1.80743	5.98817e-246	0.190699	0.000134497
NCU00865	oxalate decarboxylase oxdC	26.52	28.06	15.49	15.27	13.61	14.98	42.63	40.43	19.62	19.02	22.35	22.14	28.99	29.97	37.94	37.96	15.64	15.45	13.88	14.69	25	25.66	22.65	24.29	-0.823831	6.41741e-89	-0.314365	4.23325e-09	-0.212375	5.43192e-05	-0.647911	5.53789e-33	0.366537	6.44883e-21	-0.217796	3.50873e-07	-0.694464	6.00839e-61	0.121172	0.0372565	-0.110131	0.00241379	-0.495426	2.15848e-26	-0.809791	1.39958e-59	0.540237	9.02264e-25
NCU00866	DUF1275 domain-containing protein	0.22	0	0.48	0.37	0.35	0	0.18	0.48	0.49	0.17	0.98	0.4	0.31	0.49	0.76	1.11	0.28	0	0.09	0.08	0.2	0	0.13	0.07	-1.77083	0.00118732	-1.24176	0.00931048	-1.0857	0.00694607	-3.0864	5.63019e-09	1.24444	4.25488e-05	-1.98182	0.000330688	-3.25328	4.04097e-12	0.758944	0.220317	-0.0270177	0.112659	1.5753	0.00192883	0.333543	0.115592	0.694937	0.0153195
NCU00867	hypothetical protein	141.55	139.92	153.21	156.57	133.63	138.91	43.98	41.53	88.37	86.7	94.4	92.92	111.69	107.77	140.44	139.19	97.3	95.39	96.27	95.4	120.6	120.18	59.09	57.07	0.440517	1.24223e-52	0.139032	1.93114e-11	-0.1028	3.59421e-06	0.0276339	0.0648897	0.350605	9.51747e-83	0.135168	5.63641e-13	-1.26822	0	0.00859771	0.361168	-1.05278	0	-0.684533	1.71176e-287	-0.545501	7.3655e-190	-0.721792	0
NCU00868	hypothetical protein	34.6	32.94	10.8	13.21	10.23	9.7	7.87	7.32	8.75	8.9	13.39	12.6	19.28	20.42	33.53	32.17	7.65	7.49	7	7.07	8.03	7.4	9.2	8.82	0.244244	0.00220428	-0.221598	0.00522354	-0.565853	6.55772e-12	-0.894143	6.76056e-26	0.728938	6.79978e-45	-1.36015	4.85892e-74	-1.86716	6.98306e-188	0.106693	0.184091	0.221932	0.00204662	-1.93446	2.58855e-212	-2.15606	8.91227e-241	0.120811	0.0305487
NCU00869	hypothetical protein	2.47	2.39	2.41	2.18	1.56	1.81	2.46	2.5	2.23	2.06	2.28	2.16	2.72	3.03	7.55	7.76	2.22	1.91	1.99	2.07	2.48	2.17	4.49	4.07	0.786571	2.01325e-14	-0.0561659	0.174677	-0.0535844	0.413787	-0.131285	0.103041	1.41223	2.10829e-60	-0.306032	0.00350374	-0.838253	9.11428e-27	0.0215345	0.43049	0.880013	1.34939e-17	-0.178591	0.0311044	-0.234757	0.0113716	-0.0454893	0.178578
NCU00870	hypothetical protein	9	9.91	6.07	6.55	4.1	4.37	34.82	33.79	10.57	10.6	9.28	8.85	9.1	8.44	51.57	53.13	11.54	10.92	9.01	9.83	7.23	6.96	77.37	77.49	1.17283	0	0.0863536	0.0589099	0.217427	0.00391774	0.0498604	0.158428	2.5792	0	-0.30335	6.3197e-05	0.563544	3.45643e-89	0.25392	0.000385453	3.4461	0	0.165089	0.00414053	0.251443	5.62692e-05	0.527571	2.81524e-11
NCU00871	hypothetical protein	0.06	0.06	0.13	0	0	0	0.13	0.32	0.07	0.12	0.06	0	0.13	0	0.27	0.07	0.2	0.19	0.13	0.06	0.06	0.07	0.07	0.13	-1.20279	0.0489863	1.03986	0.0851855	1.53683	0.2546	1.56101	0.106001	1.34184	0.0404515	-0.00905003	0.279136	-0.72818	0.109265	1.01568	0.201496	0.622715	0.0751609	0.595597	0.127092	1.63546	0.0261102	-0.95068	0.149011
NCU00872	hypothetical protein	0.43	0.56	1.76	1.22	0.95	0.83	5.17	5.37	0.91	1.24	1.12	0.91	1.3	0.97	10.21	8.42	2.12	1.64	1.77	0.83	1.51	1.7	5.48	5.75	0.0881302	0.120763	0.798853	0.00193447	0.0673472	0.477056	0.329686	0.102695	3.03784	3.22539e-57	0.501912	0.0328431	-0.731151	4.99721e-09	0.536514	0.0460865	1.80478	2.46009e-20	1.12611	0.00114151	1.92496	7.63401e-09	-0.535642	0.0249463
NCU00873	hypothetical protein	2.28	2.18	3.62	2.27	2.37	2.13	23.18	24.39	2.92	2.8	2.73	1.96	2.73	2.39	33.26	32.56	6.49	5.72	3.98	4.1	4.74	5.11	27.9	29.91	0.278559	1.85684e-07	1.095	9.72705e-16	0.276142	0.116037	0.775002	7.91325e-07	3.68684	0	0.947229	1.61636e-10	-0.187982	7.18149e-05	0.596143	5.00987e-06	2.55163	1.43433e-213	0.358557	0.00936522	1.45356	5.41104e-24	-0.321048	0.0195508
NCU00874	hypothetical protein	1.22	1.65	1.83	1.85	1.45	1.31	3.81	3.75	1.72	1.71	1.64	1.35	1.96	1.53	6.64	6.31	3.27	3.03	2.7	2.67	3.2	2.94	7.03	6.49	0.83896	5.50951e-37	0.877386	5.7487e-20	0.192878	0.101978	0.838546	7.24789e-16	1.89124	1.254e-121	0.81426	3.82537e-17	0.0609583	0.0686891	0.231719	0.00833945	1.13794	5.26331e-61	0.261766	0.0057179	1.13915	2.34832e-30	-0.294634	0.00330058
NCU00875	hypothetical protein	0.07	0.25	0.34	0.31	0.24	0.35	1.51	1.2	0.39	0.51	0.32	0.46	0.28	0.54	2.94	2.96	0.68	0.7	0.71	0.52	0.67	0.57	2.73	2.59	0.971344	3.67929e-07	0.624823	0.026678	0.192878	0.403692	0.645901	0.035782	2.85391	1.83785e-28	0.596671	0.0431386	-0.149094	0.0838442	0.171801	0.33679	2.10814	4.34261e-19	1.54115	0.000804223	2.16597	1.02249e-06	0.260824	0.145669
NCU00876	ferric reductase transmembrane component	1.52	1.9	0.92	0.53	0.83	0.84	1.38	1.79	2.89	3.43	2.5	2.56	1.71	1.88	3.78	3.94	4.9	4.84	3.39	3.16	3.25	3.22	2.63	2.76	0.764844	1.87056e-07	0.623147	5.64241e-09	0.315877	0.0205608	0.364974	0.00191011	1.10845	4.38273e-17	0.852076	7.59325e-10	-0.519345	6.50487e-06	0.57405	2.99211e-07	-0.262968	0.00512228	0.890139	7.55812e-11	1.51329	2.89238e-33	1.80583	1.47156e-22
NCU00877	hypothetical protein	1.8	2.49	2.16	3	3.93	3.08	50.62	43.8	8.65	6.87	6.08	6.04	9.57	7.98	13.49	13.94	12.42	12.52	9.85	9.73	11.01	11.36	31.61	26.1	-0.715939	6.82153e-30	0.689046	6.7214e-09	0.335475	0.0286379	0.672657	5.64216e-07	0.648286	4.5425e-09	0.354797	0.00148659	1.06887	1.81771e-35	0.351864	0.00280731	1.36236	4.88887e-52	1.8599	9.68621e-24	2.54895	4.32718e-53	1.24434	3.43284e-11
NCU00878	hypothetical protein	263.29	264.44	146.17	153.72	72.81	76.17	13.47	14.56	34.78	35.04	36.34	36.13	50.49	49.16	58.23	62.62	28.86	27.73	21.86	23.38	17.86	16.45	7.19	7.72	-0.914878	1.22295e-17	-0.302389	3.17527e-07	-0.0673286	0.206293	-0.694414	2.77511e-27	0.282542	2.7361e-10	-1.53312	5.5413e-129	-3.02085	0	0.324697	4.03986e-06	-1.20518	1.04925e-32	-2.91486	0	-3.21725	0	-2.03801	0
NCU00879	WD domain-containing protein	27.42	26.48	30.83	31.09	29.65	30.32	45.79	47.65	29.95	30.25	30.9	27.98	32.24	33.47	37.95	39.16	44.94	40.21	39.43	42.87	43.67	41.28	61.27	64.29	0.422939	1.93301e-50	0.500511	7.81834e-48	0.0270811	0.33148	0.478104	4.08954e-42	0.233558	4.8145e-12	0.373389	3.22974e-28	0.701704	1.1233e-122	0.0494883	0.0961268	0.561873	1.14919e-84	0.159872	7.9261e-06	0.660384	1.19215e-78	-0.0679025	0.0214773
NCU00880	phospholipase A-2-activating protein	23.87	23.86	24.99	26.19	24.91	24.78	78.11	81.06	33.57	32.72	31.11	31.27	34.67	33.6	58.15	58.86	37.83	37.91	38.13	35.94	41.03	39.58	87.13	89.35	0.147648	2.7616e-13	0.193167	2.87051e-10	0.0831145	0.0166438	0.242745	2.46584e-14	0.778299	1.29293e-170	0.241177	2.52863e-15	0.592358	5.58583e-157	0.0335364	0.183179	1.12948	0	0.474168	4.59093e-43	0.667336	1.00418e-87	0.288926	6.72249e-17
NCU00881	hyphal anastamosis-7	44.24	44.44	145.95	144.73	139.19	138.17	56.83	56.24	76.1	77.88	76.46	72.93	66.87	66.89	67.99	64.04	101.61	99.7	96.92	95.77	83.48	81.43	123.88	120.85	1.11308	0	0.390156	3.46377e-54	0.0359835	0.170042	0.358169	8.70898e-44	-0.0157803	0.0933629	0.304286	2.14831e-28	0.889595	2.10675e-272	0.0679705	0.00529981	0.569529	9.78766e-128	0.794796	2.81181e-149	1.18495	0	-0.954588	0
NCU00882	hypothetical protein	0	0	0	0	0	0	0	0	0	0	0	0	0	0	0	0	0	0	0	0	0	0	0	0
NCU00883	hypothetical protein	2.76	3	4.5	4.94	5.46	5.63	4.83	5.1	3.72	3.73	3.49	3.43	3.65	3.33	2.98	2.66	5.69	5.4	5.16	5.42	5.19	4.57	5.87	5.56	0.201009	0.00192718	0.573921	2.98255e-13	0.103949	0.210286	0.591708	5.98481e-13	-0.308505	0.000268847	0.483763	4.91845e-09	1.01959	8.54533e-33	0.0861615	0.166921	0.227325	0.000319329	0.37184	1.64086e-05	0.945761	1.2725e-29	-0.447694	4.86897e-08
NCU00884	NAD dependent epimerase/dehydratase	43.4	42.35	42.61	43.26	55.48	56.88	123.75	125.38	88.76	92.01	83.5	79.22	111.31	103.58	190.5	188.18	115.58	108.89	90.86	85.74	118.43	122.7	234.88	227.87	0.890904	0	0.312137	1.00397e-37	0.145027	1.31021e-07	0.109383	2.05031e-05	0.818854	0	0.168074	1.91301e-13	0.288146	8.4295e-64	0.347781	1.11373e-44	0.938927	0	1.07774	7.20282e-272	1.38988	0	0.927932	1.20221e-188
NCU00885	hypothetical protein	0	0	0	0.04	0.04	0.11	0.27	0.23	0.04	0	0	0.04	0	0.08	0.35	0.35	0.04	0.04	0.04	0	0.15	0	0.2	0.27	-0.0958784	0.178741	1.03986	0.147434	-0.04813	0.519813	-0.0239508	0.283131	3.18984	2.60401e-05	0.99095	0.132895	-0.576176	0.0658706	1.01568	0.314831	1.62272	0.00487514					0.0493204	0.233491
NCU00886	hypothetical protein	8.29	9.17	10.28	10.23	9.7	9.9	5	5.51	12.02	11.46	12.49	11.17	11.25	12.01	3.4	3.2	17.6	16.49	17	16.42	15	13.2	6.66	6.26	0.29441	0.00231984	0.539582	1.49174e-14	-0.0212017	0.455176	0.488111	5.53157e-12	-1.81324	6.22496e-64	0.281425	8.02097e-05	0.966407	5.58547e-15	0.0302693	0.349124	-1.12826	3.11932e-39	0.429096	6.69394e-08	0.968678	1.00467e-37	0.212986	0.0026871
NCU00887	hypothetical protein	1.65	1.83	1.84	2.25	2.9	2.86	2.81	3.05	3.06	2.7	2.78	2.06	1.85	2.52	1.97	1.79	5.71	4.07	4.39	4.08	3.34	2.87	4.29	4.18	0.526793	0.000520316	0.765107	9.78476e-07	0.236675	0.193831	0.793665	3.36873e-06	-0.213396	0.0551631	0.512457	0.00356124	1.17243	1.89892e-10	0.208117	0.119147	0.446574	0.000972197	0.727362	0.000118519	1.49247	8.64207e-17	0.25421	0.0638335
NCU00889	RAB family GTPase	28.19	28.91	15.99	16.96	15.58	16.28	29.99	30.86	14.52	14.2	15.59	14.56	16.44	14.28	17.34	18.14	22.41	21.24	21.4	21.21	19.29	18.19	30.11	31.45	0.014583	0.15415	0.604591	7.31245e-28	-0.0773277	0.18211	0.491502	5.39451e-19	0.209318	5.79098e-05	0.288735	2.07776e-07	0.79386	1.51471e-59	0.035762	0.281932	0.714443	6.40271e-51	-0.990007	1.71667e-83	-0.385415	2.85754e-17	-0.122279	0.0117606
NCU00890	glycosylhydrolase family 2-1	0.52	0.49	0.58	0.62	0.54	0.48	7.04	7.75	0.96	1.08	0.94	0.57	0.73	0.97	9.06	10.36	1.55	1.17	1.06	1.25	1.41	1.13	11.81	11.47	0.652488	2.41305e-24	0.414146	0.00691853	0.426066	0.0493892	0.608486	0.00112413	3.50969	2.83542e-204	0.579448	0.00105172	0.259715	5.06798e-06	0.231725	0.134098	3.18995	1.36709e-225	1.00613	2.46668e-06	1.42028	5.36037e-12	0.339407	0.0441044
NCU00891	xylitol dehydrogenase	5.88	6.1	6.97	6.52	5.9	5.93	29.47	27.81	10.49	10.36	11.14	10.92	11.65	11.36	12.92	12.65	14.71	14.63	12.93	12.29	12.69	13.8	23.73	23.3	-0.251039	2.35171e-13	0.525543	3.81153e-26	-0.0882182	0.105334	0.213131	1.6479e-05	0.172838	0.000123619	0.211136	1.26459e-05	0.881079	4.4628e-96	0.224194	4.69368e-06	0.842781	1.0087e-90	0.762934	1.34195e-35	1.28848	4.2552e-115	0.67795	3.02406e-30
NCU00892	methionine-6	10.1	9.56	29.92	29.07	34.02	33.38	9.01	9.12	16.16	16.57	18.62	19.55	17.35	17.51	5.93	5.22	21.24	20.89	23.97	24.23	24.57	24.35	8.89	8.58	-0.0416724	0.117981	0.313804	8.03946e-12	-0.214808	1.60703e-05	0.329899	1.95747e-14	-1.46516	2.25493e-121	0.481927	2.88321e-27	0.507623	3.28678e-12	-0.230903	1.29087e-07	-1.43947	2.47208e-164	0.741958	1.77887e-41	1.05576	8.24654e-90	-0.506608	4.79084e-34
NCU00893	folC	2.93	2.89	2.94	3.59	3.56	3.99	3.03	2.11	3.27	4.77	3.43	3.01	2.97	3.1	2.41	1.73	4.61	6.42	4.31	5.44	3.31	4.16	4.49	4.65	0.831873	2.049e-11	0.452861	8.68654e-06	0.318696	0.0137067	0.59351	2.08891e-07	-0.553525	3.48057e-05	0.303408	0.00672103	1.14704	4.36578e-18	0.178047	0.0677142	0.290108	0.00157067	0.472199	3.61738e-05	0.92506	2.44944e-16	-0.0156449	0.219486
NCU00894	hypothetical protein	113.79	116.74	100.26	100.01	115.7	121.65	49.1	41.36	118.45	119.64	122.42	124.46	100.04	110.52	42.63	38.59	105.45	110.66	106.86	109.87	108.16	114.25	44.38	45.07	-0.0168813	0.130039	-0.139282	2.36521e-12	-0.0573869	0.00556789	-0.193518	3.89212e-22	-1.37303	0	0.0810831	4.40399e-05	0.139247	8.72209e-06	-0.0031503	0.434106	-1.31487	0	0.0482672	0.00331585	-0.0910147	1.50528e-06	0.305949	1.62777e-51
NCU00895	RAB GTPase Ypt5	98.81	99.85	90.07	89.69	87.53	89.36	193.08	205.28	114.44	115.23	105.84	108.64	123.34	118.33	179.87	181.14	134.51	135.95	133.14	133.14	148.72	140.3	217.97	214.68	0.116348	2.08641e-11	0.236398	9.23926e-26	0.0915916	0.00029567	0.303924	3.32932e-39	0.580912	2.63772e-170	0.260707	2.78966e-32	0.259916	1.37008e-46	0.0240653	0.183302	0.580121	4.29197e-203	0.211217	7.92723e-19	0.447615	1.71002e-82	0.260411	7.56236e-25
NCU00896	0	20.94	22.18	24.15	24.67	24.77	25.44	28.69	28.66	23.03	24.45	23.9	23.85	29.84	28.31	28.93	26.72	25.66	27.48	27.03	29.61	31.66	30.69	26.08	27.98	-0.0907829	0.00410492	0.160914	1.41618e-05	-0.00968516	0.464022	0.242604	1.77047e-10	-0.0608542	0.0169843	0.103368	0.00163363	-0.0438424	0.0583079	-0.0913758	0.015194	-0.208064	1.90342e-09	0.142188	0.000118438	0.303102	5.72674e-15	-0.0307898	0.116337
NCU00897	Sin3 complex subunit	6.7	6.7	5.46	5.69	6.14	5.84	14.28	12.89	6.1	5.94	5.78	5.24	6.04	6.8	11.96	11.46	7.41	7.15	7.11	6.78	6.76	6.76	10.31	11.11	-0.343444	1.87148e-11	0.275317	2.95056e-05	0.121795	0.106278	0.328452	2.89063e-06	0.86772	4.37689e-46	0.075441	0.0940764	-0.129104	0.00454427	0.0686593	0.201727	0.663175	1.50881e-27	-0.154279	0.0065648	0.121037	0.0141625	-0.0121646	0.212925
NCU00898	hypothetical protein	9.28	9.85	8.71	9.08	8	8.86	30.12	29.94	10.69	11.39	9.91	10.06	10.83	10.68	23.62	23.13	14.86	15.13	13.71	14.3	15.58	15.7	32.29	31.64	0.0879858	0.00794592	0.441421	7.51777e-13	0.139923	0.0522316	0.482038	1.15127e-13	1.12172	6.58041e-88	0.542532	2.66123e-18	0.450791	1.15438e-25	0.0993051	0.0752883	1.02998	2.92499e-104	0.209205	0.000615108	0.650626	1.33391e-24	0.171362	0.00608204
NCU00899	hypothetical protein	18.27	18.29	15.71	16.81	17.07	16.45	21.57	19.95	24.65	24.79	22.15	20.9	24.26	24.53	34.42	34.06	22.6	22.69	18.88	22.74	22.16	19.87	24.07	23.26	0.187939	1.70358e-06	-0.126112	0.000496848	0.194844	3.0722e-06	-0.0521751	0.0740594	0.490043	6.22206e-43	-0.213363	7.41775e-08	-0.533436	6.81915e-49	0.120907	0.00408941	0.169969	4.82216e-06	0.435926	1.00214e-26	0.309813	5.85355e-14	0.408751	1.36972e-20
NCU00900	hypothetical protein	15.4	14.99	21.6	21.55	22.62	21.39	24.68	24.17	25.9	25.62	23.61	25.95	26.76	25.58	27.44	27.94	26.85	30.29	28.54	29.62	30.11	32.34	33.56	34.29	0.472536	5.71804e-34	0.150309	5.95428e-05	0.0514459	0.18795	0.226164	1.02492e-08	0.0830043	0.006898	0.256075	2.90634e-11	0.292072	4.80218e-15	-0.0244099	0.3039	0.119001	0.000160938	0.762114	4.97796e-62	0.912423	1.79138e-91	0.203133	9.51188e-07
NCU00901	ultraviolet-sensitive-6	4.35	4.56	6.95	7.44	7.94	8.21	11.87	12.51	6.16	5.92	6.15	6.13	6.4	5.9	6.72	6.94	10.02	9.7	9.32	10.1	9.78	8.52	12.65	12.15	0.0231725	0.131712	0.708318	7.11198e-36	-0.0284821	0.408004	0.658002	7.98505e-31	0.151897	0.00272533	0.574502	2.55172e-23	0.859069	5.78382e-60	0.021834	0.357179	0.436464	5.86564e-20	0.439209	4.40717e-11	1.14753	1.42216e-79	-0.225208	8.6297e-05
NCU00902	white collar-2	9.93	10.64	22.25	23.4	26.36	24.84	33.06	33.39	25.73	25.07	25.13	25.65	23.87	23.87	32.02	32.92	29.67	30.6	28.29	28.33	30.58	30.01	41.81	42.84	0.348019	7.24109e-31	0.247443	6.01178e-13	-0.00369403	0.504463	0.152661	8.79971e-06	0.445201	1.08566e-37	0.345226	1.79699e-22	0.381732	2.67849e-36	0.0910873	0.0082684	0.481708	1.01544e-55	1.30536	2.18834e-185	1.5528	5.75318e-281	0.156838	1.023e-05
NCU00903	hypothetical protein	93.43	91.34	145.97	141.05	127.32	129.45	359.89	374.29	233.9	229.37	212.85	214.84	241.83	241.49	352.47	351.01	278.58	266.9	258.14	245.61	290.87	293.89	482.58	480.01	0.387605	2.42356e-168	0.236446	1.0029e-39	0.105998	9.30637e-08	0.225063	3.93009e-33	0.543885	4.76874e-231	0.277885	1.28607e-56	0.450966	1.48393e-221	0.117381	8.44096e-11	0.716966	0	1.32743	0	1.56387	0	0.582757	4.85493e-163
NCU00904	D-lactate dehydrogenase	23.66	23.1	20.45	20.61	19.04	19.98	72.2	68.14	53.92	54.42	50.73	51.37	48.37	49.77	33.78	32.59	50.71	49.77	43.84	43.49	43.38	43.5	43.47	43.77	-0.678228	2.83514e-107	-0.113841	0.000113916	0.0796195	0.0164486	-0.231724	2.07053e-12	-0.555853	4.76672e-54	-0.164295	5.48891e-07	0.403577	1.19153e-27	0.197503	8.10018e-09	0.0120184	0.0857183	1.21325	2.35022e-228	1.0994	1.97483e-178	1.31185	4.85885e-239
NCU00905	N-acylethanolamine amidohydrolase	15.15	15.69	36.37	37.43	29.83	29.47	13.83	12.34	7.78	8.34	8.12	6.97	7.45	7.89	11.66	12.08	9.04	11.08	8.84	8.42	9.15	9.71	15.4	15.73	0.248882	1.94265e-06	0.320694	1.09531e-06	0.0904308	0.192201	0.18676	0.00411337	0.631351	8.9916e-22	0.299072	1.13289e-05	0.389698	1.65321e-12	0.224365	0.00118277	0.721977	8.80602e-35	-0.933698	7.81049e-54	-0.613004	7.31834e-27	-2.28535	0
NCU00906	hypothetical protein	4.39	4.6	19.99	19.58	20.76	22.88	7.24	6.53	10.62	12.32	16.74	16.71	17.06	15.48	2.95	3.33	12.01	12.84	9.98	9.55	8.88	8.25	12.37	12.03	0.824416	1.19551e-28	0.114228	0.0241655	-0.547952	3.45882e-19	-0.783582	8.62591e-36	-2.36974	1.96518e-175	-0.9241	1.58768e-45	1.95466	7.35642e-103	0.349858	4.75957e-07	0.509025	7.81607e-14	1.35549	2.84629e-61	1.46972	1.2486e-73	-0.237731	2.19785e-06
NCU00907	hypothetical protein	0	0	0.19	0.39	0	0	0	0.19	0	0.38	0.19	0.39	0.39	0.4	0	0	0	0	0	0	0	0	0.2	0	0.0195989	0.199817			-0.633093	0.396732																	0.0493204	0.232114
NCU00911	polysaccharide synthase Cps1p	45.99	46.08	96.11	98.14	83.51	80.59	69.07	74.47	146.08	144.17	122.32	118.41	116.09	111.88	100.02	103.5	183.58	177.52	156.66	154.35	107.29	105.74	131.34	135.23	0.891601	0	0.315415	6.76729e-113	0.265869	3.15144e-65	0.365132	3.15908e-126	-0.162586	1.38033e-21	-0.0965917	8.4638e-09	0.38867	1.14741e-119	0.216152	1.47688e-54	0.322676	1.91035e-86	1.65717	0	1.97259	0	0.312575	6.50286e-75
NCU00912	hypothetical protein	2.04	1.76	4.78	3.87	4.76	4.05	7.38	6.52	3.98	4.35	3.77	3.42	3.06	3.37	3.92	4.07	7.93	7.54	5.37	6.21	4.89	5.26	7.83	8.26	0.21074	0.0052424	0.892155	1.85233e-18	0.205254	0.102625	0.67915	1.99705e-09	0.317049	0.00267648	0.661725	3.33763e-08	1.00879	1.1666e-22	0.418259	1.87527e-05	0.664109	1.4817e-12	1.13177	1.22248e-15	2.02393	2.42871e-60	-0.26102	0.0106397
NCU00913	GPI-anchored wall transfer protein 1	18.63	18.74	23.46	21.91	20.33	22.55	18.98	18.85	24.72	25.4	22.08	23.3	20.55	22.08	23.32	23.1	29.74	32.63	29.27	29.27	24.92	27.99	23.86	23.17	0.310297	1.50946e-10	0.318246	3.46286e-14	0.136078	0.00532829	0.359017	4.85508e-16	0.114776	0.00305596	0.31436	7.0058e-12	0.0203123	0.145847	0.0953069	0.0201469	-0.179272	1.13133e-05	0.431356	6.26732e-20	0.749602	1.87876e-61	0.00738971	0.213446
NCU00914	serine/threonine protein kinase-16	14.65	14.97	15.86	15.37	15.05	15.22	17.3	16.4	11.02	12.54	11.33	11.24	11.31	11.19	13.04	13.23	16.96	16.24	14.6	15.69	16.74	15.29	18.7	20.2	0.204541	1.0811e-08	0.484477	1.12139e-31	0.0653222	0.147135	0.428792	2.09684e-23	0.238709	2.28588e-08	0.523982	9.11865e-35	0.563803	6.13517e-47	0.121008	0.00248683	0.27853	1.20503e-14	-0.341734	1.44847e-16	0.142743	5.28665e-05	-0.491552	2.29679e-31
NCU00915	aspartyl-tRNA synthetase	186.38	188.42	228.22	223.13	143.74	144.28	31.66	32.55	87.59	86.86	88.14	90.28	92.62	91.47	80.7	78.66	95.68	99.13	101.01	101.91	98.34	98.04	43.48	44.91	0.480847	1.18814e-49	0.166267	4.7651e-16	-0.0371339	0.0873681	0.177361	3.69505e-18	-0.217489	1.74118e-24	0.083533	2.11588e-05	-0.822404	2.68944e-220	-0.0482286	0.0163738	-1.12343	0	-1.10552	0	-0.939256	0	-1.33621	0
NCU00916	membrane bound cation transporter	28.95	31.03	28.18	28.69	23.21	23.09	39.88	41.31	32.88	33.16	30.7	30.31	35.83	34.78	37.8	40.68	37.58	37.46	35.41	36.17	32.44	31.53	44.48	43.94	0.120834	1.68412e-05	0.181786	8.88903e-09	0.111402	0.00207914	0.224176	1.60777e-11	0.156889	1.60164e-07	-0.143894	7.89365e-06	0.167242	9.73406e-09	0.0690113	0.028783	0.468025	2.44791e-50	0.143012	6.5411e-06	0.324797	2.10851e-23	0.107845	0.000809885
NCU00917	hypothetical protein	6.95	5.52	7.34	7.47	7.9	8.36	8.86	8.9	5.85	5.16	5.86	5.81	5.7	5.31	7	7.33	9.52	10.16	8.56	8.44	7.48	8.04	12.08	11.9	0.431434	4.27069e-12	0.843281	4.94449e-30	-0.0924484	0.227704	0.539023	1.06496e-12	0.383342	4.52678e-07	0.493148	2.88578e-10	0.739753	1.12549e-28	0.21181	0.00197778	0.629947	1.03543e-22	-0.185445	0.00571195	0.657837	1.03834e-20	-0.341264	5.46427e-06
NCU00918	hypothetical protein	27.76	29.07	28.82	27.79	23.06	22.41	91.78	86.29	40.96	39.5	34.68	36.5	39.36	38.65	78.85	79.96	51.83	53.15	46.12	44.73	54.39	54.25	84.54	88.39	-0.0437169	0.0193262	0.385055	3.10255e-30	0.17016	1.34434e-05	0.345037	1.65578e-21	1.0273	1.54735e-242	0.479945	1.84997e-45	0.122023	5.32677e-07	0.210178	4.62534e-10	0.669378	3.58341e-128	0.503104	1.53461e-38	0.888159	5.26642e-130	0.335121	8.11096e-17
NCU00919	ATP-dependent RNA helicase rok-1	2.37	1.9	16.68	17.81	28.85	27.88	0.2	0.21	9.96	9.66	12.87	13.09	11.24	10.35	0.24	0.29	9.51	9.98	12.76	13.81	15.48	15.67	0.44	0.57	1.29862	8.41636e-05	-0.00818164	0.229063	-0.40989	2.72052e-11	0.028547	0.188136	-5.33936	1.04515e-260	0.529765	2.09281e-21	0.925541	0.00155884	-0.446619	2.2417e-13	-4.94358	0	2.19602	6.78161e-125	2.18784	3.76474e-122	-0.406152	2.1334e-15
NCU00920	isoleucyl-tRNA synthetase	10.1	8.71	19.24	18.93	21.46	21.46	4.49	4.27	12.23	11.57	14.71	15.01	13.51	13.58	2.87	3.23	17.42	16.6	19.04	19.1	19.87	18.32	5.8	5.65	0.385871	1.58285e-06	0.516515	9.01586e-26	-0.325738	7.21189e-10	0.354999	5.29772e-15	-2.14867	9.68384e-186	0.497546	1.38195e-26	0.906808	4.1128e-23	-0.164222	0.000296553	-1.73941	5.17415e-198	0.33726	7.84331e-10	0.853775	7.52151e-61	-0.357548	1.62826e-15
NCU00921	hypothetical protein	5.52	6.06	7.45	7.15	6.71	7.01	7	7.76	3.62	3.88	3.96	3.91	5.2	5.42	6.12	5.11	9.02	8.79	7.81	7.41	8.62	7.79	12.83	11.87	0.728873	6.13234e-30	1.16622	1.80846e-47	-0.112691	0.209527	0.828249	1.21632e-23	0.0342718	0.106841	0.561413	8.35233e-14	1.09877	1.04435e-57	0.225277	0.00141798	0.571626	9.60048e-21	-0.639941	8.00633e-14	0.526276	6.18852e-14	-0.804627	1.13683e-22
NCU00922	hypothetical protein	0	0	0	0	0	0.23	0	0	0	0	0	0	0	0	0	0	0	0	0	0	0	0	0	0
NCU00923	topogenesis of outer membrane beta barrel protein 37	41.8	42.69	27.88	27.11	27.37	27.76	31.87	31.12	48.73	49.06	50.08	47.25	55.54	53.38	24.8	24.1	50.01	50.43	47.8	45.19	44.01	45.63	35.8	36.74	0.201857	5.7579e-07	0.0390489	0.0745561	-0.000255876	0.523097	-0.0743371	0.0137067	-1.15377	3.77015e-180	-0.279007	5.36499e-16	0.568123	6.67718e-37	0.11313	0.00160805	-0.306637	2.53784e-16	0.212938	6.26529e-10	0.251987	3.27398e-13	0.829448	4.89892e-96
NCU00924	glycosylphosphatidylinositol transamidase-2	20.45	22.96	26.83	24.86	27.42	28.73	25.06	26.02	29.1	28.71	29.52	29.04	30.2	29.7	30.56	30.7	40.28	37.85	37.46	38.59	36.72	37.42	36.13	34.86	0.472438	4.38408e-25	0.43512	2.93362e-24	-0.0261373	0.374662	0.369316	1.23893e-17	0.0343004	0.0731777	0.309984	5.85139e-13	0.211415	4.77932e-07	0.0396668	0.210305	-0.0642684	0.0157198	0.416245	1.01782e-17	0.851365	5.00024e-77	0.185569	3.53763e-05
NCU00925	pescadillo	25.45	25.24	59.32	59.16	75.74	76.51	0.68	1	31.27	33.17	40.43	40.19	36.06	35.21	0.49	0.43	22.31	21.14	28.83	31.44	32.71	31.22	1.25	1.6	0.760865	0.000161424	-0.569165	4.18794e-38	-0.328238	2.29514e-17	-0.425651	3.38271e-28	-6.28893	0	-0.154664	4.03557e-05	1.64622	4.91835e-11	-0.471753	5.95601e-25	-4.48805	0	0.34824	4.09331e-17	-0.220925	5.09253e-07	-0.550749	7.85017e-65
NCU00926	hypothetical protein	2.62	2.82	4.46	4.16	5.59	4.73	3.79	3.71	3.56	3.82	4.61	3.85	4.15	3.57	2	2.3	4.62	4.99	5.02	5.04	5.15	5.09	3.61	4.16	0.0500527	0.136112	0.381295	4.46175e-05	-0.20202	0.0574111	0.24473	0.00410321	-0.845287	5.36491e-13	0.407845	1.23065e-05	0.855277	5.7315e-13	-0.065455	0.281131	-0.397855	5.92523e-06	0.443405	2.26757e-05	0.8247	2.16867e-15	-0.0234916	0.199387
NCU00927	kinesin	6.97	6.62	11.21	11.09	11.25	11.27	8.93	8.87	10.04	9.6	9.31	9.35	8.72	8.89	8.12	7.78	14.35	13.68	12.62	13.4	12.74	13.19	15.05	14.69	0.740883	2.45088e-56	0.516246	1.6589e-29	0.068129	0.166817	0.475665	1.41156e-23	-0.144876	0.00150614	0.558505	6.69623e-31	0.901702	6.36202e-78	0.108709	0.0121916	0.198322	4.80019e-07	0.530577	6.557e-23	1.04682	1.43713e-97	-0.253817	1.05652e-07
NCU00928	UPF0183 domain-containing protein	6.29	6.23	3.59	3.22	3.94	3.65	30.16	28.89	3.8	4.31	4.1	4.64	4.18	4.75	16.93	17.2	10.11	10.26	8.37	8.69	6.78	6.95	31.53	30.86	0.0778345	0.0115521	1.32784	3.13468e-57	-0.110152	0.233922	0.961694	4.66853e-29	1.93632	2.30032e-159	0.62288	3.44019e-12	0.869477	8.19486e-85	0.255996	0.000349234	2.18292	0	-0.624397	6.39902e-12	0.703444	9.42065e-22	0.363236	0.000267828
NCU00929	hypothetical protein	3.2	3.31	3.01	3.11	2.95	2.69	3.52	3.24	1.94	2.33	2.41	2.25	2.68	2.49	4.44	3.91	4.08	4.21	3.54	3.57	3.54	3.46	4.51	4.81	0.462747	1.99238e-10	0.95261	1.97948e-29	-0.123992	0.183944	0.606347	1.86797e-12	0.69291	4.50282e-18	0.440339	1.16811e-07	0.158789	0.00645367	0.222271	0.00371873	0.41136	3.42476e-09	-0.603384	4.01739e-12	0.349225	9.85129e-07	-0.392773	4.60641e-06
NCU00930	translocase of inner mitochondrial membrane 10	78.98	78.13	87.96	84.29	106.33	98.25	52.29	63.05	101.04	98.3	98.62	99.07	107.99	99.05	42.34	47.26	104.45	93.54	117.8	111.79	106.41	101.66	67.74	63.27	0.19688	1.75954e-05	0.00927963	0.20806	-0.021034	0.377483	0.202485	1.81971e-08	-1.17492	1.35028e-145	0.0166197	0.197309	0.516315	7.05881e-24	-0.21424	1.21257e-08	-0.675227	1.95623e-59	0.343463	2.34432e-18	0.352742	3.3522e-19	0.234242	1.10127e-09
NCU00931	lysyl-tRNA synthetase	14.03	14.71	26.44	26.25	35.84	39.82	0.5	0.59	13.64	12.18	13.07	13.03	10.15	10.39	0.58	0.67	16.56	16.74	17.71	17.59	13.34	13.64	0.99	1.19	0.983073	0.00010024	0.37918	4.52489e-10	-0.0211909	0.441792	0.434244	9.51309e-13	-4.00919	2.87728e-158	0.401177	4.7724e-09	0.770626	0.000971417	-0.0762552	0.134828	-3.63974	2.41382e-195	-0.151858	0.00410135	0.227322	3.38167e-05	-1.00988	3.10197e-75
NCU00932	hypothetical protein	0.02	0	0.03	0.05	0	0	0.03	0.05	0	0	0	0	0	0.03	0	0	0.03	0.03	0	0.03	0	0.03	0	0											-0.00905003	0.279136			1.01568	0.314831					1.0505	0.0969715
NCU00934	hypothetical protein	0.64	0.13	0.91	0.13	0.26	0.52	0.13	0.13	0	0.13	0.26	0.13	0.66	0.14	0.27	0.27	0.54	0	0	0.26	0.13	0.4	0.41	0	0.604561	0.137916	2.03986	0.0479924	-1.63309	0.238238	-0.608913	0.196861	-0.565046	0.0865494	-0.594013	0.162606	-0.406251	0.154753	1.01568	0.249299	-0.377285	0.0859064	-2.57433	0.0111837	-0.534467	0.100694	-1.36572	0.0410359
NCU00935	hypothetical protein	154.67	150.07	163.68	157.46	192.74	194.68	54.58	52.5	89.93	92.17	97.88	97.22	97.92	107.32	68.9	65.97	124.73	134.94	121.08	125.03	105.09	110.32	80.95	84.44	0.625989	6.49718e-137	0.512302	1.27433e-153	-0.103938	1.97611e-06	0.329988	1.99463e-64	-0.604076	1.40277e-160	0.0717261	0.000143904	0.293956	2.23059e-35	0.0783765	2.69992e-05	-0.381845	2.66913e-74	-0.741879	0	-0.229576	5.22003e-42	-0.715299	0
NCU00936	succinate semialdehyde dehydrogenase	21.86	22.33	30.69	31.16	25.86	27.63	162.97	165.75	58.97	56.8	49.66	49.62	44.11	45.07	145.73	143.38	68.03	68.12	52.59	51.01	52.02	47.9	182.55	176.38	0.127354	1.93322e-12	0.237016	2.13239e-15	0.218437	9.47255e-11	0.0554245	0.037022	1.70736	0	0.168777	7.26124e-07	0.310935	3.2337e-60	0.400028	4.48876e-37	1.84952	0	1.39859	3.11339e-274	1.6356	0	0.692751	9.11754e-74
NCU00937	beta-glucuronidase	0.72	0.7	0.71	0.79	0.36	0.72	13.23	13.41	2.22	2.11	1.86	1.96	2.57	2.14	32.09	32.64	2.88	3.04	1.98	2.25	1.85	2.14	20.01	21.01	0.620986	9.71577e-29	0.454561	0.000486173	0.171549	0.229531	0.137897	0.12759	3.78285	0	-0.235587	0.0448354	-0.659106	7.63536e-49	0.488212	0.000898681	3.35933	1.65779e-307	1.60149	3.97221e-16	2.05605	6.16743e-29	1.34947	2.45545e-11
NCU00938	hypothetical protein	23.07	23.35	73.77	76.97	67.63	68.13	24.12	24.56	36.13	36.82	32.49	32.4	27.65	26.27	19.97	19.44	56.64	53.18	52.32	50.02	39.61	37.86	54.56	52.6	1.13631	1.94058e-214	0.590089	1.13985e-74	0.163751	2.36458e-05	0.650726	1.57533e-81	-0.45134	6.85518e-24	0.524513	7.05441e-43	1.44245	0	0.103114	0.00077189	0.466595	4.68899e-48	0.653966	1.53713e-61	1.24405	3.31909e-262	-1.21152	0
NCU00939	development and carotenogenesis control-1	11.31	11.07	22.67	24.6	19.22	19.46	17.88	17.31	13.05	13.03	11.71	11.03	7.7	8.1	17.78	18.59	13.96	14.29	13.85	13.8	13.44	12.59	23.16	23.35	0.401905	6.11941e-45	0.115498	0.000302963	0.195475	2.73016e-07	0.279673	6.92107e-15	1.20391	2.09866e-232	0.721323	3.75856e-72	0.354122	6.9171e-36	0.0313003	0.227397	0.836711	7.88873e-164	0.22035	3.43258e-10	0.335848	1.32491e-21	-1.05376	2.81776e-248
NCU00940	hypothetical protein	0	0	0	0	0	0	0	0	0	0	0	0	0	0	0	0	0	0	0	0	0	0	0	0
NCU00941	hypothetical protein	0.78	0.57	1.49	1.87	1.66	1.27	0.92	1	0.79	0.62	0.93	0.77	0.77	0.75	0.8	0.87	1.51	1.46	1.18	1.39	1.23	1.3	1.5	1.71	0.729657	1.64518e-08	1.08583	3.84359e-14	-0.277917	0.101347	0.593105	1.96596e-05	0.133873	0.068112	0.737763	3.85934e-07	0.938625	4.35804e-12	0.214804	0.0714322	0.334734	0.000960023	0.0421124	0.155634	1.12794	2.26669e-15	-0.985656	9.71412e-14
NCU00943	trehalase-1	11.47	11.92	1.18	1.62	1.23	1.5	81.91	82.89	85.27	85.23	75.23	72.1	83.16	79.87	106	104.6	50.09	48.82	37.46	37.92	49.11	46.12	124.38	120.86	0.571623	2.36519e-156	-0.785325	3.27044e-195	0.205329	4.78495e-17	-0.972755	3.1704e-240	0.370482	1.33757e-62	-0.77381	7.55144e-180	0.218942	1.29966e-27	0.39276	6.77319e-33	1.36323	0	2.8674	0	2.08208	0	5.72067	0
NCU00944	threonine-5	32.82	35.86	28.06	27.64	24.13	25.32	16.11	17.01	28.68	27.58	27.46	25.96	24.61	24.82	28.3	29.45	32.58	30.14	31.52	30.11	28.64	29.68	40.46	41.36	1.30215	1.2757e-159	0.157768	0.000162588	0.066988	0.145941	0.197774	8.11066e-06	0.226592	4.06859e-07	0.240737	2.0128e-07	0.501385	7.5463e-33	0.0269815	0.309054	0.487239	5.2114e-32	-0.285779	1.37215e-11	-0.128011	0.000540835	-0.0549801	0.067239
NCU00945	colonial-20	13.73	13.45	17.46	17.49	20.34	20.19	23.93	25.2	18.36	17.05	21.18	21.3	22.66	19.38	14.06	14.43	18.42	15.77	17.15	17.41	16.01	14.49	42.67	43.6	0.810689	4.16361e-127	-0.0499101	0.0795513	-0.267934	2.37922e-09	-0.30201	3.59948e-12	-0.560827	1.89173e-34	-0.462007	1.69152e-24	1.59766	0	-0.0158337	0.38175	1.49884	0	0.380884	6.23865e-16	0.330974	2.51349e-12	0.284524	2.695e-11
NCU00946	hypothetical protein	0.06	0	0	0.13	0	0	0	0	0	0	0.06	0.13	0	0	0	0	0	0.13	0.07	0	0	0	0.07	0.13							-1.60891	0.101779							1.01568	0.314831					1.0505	0.0969715	0.634283	0.159735
NCU00947	hypothetical protein	0.76	0.73	0.34	0.37	0.45	0.19	2.02	1.88	1.92	1.7	2.33	1.95	1.82	1.59	3.52	3.78	1.5	2.07	1.71	1.5	1.27	1.31	4.6	5.24	1.33608	1.82646e-19	-0.0135831	0.239179	-0.255637	0.158474	-0.426567	0.0103639	1.10407	6.40955e-12	-0.393137	0.0247482	0.430013	0.000219591	0.157347	0.262013	1.92722	2.68416e-32	1.27255	2.81766e-08	1.25897	3.90209e-08	2.75929	2.49346e-22
NCU00948	hypothetical protein	1.6	1.78	0.49	0.66	0.62	0.7	6.07	6.17	6.04	5.58	5.18	5.06	5.78	5.88	10.18	9.93	5.83	5.8	3.82	4.3	3.43	2.83	14.04	15.81	1.28158	3.29629e-29	0.00439923	0.245324	0.166009	0.224539	-0.350904	0.0131886	0.790704	1.36023e-10	-0.892315	9.24771e-08	0.567775	7.48759e-09	0.521313	0.00150014	2.25079	5.94263e-63	1.78454	3.91426e-20	1.78894	3.87679e-20	3.16477	1.53764e-32
NCU00949	hypothetical protein	1.37	1.56	0.39	0.38	0.43	0.33	0.19	0.24	0.73	0.83	0.78	0.57	0.65	0.6	0.38	0.39	0.53	0.48	0.63	0.66	0.46	0.47	0.32	0.37	0.702409	0.00022396	-0.640202	9.64176e-07	0.206967	0.104176	-0.0722464	0.182195	-0.699976	1.23823e-06	-0.424088	0.00167552	-0.147939	0.0940904	-0.360989	0.0122875	-0.423828	0.00178261	-0.899569	6.2297e-19	-1.53977	3.55579e-41	0.814262	2.4973e-08
NCU00950	tRNA dihydrouridine synthase	2.41	2.75	6.17	6.34	9.57	9.47	4.26	4.19	3.67	3.55	4.53	3.89	4.9	5.12	4.22	3.66	8.27	9.03	8.64	8.4	9.35	7.57	5.83	6.68	0.56511	6.10368e-09	1.26225	1.54259e-40	-0.229534	0.0527216	1.00893	5.40241e-28	-0.344656	0.00024982	0.759777	5.67966e-18	0.666998	2.16879e-11	0.0237869	0.390114	-0.437435	2.77778e-08	0.486662	3.38229e-05	1.74892	1.44876e-65	-0.564456	5.05376e-09
NCU00951	inorganic pyrophosphatase	466.29	477	424.36	415.63	470.37	470.62	823.62	799.75	644.53	617.07	580.05	619.88	554.95	583.33	716.04	700.91	592.48	595.8	604.4	594.15	591.04	603.14	884.93	869.65	0.110216	3.74069e-42	-0.0851303	1.05154e-19	0.0656155	1.32041e-11	-0.00855918	0.122633	0.317861	2.63282e-255	0.0715343	1.16028e-13	0.307428	8.97765e-293	-0.0109557	0.173474	0.553755	0	0.420505	0	0.335374	7.02789e-243	0.519061	0
NCU00952	mitochondrial ribosomal protein L44	54.25	55.71	57.7	55.81	71.16	70.25	14.7	17.63	78.69	74.19	75.01	66.32	62.16	61.01	13.02	13.29	73.57	69.04	75.53	74.03	58.04	55.51	20.02	18.61	0.251772	0.00038014	-0.0988194	0.00315807	0.0993837	0.01355	0.0669417	0.0302326	-2.22322	2.15168e-287	-0.112877	0.00328866	0.551483	8.62801e-12	-0.0663774	0.0690609	-1.55886	1.13514e-165	0.477732	3.21987e-33	0.378913	6.56411e-21	0.326602	6.58517e-16
NCU00953	hypothetical protein	7.46	7.65	8.38	7.92	8.66	8.6	12.81	12.01	9.99	11.04	9.61	10.21	12.19	11.03	9.38	8.48	11.28	12.04	10.67	11.06	9.58	10.41	11.08	13.09	-0.0399899	0.123706	0.147862	0.0138786	0.0810342	0.234987	0.125972	0.0356691	-0.378068	1.7848e-07	-0.214682	0.00167497	0.436627	3.73316e-09	0.102924	0.118184	0.273241	3.17136e-05	0.480558	7.34272e-10	0.62842	4.6648e-16	0.285988	0.000153291
NCU00954	protein phosphatase methylesterase 1	12.62	12.43	16.31	15.64	15.71	14.99	29.77	31.52	19.38	18.37	17.63	17.28	17.64	16.54	19.65	18.82	25.44	25.32	23.58	23.07	25.01	23.26	35.91	34.93	0.206318	2.2215e-07	0.428399	8.67625e-18	0.105415	0.065521	0.410518	4.20653e-15	0.171582	0.000384434	0.499994	1.07586e-21	0.880026	9.97573e-80	0.123296	0.0108763	0.551613	4.22621e-37	0.592133	6.24054e-24	1.02053	2.64848e-76	0.133274	0.00663601
NCU00955	monooxygenase	31.42	29.83	31.97	32.03	21.93	22.82	99.67	107.23	59.07	58.92	63.64	62	82.09	80.58	85.04	88.97	85.33	80.68	64.79	64.95	65.77	64.34	149.51	151.73	0.540389	1.20716e-231	0.492739	9.45782e-112	-0.0946788	0.000139071	0.041917	0.0263196	0.0986285	2.20768e-07	-0.320829	1.26163e-49	0.790917	0	0.356143	1.03147e-60	1.21037	0	0.94599	3.29649e-253	1.43873	0	0.976296	6.04341e-279
NCU00956	hypothetical protein	13.61	13.36	17.49	19.41	16.99	16.8	15.44	17.05	13.42	14.92	15.44	15.67	13.67	14.02	8.39	9.53	16.81	16.8	16.35	17.05	15.27	14.26	17.19	16.53	0.0513276	0.0724211	0.244621	1.30338e-06	-0.13756	0.0152263	0.0975245	0.0222872	-0.625748	2.3705e-24	0.0952617	0.030089	0.910865	5.55665e-53	0.00953707	0.424149	0.189855	4.12778e-05	0.0738431	0.0383239	0.318464	4.13461e-10	-0.242177	5.42957e-07
NCU00957	anchored cell wall protein-2	201.61	202.94	306.42	296.84	274.28	277.61	110.95	108	256.21	263.66	241.97	244.59	227.12	243.72	99.88	100.7	286.79	289.74	287.01	288.16	289.46	296.9	116.25	120.22	0.109442	3.04723e-08	0.149316	1.17344e-30	0.090496	1.06931e-10	0.235327	4.23931e-70	-1.22907	0	0.318745	2.49437e-126	0.23674	4.68278e-30	0.00448576	0.379507	-1.31107	0	0.363584	4.55549e-148	0.5129	6.42813e-304	-0.306163	4.34579e-122
NCU00958	5-azacytidine resistance protein azr1	36.55	34.96	40.24	40.14	47.83	45.72	48.92	48.46	46.37	47.35	44.67	45.11	46.56	48.73	27.87	28.35	48.06	50.08	48.8	49.15	47.71	48.86	35.37	37.92	-0.410521	2.9391e-34	0.066784	0.0108099	0.0571921	0.0825578	0.119586	8.1837e-05	-0.759217	1.39777e-98	0.0212806	0.15646	0.383063	2.30219e-23	0.00438994	0.436623	-0.397434	7.83709e-33	0.390879	7.68376e-32	0.457663	2.16184e-43	0.163732	3.55062e-07
NCU00959	tricarboxylic acid-10	219.03	219.72	177.67	171.31	208.83	213.63	548	515.97	278.28	279.11	224.66	237.86	218.89	235.61	302.85	296.72	225.11	239.85	208.27	216.26	186.11	191.75	340.14	351.48	-0.576552	0	-0.266045	4.72093e-64	0.280238	1.84658e-69	-0.121582	6.63123e-13	0.376259	1.04023e-127	-0.288251	1.29304e-60	0.223445	6.90308e-56	0.135774	4.26815e-15	0.887954	0	0.367997	1.65022e-119	0.101951	2.6034e-10	0.41397	6.7482e-120
NCU00960	hypothetical protein	1.23	0.53	1.14	0.63	0.84	0.63	0.97	1.8	0.96	1.02	0.63	0.64	0.95	1.19	2.29	1.28	0.11	0.43	0.22	0.32	0.42	0.32	1.32	0.76	-0.432913	0.0727269	-1.88614	0.00144366	0.614835	0.208596	-1.28699	0.030117	0.742383	0.0114087	-1.52362	0.00429501	-0.787681	0.0137197	0.0156818	0.467465	1.47833	0.00190894	0.171099	0.140461	-1.71504	0.00221973	-0.45318	0.10805
NCU00961	hypothetical protein	0	0	0	0	0	0	0	0	0	0	0	0	0	0	0	0	0	0	0	0	0	0	0	0
NCU00962	hypothetical protein	5.82	6.16	5.55	5	4.9	5.51	5.66	5.24	3.88	4.28	4.07	4.14	4.37	4.22	3.32	3.12	6.09	6.53	6.12	6.33	6.12	5.92	6.23	6.54	0.229213	1.64546e-05	0.628381	1.17553e-25	-0.0110168	0.488299	0.596597	7.04647e-23	-0.413717	1.23033e-09	0.488949	4.71753e-16	0.987382	6.07787e-53	0.0207671	0.370839	0.084716	0.015735	-0.551245	2.35734e-20	0.0771366	0.0298017	-0.358651	5.24113e-09
NCU00963	methylenetetrahydrofolate dehydrogenase	37.69	39.38	122.32	126.65	164.67	163.53	1.91	1.75	50.18	51.83	63.74	65.76	48.59	50.11	0.71	0.85	43.76	47.65	64.07	61.8	55.18	55.67	2.8	2.93	0.645434	4.75106e-05	-0.15766	6.98779e-06	-0.351217	9.51206e-25	-0.0496982	0.0440972	-5.98284	0	0.170333	7.92523e-07	1.87789	2.5823e-19	-0.459179	9.7887e-39	-4.27528	0	0.407244	2.17116e-27	0.249584	4.60779e-11	-0.937158	5.57085e-268
NCU00964	hypothetical protein	4.76	5.52	14.52	14.61	15.19	15.34	9.88	9.96	8.56	9.01	9.44	9.66	8.49	8.22	8.17	7.59	11.05	11.56	12.41	12.23	14.28	13.63	12.07	12.87	0.328976	1.02857e-11	0.364021	7.55671e-13	-0.122334	0.0305656	0.36432	1.38678e-13	-0.0839522	0.0245107	0.740853	2.6962e-50	0.661938	5.16895e-37	-0.122632	0.0106745	-0.162867	4.3997e-05	0.777693	1.53962e-36	1.14171	3.48745e-85	-0.607133	4.99563e-38
NCU00965	hypothetical protein	88.49	91.02	65.04	62.15	54.02	51.39	129.17	137.77	91.97	92.49	78.91	78.89	96.32	86.88	132.64	129.99	105.89	95.32	92.02	97.19	72.99	73.58	144.2	141.37	0.0933338	0.000145842	0.125693	2.86631e-05	0.214052	7.8443e-10	0.249905	7.23933e-14	0.522049	7.71834e-69	-0.318626	1.91593e-20	0.119164	2.88691e-06	0.0898409	0.00529793	0.959839	4.58764e-212	0.0422325	0.0408948	0.167926	2.92605e-08	0.319785	2.26227e-18
NCU00966	DUF850 domain-containing protein	43.22	45.65	42.79	43.89	39.49	36.57	61.52	69.48	41.49	39.16	37.78	38.7	40.85	38.02	83.2	85.02	56.29	53.79	51.52	51.89	47.08	45.84	92.33	91.15	0.482893	1.10549e-62	0.450102	1.09907e-34	0.0682734	0.0957759	0.427111	2.18234e-29	1.09461	1.15443e-235	0.23867	4.16561e-10	0.123947	1.64671e-06	0.0912637	0.00932462	0.979891	1.64479e-214	-0.138547	7.88873e-05	0.311555	6.57963e-19	-0.174965	3.68486e-06
NCU00967	hypothetical protein	16.48	16.03	17.42	17.47	17.65	17.29	20.1	19.11	14.77	14.63	13.49	13	11.95	12.37	12.13	11.77	19.33	18.67	20.2	20.16	21.07	18.79	26.16	26.68	0.429711	1.53558e-32	0.370849	4.76978e-19	0.146519	0.00259223	0.603646	1.07149e-45	-0.0242126	0.0988733	0.714937	1.92842e-60	1.14472	1.67927e-170	-0.0862783	0.0253804	0.405568	3.84912e-30	-0.145088	0.000193732	0.225761	6.44257e-09	-0.394518	1.27028e-19
NCU00968	SIL1	15.72	16.5	17.66	17.63	15.34	16.66	38.36	36.63	23.96	24.43	20.33	21.25	21.3	21.43	19.6	19.67	31.71	32.86	29.81	29.69	23.94	24.74	32.13	29.97	-0.272804	8.3687e-13	0.423893	8.64229e-24	0.2071	3.0903e-05	0.513785	3.65152e-30	-0.118528	0.00315263	0.197605	1.32941e-05	0.659975	1.1822e-47	0.117207	0.00436097	0.343842	2.14443e-16	0.584475	3.66453e-32	1.00837	2.86173e-104	0.246184	6.01716e-07
NCU00969	NADH:ubiquinone oxidoreductase 17.8	189.38	177	243.92	251.17	258.12	251.26	380.19	404.22	270.06	285.14	258.73	271.66	265.79	273.69	282.01	283.98	311.13	301.82	316.29	315.01	352.46	339.27	329.42	318.76	-0.280685	7.55269e-47	0.143	1.28005e-11	0.0515224	0.0277462	0.234083	2.16886e-27	0.0738585	0.000165002	0.364387	2.00005e-67	0.192977	4.93165e-20	-0.0395606	0.0505927	-0.0975512	1.91727e-07	0.603054	1.92595e-138	0.746054	1.75597e-218	0.111422	4.33605e-07
NCU00970	hypothetical protein	0.17	0.18	0.06	0.06	0.35	0.41	0.61	0.84	0	0.4	0.18	0.3	0.41	0.14	1.2	1.37	0.24	0.53	0.42	0.35	0.29	0.48	1.44	1.04	0.753849	0.00993479	0.935318	0.0477963	-0.242318	0.441119	0.676212	0.0988791	2.21406	2.74317e-07	0.475492	0.14001	-0.0590854	0.181714	0.0167886	0.467465	1.67948	1.18132e-05	0.230285	0.149495	1.1656	0.0173883	2.05292	0.0140238
NCU00971	ribosomal protein S12	1177.93	1176.11	1531.52	1507.62	1599.85	1584.16	331.23	355.81	1262.13	1286.3	1384.88	1338.81	1275.75	1290.1	233.12	237.81	1105.41	1046.06	1251.49	1199.97	1044.92	1026.13	429.21	439.27	0.335781	1.88727e-172	-0.244338	2.24627e-283	-0.102169	3.50093e-56	-0.159611	6.87607e-133	-2.44384	0	-0.306747	0	0.881948	0	-0.186896	6.36851e-161	-1.25515	0	0.116167	5.5111e-70	-0.128171	3.86338e-77	-0.152983	8.3089e-138
NCU00972	arabinogalactan endo-1,4-beta-galactosidase	10.11	11.37	5.3	4.67	4.08	4.43	25.76	25.92	2.19	1.64	1.03	1.17	0.9	1	9.31	10.13	1.95	1.59	1.17	1.43	0.6	0.47	12.94	13.07	-0.993765	3.35602e-45	-0.110382	0.164346	0.787239	0.00281827	0.234361	0.129066	3.35815	9.76814e-85	-0.824625	0.00809901	0.418139	1.13117e-06	0.442496	0.0594588	4.60091	9.05017e-137	-2.4872	6.23129e-72	-2.59758	1.40983e-74	-2.17307	4.67099e-29
NCU00973	hypothetical protein	0.34	0.31	0.38	0.46	0.2	0.39	2.09	2.13	0.51	0.23	0.35	0.28	0.24	0.28	0.81	0.8	0.84	0.47	0.24	0.43	0.31	0.12	1.22	2.17	-0.316004	0.0323405	0.836328	0.0133689	0.199798	0.417129	0.063512	0.263939	1.6414	2.48063e-05	-0.250058	0.201662	1.07918	1.74426e-05	0.972613	0.0208548	2.97064	1.94479e-16	0.171099	0.140461	1.00743	0.00333753	-0.410111	0.103877
NCU00974	glutaredoxin	8.84	9.37	15.88	17.17	18.11	18.41	17.68	20.6	14.07	14.14	14.3	14.14	13.8	13.4	11.13	11.68	16.93	14.83	15.72	15.61	16.79	15.95	17.07	15.62	-0.216085	0.000148165	0.162718	0.00506094	-0.0131323	0.480094	0.136845	0.0162556	-0.231541	0.000308417	0.27185	2.51651e-05	0.509682	1.67625e-13	0.0127405	0.422314	0.00629067	0.107102	0.644506	8.40053e-18	0.807224	6.0649e-28	-0.208509	0.000571524
NCU00975	hypothetical protein	0.96	1	2.03	1.93	2.32	2.64	5.5	4.84	1.77	1.6	1.44	1.37	1.55	1.52	4.9	5.18	2.37	2.16	1.96	2.15	2.44	2.35	5.79	5.71	0.15262	0.0293025	0.426278	0.00294076	0.253715	0.155947	0.540929	0.00085325	1.71318	1.57735e-36	0.640973	4.61421e-05	0.190099	0.0139149	0.139064	0.232177	1.2623	3.18264e-27	0.782365	2.01721e-05	1.20864	1.47883e-11	-0.486763	0.00186485
NCU00976	hypothetical protein	0.3	0.2	0.39	0.43	0.43	0.51	0.52	0.8	0.75	0.38	0.28	0.32	0.08	0.16	0.61	0.6	0.4	0.4	0.44	0.39	0.59	0.48	0.61	0.32	-0.501233	0.0468246	-0.496192	0.068958	0.90296	0.0538223	0.461476	0.114161	2.34184	5.44231e-06	2.16087	7.8891e-05	-0.374543	0.0803754	-0.0547075	0.443285	-0.193573	0.0754779	1.16818	0.00286464	0.671984	0.0353219	-0.436106	0.0999639
NCU00977	aconitate hydratase	66.75	67.16	63.1	64.09	76.25	76.71	8.84	9.33	80.36	77.68	77.87	76.93	59.13	62.23	7.47	7.75	65.15	67.16	69.7	69.45	46.89	54.86	8.45	10.35	0.0461319	0.136933	-0.254798	1.11919e-13	0.0191086	0.372321	-0.165174	9.61165e-07	-2.99112	0	-0.25124	1.60914e-10	0.303047	0.000872209	-0.0705147	0.0445118	-2.43684	0	0.240824	6.44608e-13	-0.0139736	0.12304	0.291467	5.96607e-17
NCU00978	checkpoint protein kinase	5.17	6.33	8.04	8.95	8.43	8.02	10.06	10.55	6.32	6.66	6.1	6.01	5.69	5.78	9.61	9.9	9.46	10.01	8.51	8.67	9.3	8.75	14.05	15.04	0.496577	1.55493e-23	0.584315	9.45271e-22	0.0974891	0.151169	0.501257	6.66423e-15	0.767382	5.49866e-34	0.654871	4.11422e-24	0.575962	3.67457e-30	0.180547	0.00212087	0.688473	1.66302e-41	0.178809	0.00236682	0.763124	2.06818e-34	-0.485426	2.60267e-14
NCU00979	60S acidic ribosomal protein P2	2964.51	2889.21	4452.54	4508.12	4714.71	4625.83	757.53	817.25	3442.38	3302.38	3647.25	3743.02	3428.92	3386.61	436.94	424.31	3042.89	2936.86	3382.96	3249.52	2539.83	2582.81	993.02	1022.81	0.350865	2.14759e-171	-0.17191	4.70918e-150	-0.148481	3.85777e-124	-0.174348	1.00467e-168	-2.98004	0	-0.406549	0	1.22474	0	-0.146043	4.30869e-106	-1.34875	0	0.206976	1.27554e-218	0.0350654	6.11027e-08	-0.265439	0
NCU00980	hypothetical protein	11.01	11.11	16.88	17.09	20.68	20.57	13.58	13.62	17.57	18.12	18.56	18.24	21.52	20.54	14.71	13.46	18.01	17.54	18.34	18.53	20.03	18.26	14.53	14.13	0.0731591	0.0548605	-0.00594271	0.232121	-0.0500889	0.26806	-0.00450721	0.272419	-0.577522	3.50785e-26	-0.133335	0.00367802	0.0242574	0.150918	-0.0515244	0.215916	-0.419929	1.4773e-14	0.691846	3.41464e-31	0.685903	2.12452e-30	0.120542	0.00825959
NCU00981	ribosome biogenesis protein nsa-2	51.59	53.47	73.19	77.91	93.77	94.86	26.78	29.29	65.83	64.68	72.38	75.87	69.41	66.45	26.26	25.95	55	53.65	64.67	63.14	71.6	69.39	27.71	29.18	0.0171944	0.161096	-0.263286	3.05456e-11	-0.195117	5.10249e-07	-0.22658	1.02837e-09	-1.37711	2.64549e-180	0.0571425	0.0453833	0.12266	0.0107028	-0.231823	2.80681e-08	-1.31159	2.72768e-174	0.315636	1.30884e-15	0.0523499	0.0406219	-0.018698	0.15394
NCU00983	integral membrane protein	110.32	111.04	82.08	80.02	86.86	85.91	161.93	160.89	112.63	111.91	108.18	107.72	126.81	128.09	143.44	149.64	123.56	118.83	111.25	113.74	133.71	126.43	160	156.67	-0.0294036	0.0189221	0.110661	3.44496e-09	0.0515161	0.0136659	0.0541389	0.00262664	0.203067	1.20434e-30	0.0313319	0.0317935	0.110539	2.62635e-11	0.108039	4.40033e-08	0.282275	6.16946e-60	0.0217617	0.0550739	0.132423	1.08765e-12	0.417346	1.87524e-85
NCU00984	von Willebrand domain-containing protein	20.01	19.34	9.24	10.77	8.09	8.42	53.19	51.2	7.67	8.31	6.78	5.72	7.5	7.87	22.81	23.27	9.55	9.79	8.08	8.51	13.16	12.87	23.2	23.63	-1.15722	5.71708e-299	0.27171	4.2759e-06	0.351447	9.87451e-07	0.400839	2.87185e-09	1.58089	3.69089e-215	0.756485	1.15035e-38	0.0226163	0.124137	0.222318	0.000433157	0.84702	1.41731e-82	-1.29281	6.34623e-142	-1.0211	7.72399e-97	-0.668507	4.6272e-25
NCU00985	hydrolase	0.83	0.89	0.08	0.21	0.18	0.03	3.75	4.83	0.29	0.5	0.37	0.53	0.74	0.88	16.74	16.16	0.93	0.74	0.64	0.77	0.89	0.69	5.87	5.37	0.384648	9.71792e-05	1.06294	0.000212055	-0.181397	0.39149	0.643474	0.0155176	4.34892	3.31582e-272	-0.0328968	0.258653	-1.55052	1.64043e-91	0.238074	0.234847	2.8313	1.27548e-68	-1.10126	7.32519e-05	-0.0383141	0.152785	1.67735	0.000117941
NCU00986	hypothetical protein	0	0	0	0	0.05	0.05	0.25	0.2	0	0	0	0.05	0	0	0.3	0.52	0	0	0	0	0	0	0.16	0.41	0.127451	0.165709							5.91522	2.84704e-09			-0.735145	0.0211949			5.18912	1.76119e-06
NCU00987	pisatin demethylase	0.33	0.2	0.58	0.41	0.34	0.41	1.01	1.21	0.39	0.47	0.49	0.33	0.44	0.2	0.97	1.02	0.62	0.57	0.57	0.61	0.64	0.45	1.83	1.59	0.620681	0.000434073	0.454898	0.0461379	0.0774009	0.470566	0.516618	0.0409614	1.62326	1.91254e-08	0.749942	0.0128219	0.781821	3.01521e-05	0.0156818	0.462238	1.65514	1.97404e-13	0.721128	0.0139302	1.17603	0.000222122	-0.263837	0.115741
NCU00988	MFS quinate transporter	0.23	0.16	0.18	0.08	0.08	0.08	65.62	63.43	3.82	3.85	2.76	1.76	3.3	3.3	51.01	52.59	3.5	3.43	1.94	2.12	2.12	2.26	69.49	73.83	0.14898	4.75058e-08	-0.14687	0.0647759	0.750036	5.93693e-08	-0.212023	0.0633067	3.99074	0	-0.574422	2.31389e-05	0.460814	4.78276e-54	0.815189	2.27122e-08	5.02598	0	4.21319	1.08836e-69	4.06632	2.64693e-61	3.54117	5.11342e-37
NCU00989	hypothetical protein	0.21	0	0	0.43	0	0	0.65	0.85	0	0.21	0	0	0	0	0.66	0.22	0	0	0	0	0	0	0.45	0	-1.78776	0.0225766											-0.991214	0.0947647					0.0106342	0.186815
NCU00990	hypothetical protein	0.29	0.31	0.45	0.19	0.34	0.23	5.29	6.1	0.73	0.88	0.73	0.66	1.12	0.86	4.48	4.39	0.39	0.42	0.31	0.57	0.38	0.27	5.37	4.28	-0.244421	0.0129248	-0.994086	0.00272656	0.20821	0.354658	-0.670314	0.0297017	2.16767	1.10293e-28	-1.59401	1.19391e-05	0.119344	0.0854447	-0.115563	0.402581	3.88103	3.77285e-53	1.4369	8.41084e-05	0.442813	0.0648746	1.13178	0.00204424
NCU00992	hypothetical protein	69.85	71.23	58.19	58.79	37.44	39.52	103.33	97.69	71.67	76.09	85.24	83.19	106.76	109.46	129.78	129.38	65.7	67.21	58.9	58.17	61.26	60.99	142.59	146.68	0.523112	7.49259e-170	-0.124778	1.6047e-07	-0.197652	9.35959e-17	-0.502985	5.25742e-93	0.251313	4.03872e-40	-0.796268	1.6664e-267	0.185069	1.18408e-25	0.180555	1.08434e-11	1.23265	0	0.0671708	0.00128081	-0.0576075	0.00398045	0.516628	5.93716e-99
NCU00993	hypothetical protein	0.23	0.15	0.22	0.22	0.1	0.05	0.55	1.11	0.47	0.33	0.79	0.48	0.71	0.55	1.09	1.02	0.25	0.32	0.25	0.17	0.37	0.27	1.78	1.94	1.15318	7.33044e-09	-0.480971	0.0643309	-0.676161	0.043702	-1.60891	1.04286e-05	0.739809	0.000637123	-0.981036	0.00164413	0.816141	7.78556e-06	0.451781	0.211252	2.53699	3.07484e-23	1.05503	0.00322781	0.574057	0.0410979	1.55182	1.19719e-05
NCU00994	endothiapepsin	0.43	0.51	0.54	0.5	0.41	0.55	4.45	5.46	0.4	0.32	0.28	0.18	0.28	0.2	1.2	1.02	0.64	0.46	0.44	0.37	0.24	0.2	2.09	1.74	-1.37418	5.3858e-32	0.611767	0.0145272	0.637761	0.0985414	0.810039	0.0112827	2.21631	1.79616e-15	-0.134581	0.221947	0.782015	1.39754e-06	0.43949	0.107194	3.13291	1.90364e-35	-0.394622	0.0445016	0.217145	0.0806203	-1.18201	0.00022397
NCU00995	hypothetical protein	230.45	237.12	565.33	566.09	505.83	505.42	699.95	743.31	244.7	245.22	238.33	233.25	192.37	174.18	298.79	307.87	387.25	349	270.53	260.93	139.95	138.8	1056.03	1032.14	0.521973	0	0.587908	2.44537e-155	0.0319177	0.178079	0.145638	1.37584e-09	0.707685	1.555e-174	-0.400378	1.38922e-39	1.78065	0	0.474188	5.68557e-104	2.88871	0	0.0735016	0.000709669	0.66141	8.15748e-193	-1.25461	0
NCU00998	RNA polymerase II mediator complex subunit Nut1	6.17	6.14	10.12	10.94	10.78	10.1	9.9	10.14	10.69	10.26	10.02	10.64	9.17	9.74	8.35	8.53	12.17	11.97	11.95	12.71	12.25	11.91	13.23	13.28	0.402716	2.38087e-17	0.206053	7.23373e-06	0.016191	0.44106	0.252903	8.576e-08	-0.162637	0.000520005	0.355541	4.72165e-13	0.650945	1.02755e-38	-0.0306591	0.294931	0.132767	0.000507983	0.765889	1.10725e-42	0.971942	1.98437e-71	-0.0258637	0.154297
NCU00999	hypothetical protein	80.46	82.38	224.78	226.97	208.05	205.37	278.29	298.56	108.97	106.19	101.49	103.32	79.09	76.87	228.85	245.01	101.38	90.45	97.8	91.9	91.7	82.98	512.31	516.94	0.826164	0	-0.146025	9.21657e-07	0.0618247	0.0517055	-0.108259	0.000268128	1.59449	0	0.176082	1.53236e-07	1.11478	0	0.0240594	0.27019	2.53318	0	0.411968	1.69047e-38	0.265943	1.84349e-16	-1.1257	0
NCU01000	X-Pro dipeptidyl-peptidase protein	8.39	8.65	12.11	12.5	13.59	14.06	1.3	1.51	8.61	7.52	9.07	9.44	9.35	9.18	1.43	1.48	8.44	7.16	9.24	9.11	6.98	6.07	2.28	1.9	0.563919	0.000267537	-0.0459518	0.149866	-0.205811	0.00958793	-0.0184964	0.237633	-2.66875	1.84286e-118	-0.503236	1.30997e-10	0.517483	0.000604363	-0.233267	0.00266476	-1.64803	5.23832e-47	-0.079933	0.0608649	-0.125885	0.0194272	-0.407459	6.23216e-10
NCU01001	hypothetical protein	77.25	85.07	91.83	93.86	114.94	106.24	9.46	9.74	58.94	67.57	73.4	74.7	64.49	59.27	5.88	6.4	69.09	60.61	81.31	70.51	51.25	46.52	12.52	11.95	0.341527	0.0047893	0.0350957	0.148709	-0.250849	2.65847e-05	0.00571214	0.268278	-3.32586	3.77872e-212	-0.331289	1.04492e-07	0.989677	3.11312e-10	-0.221466	0.000145214	-2.00489	2.55285e-98	-0.350482	6.5225e-11	-0.315386	2.60278e-09	-0.306113	1.29464e-09
NCU01002	coatomer subunit epsilon	72.66	73.34	72.17	76.21	75.05	72.48	115.81	121.07	99.44	104.02	97.31	90.53	103.03	96.65	109.26	107.33	104.04	100.66	112.8	117.32	107.59	106.88	131.14	130.46	0.140441	8.81708e-10	0.00845014	0.193245	0.107753	9.52527e-05	0.284114	8.8701e-29	0.118936	7.06504e-07	0.105435	1.87494e-05	0.271346	8.39068e-30	-0.167911	5.20726e-11	0.284847	3.16652e-33	0.481427	1.94182e-68	0.489877	3.22491e-70	0.346985	9.85841e-35
NCU01003	hypothetical protein	0	0	0	0	0	0	0	0	0	0	0	0	0	0	0	0	0	0	0	0	0	0	0	0
NCU01004	phosphatidylserine decarboxylase proenzyme	30.86	31.43	30.41	29.08	26.95	27.89	36.13	37.25	29.21	30.21	26.37	25.89	32.38	32.15	37.44	36.3	36.31	37.11	34.73	36.1	45.31	44.28	43.27	45.42	0.27267	1.91428e-28	0.304772	1.21544e-29	0.182992	1.94618e-09	0.435715	2.0594e-53	0.192943	1.10517e-13	0.474324	2.83275e-78	0.266251	2.83106e-27	0.0520493	0.0406018	-0.01513	0.0626021	-0.0664278	0.00407331	0.238345	8.4067e-20	-0.184548	1.62643e-10
NCU01005	hypothetical protein	8.63	8.71	10.67	9.99	12.52	11.84	8.78	9.07	7.96	7.18	6.97	6.94	8.28	7.1	4.13	5.13	8.47	9.67	9.8	9.1	8.81	7.85	8.83	8.52	-0.0381166	0.150058	0.280869	0.00256045	0.130531	0.210643	0.450166	1.32181e-05	-0.736526	8.11873e-10	0.121654	0.0865676	0.936995	4.28834e-15	-0.038766	0.36849	0.0788152	0.0544795	-0.20236	0.0123211	0.0785095	0.0791703	-0.567754	2.33495e-08
NCU01006	complex I intermediate associated protein 84	30.87	31.36	45.09	43.15	47.84	46.13	29.33	29.22	40.45	42.2	44	44.25	40.18	40.11	21.8	21.21	47.15	43.52	50.78	50.76	45.29	44.6	30.66	33.27	0.125801	0.000124527	0.132893	2.88964e-06	-0.0980932	0.00191947	0.197671	2.39513e-12	-0.899451	5.72375e-137	0.164381	2.4363e-08	0.571588	4.61958e-50	-0.162872	1.87562e-08	-0.492243	1.48322e-54	0.411482	5.99191e-38	0.544375	5.34024e-67	0.00334827	0.220787
NCU01007	mito ribosomal protein S18	94.26	89.14	86.87	88.14	93.54	92.81	40.08	41.28	110.08	110.91	111.13	111.99	90.29	90.19	45.29	43.73	96.38	98.8	111.36	110.58	89.93	91.19	54.68	57.12	0.455345	1.42542e-26	-0.178411	2.69299e-10	-0.0236905	0.292106	-0.0188695	0.15919	-1.01705	3.22301e-166	0.0084294	0.230303	0.327579	2.50319e-15	-0.183232	5.85818e-10	-0.697902	3.20408e-89	0.270564	2.84964e-21	0.0921531	0.000450646	0.358247	2.6273e-34
NCU01008	U3 small nucleolar ribonucleoprotein IMP3	21.91	24	56.6	56.74	69.6	68.84	28.48	33.14	62.07	56.27	59.75	62.64	58.87	57.26	27.54	27.39	58.06	48.84	62.03	60.44	60.72	55.8	32.93	33.33	0.0998368	0.0229527	-0.144938	0.000396793	-0.0626169	0.140261	-0.0133359	0.226308	-1.0766	1.60908e-92	0.0093704	0.241125	0.268513	3.53865e-06	-0.194219	1.99422e-05	-0.817453	9.43449e-60	1.36878	3.44125e-141	1.22384	1.34794e-106	0.120619	0.00180129
NCU01009	hypothetical protein	0.41	0.49	0.19	0.2	0.14	0.16	0.52	0.5	0.12	0.1	0.08	0.09	0.27	0.1	0.37	0.53	0.2	0.22	0.18	0.21	0.12	0.11	0.43	0.5	-0.150326	0.114703	0.957399	0.00675044	0.421355	0.305789	1.22981	0.00302068	1.26277	5.43288e-06	-0.668013	0.0399117	0.0289639	0.192115	0.148948	0.361826	1.95975	8.83895e-10	-2.04826	3.89906e-10	-1.09086	3.27407e-05	-1.25024	0.00199523
NCU01010	hypothetical protein	6.66	7.37	3.63	4.02	1.95	2.69	12.83	13.28	2.93	2.61	2.76	2.36	3.73	3.18	17.3	17.06	4.35	4.13	2.63	3.16	2.75	3.06	17.21	18.26	0.438551	1.88131e-09	0.614555	3.28976e-05	0.102737	0.370179	0.167274	0.113837	2.31631	1.68253e-108	-0.246993	0.0462959	0.0444099	0.118272	0.550018	0.000573006	2.60771	6.86083e-128	-1.33765	3.68757e-23	-0.723099	1.10125e-09	-0.569325	0.000179561
NCU01011	hypothetical protein	0.2	0	0	0	0	0	0	0	0.21	0.2	0	0	0	0.21	0	0	0	0	0	0	0	0.2	0	0.21											-0.00905003	0.279136					0.0377526	0.113385	1.01063	0.110747
NCU01012	hypothetical protein	0.06	0.07	0.07	0.02	0.13	0.07	0.51	0.41	0.05	0.07	0	0	0.07	0.09	0.19	0.3	0.18	0.02	0.02	0.09	0.09	0.14	0.3	0.53	-0.132404	0.146715	0.887858	0.0761179	3.2738	0.0541112	3.29798	0.0166698	1.60488	0.00115631	0.505523	0.149642	0.786394	0.0112135	0.863679	0.185441	1.88575	8.65538e-06	-0.2524	0.14924	0.635458	0.0727995
NCU01013	delta-aminolevulinic acid dehydratase	18.9	19.54	17.16	15.67	20.11	21.03	15.71	17.87	20.75	20.59	20.28	20.29	20.83	23.61	16.85	17.35	25.6	26.49	27.43	27.7	27.56	29.81	21.76	23.37	0.424263	1.00708e-19	0.334319	2.41862e-15	0.021914	0.396963	0.43693	6.51817e-25	-0.375385	2.83996e-16	0.370786	1.3662e-19	0.399443	7.25136e-18	-0.080697	0.0387225	-0.346727	5.21098e-18	0.106278	0.00462444	0.440597	5.66292e-25	0.309168	5.70999e-11
NCU01014	acyltransferase	0.03	0	0	0	0	0	0	0	0	0.03	0.03	0.03	0	0.03	0	0.05	0	0	0.03	0	0	0	0	0.03					-1.04813	0.361891	-1.02395	0.173514	1.01992	0.0881709			-0.991214	0.125399					0.0106342	0.186815
NCU01015	hypothetical protein	11.45	11.2	19.97	20.18	23.99	23.42	6.77	7.27	13.94	15.24	15.03	15.35	13.56	13.97	5.11	5.31	18.33	18.67	21.02	21.98	20.11	19.5	8.33	8	0.215822	0.000775815	0.341249	7.88927e-13	-0.060491	0.202106	0.497201	5.39323e-27	-1.39933	2.65393e-95	0.526902	1.13998e-27	0.646401	3.36342e-17	-0.216443	1.75822e-06	-1.27983	3.04054e-119	0.36802	2.85593e-12	0.709269	3.2849e-44	-0.398959	7.80339e-18
NCU01016	hypothetical protein	9.45	9.54	13.71	13.04	13.8	14.12	15.99	15.78	13.79	13.98	14.6	14.23	15.32	15.48	11.79	11.84	15	16.22	17.17	16.8	14.7	14.69	17.84	17.95	0.169729	0.000845686	0.169322	0.00177572	-0.0599816	0.25822	0.229099	4.82396e-05	-0.380364	4.90797e-10	-0.0652356	0.0926728	0.597762	1.24049e-22	-0.119758	0.0350091	0.282633	1.70053e-07	0.550057	1.43766e-16	0.719379	3.99542e-28	0.112409	0.0214608
NCU01017	hypothetical protein	8.1	6.93	11.46	12.39	14.14	14.49	16.78	21.86	10.48	10.38	9.49	10.98	9.3	10.54	15.12	13.02	16.3	13.53	12.95	13.24	15.89	13.88	20.3	21.36	0.103945	0.0320015	0.515571	1.25348e-09	0.0173898	0.482754	0.344266	6.57604e-05	0.507084	3.34814e-09	0.590712	1.27425e-11	0.565728	1.539e-14	0.188695	0.0215076	0.4821	8.26793e-12	0.472916	9.28693e-07	0.988487	1.22408e-26	-0.213068	0.00664799
NCU01019	hypothetical protein	18.04	16.86	27.01	28.01	31.82	33.02	29.06	27.17	27.69	28.37	26.44	26.36	24.31	26.12	20.58	20.49	33.79	34.38	34.72	35.34	38.38	38.04	30.53	30.66	0.121258	7.30985e-05	0.282257	3.54999e-19	0.0832578	0.0202083	0.40441	3.04052e-36	-0.294915	6.36965e-16	0.601271	1.44839e-79	0.575035	1.73822e-58	-0.0388955	0.141864	-0.32115	9.08053e-27	0.683976	2.72954e-76	0.966233	3.57733e-163	-0.0566531	0.0286036
NCU01021	eukaryotic translation initiation factor 3 subunit EifCf	86.94	90.73	163.43	166.15	183.09	184.65	43.59	41.67	132.54	130.64	145.52	143.17	139.21	137.11	35.39	34.67	113.61	114.79	140.52	138.07	134.11	131.36	48.75	50.1	0.211606	9.43409e-10	-0.203618	1.43891e-21	-0.140368	1.71977e-11	-0.0589688	0.00140989	-1.97823	0	-0.0555016	0.00284149	0.496081	1.30037e-40	-0.285017	2.19832e-40	-1.42665	0	0.568626	3.19743e-140	0.365008	1.19492e-54	-0.185819	1.26307e-22
NCU01022	DUF1253 domain-containing protein	1.91	1.92	9.91	9.47	15.63	15.07	0.46	0.45	7.53	7.26	9.92	9.96	7.44	6.84	0.37	0.41	6.64	6.47	8.6	8.08	8.52	8.15	0.4	0.87	0.485262	0.023627	-0.172393	0.0101778	-0.431798	7.41865e-09	-0.258875	0.000107302	-4.18737	6.02616e-144	0.224764	0.00138016	0.696842	0.00556593	-0.345316	1.69218e-05	-3.71529	6.93843e-156	1.94889	6.78908e-74	1.7765	9.96474e-58	0.0399926	0.142716
NCU01023	50S ribosomal protein L17	75.25	71.87	77.69	78.41	90.06	87.36	39.05	38.78	102.12	100.54	103.39	99.58	91.91	87.75	30.88	30.6	95.85	96.41	107.78	104.87	88.52	90.9	39.02	38.31	-0.01225	0.163955	-0.0749872	0.0026425	-0.0117443	0.414128	0.056537	0.0154797	-1.54494	0	0.00088613	0.277924	0.329641	2.72645e-12	-0.143268	5.91661e-07	-1.21619	9.25948e-243	0.463215	3.4705e-55	0.388228	4.02985e-38	0.386145	2.601e-39
NCU01024	hypothetical protein	64.65	66.25	49.18	50.14	46.66	48.98	28.37	26.5	49.92	50.3	52.75	51.17	66.56	59.06	31.91	32.41	57.06	58.08	61.56	60.01	57.63	66.85	30.48	31.26	0.167891	0.000197493	0.20067	1.02705e-08	-0.0602301	0.105677	0.217057	4.55264e-10	-0.964058	4.70867e-132	-0.0117384	0.214907	-0.0603895	0.0487279	-0.0766174	0.0248889	-1.01271	4.55973e-142	-0.382862	3.19953e-29	-0.182192	1.17514e-08	0.0717389	0.0160099
NCU01025	hypothetical protein	0	0	0	0	0	0	0	0	0	0	0	0	0	0	0	0	0	0	0	0	0	0	0	0
NCU01026	hypothetical protein	17.05	15.44	12.91	11.49	10.19	11.17	27.55	26.26	13.52	14.9	14.7	13.22	13.44	13.14	10.94	10.16	22.59	22.47	21.68	20.9	19.14	20.03	26.92	28.34	0.0372332	0.079931	0.663777	2.4365e-42	0.0213484	0.422272	0.602204	1.64184e-33	-0.33248	8.12822e-09	0.560947	1.40606e-27	1.38883	4.07681e-166	0.0829211	0.0530797	0.495405	2.73622e-31	-0.1921	6.3545e-05	0.471677	2.48127e-24	0.1992	0.00017628
NCU01027	hypothetical protein	0	0.08	0.15	0.08	0	0.08	0.87	0.78	0.78	0.15	0.7	0.79	0.39	0.16	1.12	1.02	0.47	0.39	0.32	0.54	0.15	0.86	1.69	1.26	0.836735	0.00803455	-0.0856699	0.226507	-0.711095	0.165237	-0.812447	0.0477479	1.96745	6.97681e-05	0.884035	0.063243	0.463352	0.0485979	0.0156818	0.467465	1.54677	5.69179e-05	3.5956	0.000274805	3.50993	0.000373782	2.71229	0.000102677
NCU01032	hypothetical protein	9.44	9.38	23.15	23.57	24.33	26.15	26.04	26.86	15.18	15.4	17.18	16.99	19.31	17.61	14.59	14.95	24.57	25.03	22.34	24.07	26.5	26.08	35.78	34.8	0.414163	3.40835e-30	0.697422	4.13694e-54	-0.164214	0.00177385	0.437023	1.52209e-22	-0.321021	1.76786e-11	0.511419	3.12633e-33	1.25587	6.98965e-195	0.0961854	0.0186157	0.423426	4.26273e-32	0.701906	1.75561e-35	1.39933	1.69389e-168	-0.447607	4.38012e-24
NCU01033	hypothetical protein	0.07	0.09	0.22	0.26	0.15	0.16	0.93	1.2	0.8	0.85	0.74	0.74	0.78	0.91	2.32	2.71	1.79	1.71	1.26	1.81	1.54	1.44	5.06	4.91	2.22456	1.52705e-64	1.07896	8.77624e-10	0.155884	0.336246	1.04731	2.63532e-08	1.57791	2.10123e-22	0.821025	5.67182e-06	0.984077	7.37427e-21	0.187537	0.1575	1.74096	3.46397e-48	3.3485	6.8837e-19	4.42746	2.77896e-44	1.65266	2.43975e-08
NCU01034	hypothetical protein	0.24	0.2	0.58	0.49	0.45	0.49	0.36	0.65	0.3	0.29	0.3	0.25	0.3	0.36	0.15	0.56	0.46	0.2	0.5	0.39	0.65	0.6	0.67	0.66	0.39811	0.0800915	0.155338	0.20412	0.0774009	0.497367	0.686543	0.073022	0.126832	0.127046	0.934366	0.019827	0.901871	0.0137515	-0.453803	0.240556	0.0943361	0.0952822	0.425672	0.100833	0.58101	0.0642181	-0.95068	0.020517
NCU01036	DUF907 domain-containing protein	35.8	36.81	48.36	49.66	44.63	44.04	36.89	37.72	44.75	46.04	41.48	39.72	42.82	43.39	45.18	45.81	57.32	55.92	54.48	56.47	68.37	62.77	51.08	51.06	0.452095	7.57517e-72	0.318432	3.34877e-43	0.158259	1.21697e-09	0.446922	3.71431e-77	0.0789509	0.00029786	0.606665	1.95906e-157	0.166036	1.90509e-12	0.0297684	0.130683	-0.361678	2.72407e-62	0.323884	3.64681e-37	0.642316	8.28168e-154	-0.268819	6.3826e-28
NCU01038	hypothetical protein	0.6	0.66	0.62	0.68	0.27	0.41	0.06	0	0.27	0.2	0.12	0.24	0.36	0.31	0.25	0.27	0.24	0.15	0.3	0.21	0.27	0.24	0.16	0.15	2.34153	0.00418089	-0.259699	0.167579	0.366907	0.345746	0.47855	0.12456	-0.352052	0.0726462	-0.381019	0.132263	-0.756749	0.0437828	-0.371341	0.284942	-0.727782	0.0249813	-1.41563	0.000102567	-1.67533	1.48972e-05	-1.82515	7.71127e-06
NCU01039	hypothetical protein	19.38	18.96	9.29	8.9	6.9	6.63	18.92	20.1	17.63	18.68	18.17	17.71	20.02	19.75	44.68	44.32	25.61	24.99	20.91	20.1	21.16	18.61	35.84	35.49	0.86354	1.33568e-125	0.478103	2.04781e-33	0.0151959	0.433048	0.187073	5.02475e-06	1.16466	3.78611e-257	0.00281918	0.270307	-0.319693	1.47573e-27	0.306226	9.7095e-15	0.842149	6.61784e-122	-0.0764567	0.0157613	0.401646	2.37872e-25	0.977171	9.1677e-81
NCU01041	mitochondrial metalloendopeptidase OMA1	21.29	21.15	9.5	9.78	9.21	9.06	21.71	21.01	16.11	16.75	17.01	17.59	20.6	20.36	26.82	25.88	18.24	18.6	16.69	14.94	17.81	17.1	25.22	25.24	0.23871	1.05325e-08	0.164716	0.000291995	-0.0789424	0.115665	-0.136404	0.00294364	0.364928	3.79248e-18	-0.228393	7.28747e-07	-0.0632777	0.0299521	0.222178	1.48886e-05	0.530043	1.08723e-32	-0.367628	1.41326e-15	-0.202911	2.13676e-06	0.847757	1.82843e-50
NCU01042	hypothetical protein	0	0.11	0	0	0.11	0.06	0.29	0.23	0.23	0.11	0.11	0.12	0.23	0.06	0.29	0.17	0.11	0.06	0.23	0.11	0.11	0.23	0.3	0.06	-0.564581	0.0999853	-0.978937	0.0912226	0.547376	0.365291	0.566879	0.169462	0.695134	0.0635724	0.260622	0.224982	-0.384983	0.136054	-0.998439	0.203042	0.0495297	0.110381	1.63105	0.0293819	0.652109	0.109555
NCU01043	hypothetical protein	0	0	0	0	0	0	0	0	0	0	0	0	0	0	0	0	0	0.09	0.09	0	0	0	0	0															0.0156818	0.467465
NCU01044	spray	6.23	6.62	11.88	12.69	10.45	11.29	14.83	14.41	8.46	8.14	8.6	8.19	7.68	7.82	21.18	20.71	14.4	14.56	11.68	12.7	13.4	12.05	20.44	20.38	0.480292	7.31147e-30	0.803642	1.22052e-52	-0.0205538	0.436181	0.534618	2.61583e-22	1.43581	3.19878e-187	0.717731	4.65164e-38	-0.0376976	0.0770988	0.248471	5.02789e-07	0.680382	4.44558e-55	0.371255	1.85334e-09	1.1749	1.63037e-98	-0.545731	1.08449e-23
NCU01045	ribonuclease T1	11.59	10.86	22.43	24.04	29.28	26.77	22.43	22.34	45.61	46.91	69.88	68.94	76.69	74.61	18	17.65	84.44	85.82	61.1	62.61	48.52	49.26	69.87	66.08	1.59424	3.04513e-212	0.888793	4.22815e-109	-0.600633	4.05185e-45	-0.18192	2.09872e-06	-2.08013	0	-0.624604	1.09429e-52	1.9289	3.73959e-275	0.47008	1.92937e-35	0.473373	4.73771e-30	2.03302	3.57015e-210	2.92181	0	1.57972	2.01573e-220
NCU01047	hypothetical protein	9.46	9.06	9.19	9.81	10.08	9.7	15.28	15.96	8.4	8.24	8.6	7.48	8.54	8.75	8.43	7.66	11.22	12.14	11.08	11.28	11.44	9.89	15.6	15.7	0.00187269	0.196606	0.491099	9.00653e-20	0.0446641	0.32116	0.471709	1.77625e-17	-0.103696	0.0141053	0.30488	1.99248e-08	0.960713	1.39234e-77	0.0640547	0.146892	0.552137	1.41843e-31	-0.155607	0.00153671	0.335492	4.343e-11	-0.237892	1.42999e-05
NCU01048	hypothetical protein	0.1	0.34	0.03	0.3	0.13	0.03	0.55	0.37	0.24	0.26	0.1	0.1	0.31	0.07	0.8	0.65	0	0.1	0.03	0	0	0	0.14	0.21	-1.41336	0.00143185	-2.28207	0.0013969	1.2738	0.0651926	-2.60891	0.0178447	1.9528	1.92031e-06	-4.46848	0.000375213	-2.0616	1.54906e-06	1.60064	0.200246	4.35968	0.000201443	0.217085	0.134901	-2.06498	0.0023669	-0.687645	0.0950369
NCU01049	hypothetical protein	0	0	0	0	0	0	0.04	0.04	0	0	0	0	0.04	0	0.11	0.04	0	0	0	0	0	0	0	0									2.01992	0.0274306
NCU01050	glycosylhydrolase family 61-4	0.09	0	0	0	0.09	0	0.36	0	0	0.09	0.35	0	0	0.09	2.57	2.25	0	0.09	0	0	0	0	0.09	0.18	-0.395439	0.151636	0.039861	0.245567	-2.04813	0.150935			5.74784	7.57415e-15			-4.13417	2.58686e-13					0.0106342	0.186815	0.0504951	0.167471
NCU01051	hypothetical protein	0.73	0.21	1.14	1.22	0.41	1.22	3.51	3.25	0.48	0.4	0.62	0.35	0.21	0.56	5.53	4.66	1.05	0.83	0.91	0.68	1.23	0.48	4.78	5.06	0.538627	0.00128283	1.09431	0.00696628	-0.155045	0.453925	0.692256	0.0546529	3.74039	1.59431e-31	1.17537	0.0077352	-0.052182	0.164262	0.247007	0.311986	2.51284	6.82776e-22	-0.096281	0.165123	0.998028	0.00626619	-1.27261	0.00120559
NCU01052	hypothetical protein	1.74	1.47	1.22	1.12	1.58	0.9	3.65	3.99	1.94	2.46	1.76	1.49	1.76	2.55	4.1	4.34	2.95	1.94	2.42	2.58	1.64	1.9	5.01	5.09	0.396524	0.00457248	0.145471	0.141535	0.426309	0.0949713	0.606139	0.00527157	0.975973	2.20768e-07	-0.277635	0.0881518	0.256118	0.0283548	-0.0343589	0.433089	1.50973	9.25175e-15	0.456434	0.0150086	0.601905	0.00277117	0.486345	0.0290182
NCU01053	hypothetical protein	3.83	3.38	5.26	5.64	5.79	5.49	18.06	18.02	5.79	5.28	5.21	5.13	5.5	4.87	12.45	12.9	9.44	9.65	7.53	8.35	8.77	8.47	20.66	20.49	0.188866	4.06928e-06	0.799148	1.16747e-30	0.0922878	0.21675	0.623667	4.43379e-17	1.30861	4.90421e-87	0.741762	2.57976e-24	0.692626	5.2325e-49	0.267768	4.57258e-05	1.25948	2.03148e-131	0.610817	1.16132e-12	1.40997	2.07927e-75	-0.0736891	0.0990565
NCU01054	hypothetical protein	0.07	0	0	0.07	0.07	0.07	0.58	0.29	0.14	0.21	0.14	0	0	0	0.07	0.22	0	0.07	0	0.07	0.07	0.07	0.59	0.51	0.341527	0.118671	-2.28207	0.0297871	1.2738	0.224342	-1.02395	0.173514					1.91568	0.00244902	0.0156818	0.467465	2.94464	0.000106848	2.33256	0.0196253	0.0504951	0.167471	1.04932	0.140453
NCU01055	chromate ion transporter	2.79	2.3	3.57	3.32	2.45	1.93	7.46	7.76	1.25	1.29	1.25	1.11	1.25	1.16	9.58	8.35	1.96	2.19	1.88	2	2.23	2.18	7.85	7.47	0.00732053	0.190165	0.707286	3.5807e-05	0.100733	0.396732	0.709875	7.7538e-05	2.89369	1.37052e-113	0.870989	8.19157e-07	-0.227281	0.00138823	0.098144	0.312241	1.79542	4.84983e-56	-1.00344	1.05686e-09	-0.296155	0.00989435	-1.54086	1.08321e-21
NCU01056	hypothetical protein	0.23	0.29	0	0.14	0.14	0.1	0.64	0.24	0.49	0.65	0.19	0.15	0.39	0.3	0.75	0.29	0.44	0.83	0.84	0.38	0.77	0.64	1.16	1.14	1.37324	9.68625e-05	0.155338	0.184566	1.72948	0.00425424	1.81255	0.000582821	0.604879	0.0368667	1.04158	0.00885474	1.14003	0.00052514	0.0722653	0.426972	0.703334	0.00499147	1.13617	0.00590924	1.2915	0.00192472	1.27171	0.0527079
NCU01057	taurine catabolism dioxygenase TauD	5.35	5.96	6.18	5.6	2.76	3.46	0.78	0.68	1.14	1.15	1.55	1.6	1.87	1.87	0.57	0.83	1.78	1.7	2.48	2.01	0.55	0.53	1.09	0.96	0.522099	0.0136375	0.600576	0.00137753	-0.467669	0.0367358	0.501369	0.00237264	-1.41418	2.62166e-10	-1.78828	3.21908e-13	0.54166	0.0118774	-0.368462	0.0342455	0.915762	0.000212961	-2.28949	1.03713e-50	-1.68891	2.0716e-34	-1.88517	1.08028e-40
NCU01058	hypothetical protein	0.45	0.34	0.25	0.31	0.21	0.18	1.3	1.28	0.26	0.22	0.23	0.37	0.42	0.37	1.72	1.63	0.4	0.49	0.45	0.31	0.23	0.08	2.13	1.86	0.624058	0.000236891	0.879396	0.0100713	-0.323764	0.329347	0.310468	0.142869	2.09031	2.51564e-16	-1.33098	0.00196797	0.250675	0.0368949	0.245164	0.292682	3.67196	2.95384e-32	-0.695635	0.0208137	0.183762	0.108352	0.113451	0.195561
NCU01059	glycosylhydrolase family 47-3	4.9	4.26	3.23	2.67	3.84	3.39	5.45	5.44	4.92	5.51	4.56	4.76	4.57	4.66	5.89	5.9	4.47	5.26	5.46	5.24	4.26	4.17	7.71	7.85	0.513608	5.1215e-09	-0.101693	0.0904513	0.158062	0.123999	0.192318	0.0229992	0.355149	8.13626e-05	-0.127807	0.0819935	0.39947	2.10555e-06	-0.135949	0.131838	0.882426	7.20514e-21	0.189859	0.0142016	0.0881656	0.0726884	0.665733	8.18221e-09
NCU01060	hypothetical protein	6.06	5.35	2.73	3.29	3.38	4.77	3.95	6.04	3.77	3.04	3.57	3.14	3.16	3.22	7.8	8.25	5.39	4.72	4.29	5.06	5.74	7.2	10.44	7.73	0.854013	2.02269e-10	0.574197	0.00034468	0.00249606	0.521994	0.463315	0.00384007	1.33639	6.58954e-18	1.02458	4.3663e-10	0.173845	0.0377726	0.113378	0.283158	0.485655	2.26659e-05	-0.746095	2.08301e-06	-0.171897	0.0480797	0.170175	0.104664
NCU01061	dienelactone hydrolase	1.27	0.99	1.56	1.36	1.98	1.64	2.7	2.05	1.11	1.22	0.66	0.95	0.94	0.51	1.59	0.78	1.18	1.49	1.68	1.2	0.77	0.78	1.2	1.07	-1.06786	2.14427e-05	0.198559	0.139875	0.520154	0.130357	0.818508	0.00525293	0.711794	0.00796816	0.0978652	0.234563	-0.0616033	0.18073	-0.0997954	0.381313	0.552326	0.0150715	0.0445815	0.169317	0.24314	0.0774257	-0.847586	0.00311331
NCU01063	hypothetical protein	4.07	4.45	7.05	5.86	6.55	6.76	12.41	11.31	5.12	4.6	5.41	4.31	10.1	10.17	23.6	22.03	7.83	7.51	7.97	7.76	10.67	11.6	14.58	12.81	0.203631	0.00805902	0.660574	4.26325e-07	-0.0167658	0.501801	0.677708	2.61351e-07	1.17364	6.52887e-43	0.139514	0.0606345	-0.738509	1.48057e-20	-0.0339002	0.397675	0.295613	0.000275932	0.192241	0.0457353	0.852814	2.00671e-10	-0.397081	0.00162405
NCU01064	hypothetical protein	12.13	11.29	3.64	3.63	6.38	5.8	64.99	76.21	31.11	29.38	38.79	37.51	104.56	86.41	252.2	284.23	45.24	36.62	25.34	27.79	118.38	108.29	123.76	119.48	0.775864	2.23101e-59	0.437942	6.24752e-09	-0.360316	1.14523e-05	-0.548625	9.43925e-12	1.4963	0	0.254533	7.98094e-09	-1.14583	7.83354e-245	0.626251	1.68322e-14	0.0959311	0.00314887	1.37225	6.62277e-40	1.8102	1.09329e-77	3.41069	1.47365e-146
NCU01065	ammonium transporter MEP2	25.37	24.16	42.89	43.95	67.06	67.95	3.97	3.34	11.09	10.27	14	15.07	12.23	12.25	6.1	7.35	6.58	6.33	8.97	8.49	7.97	7.64	4.74	5.15	0.437412	1.85437e-08	-0.478224	6.4701e-13	-0.407981	7.51524e-12	-0.627914	2.10184e-25	-0.42829	8.87809e-14	-0.398009	6.54523e-12	-0.444055	4.2727e-11	-0.258291	0.000355944	-0.474336	6.13833e-13	-1.0473	1.09686e-93	-1.52552	1.37727e-164	-1.44795	2.16542e-263
NCU01066	l-amino acid oxidase	17.78	18.45	4.11	4.16	7.13	5.98	18.13	16.52	16.68	17.54	12.71	12.22	9.15	8.85	7.65	7.08	10.77	11.67	9.88	9.34	18.1	17.81	14.49	15.87	-0.197541	2.73533e-05	-0.582303	1.54158e-27	0.436977	4.1345e-16	-0.373806	4.37554e-10	-0.27236	2.27131e-05	0.996387	1.25843e-69	1.02678	2.93524e-61	0.22848	0.000351386	-0.241968	1.76345e-07	-0.0723602	0.0278472	-0.654663	7.65173e-36	1.57302	3.80948e-100
NCU01067	hypothetical protein	22.68	22.97	15.7	15.46	19.5	20.01	25.01	25.53	17.57	17.83	16.6	17.03	21	20.56	27.07	25.29	22.62	21.28	25.05	24.43	21.05	21.81	25.89	26.18	0.0405992	0.0922846	0.310662	1.09346e-08	0.0673472	0.217506	0.549152	1.52255e-23	0.334448	1.99795e-11	0.0462324	0.126429	-0.00862101	0.183322	-0.171142	0.00118723	0.279595	7.69454e-09	-0.364729	7.14399e-12	-0.0540667	0.0551884	0.11535	0.0184903
NCU01068	BAR domain-containing protein	10.62	12.85	41.96	42.97	32.28	30.97	9.49	9.76	26.02	25.73	25.75	25.72	20	20.42	14.69	13.59	43.57	40.56	38.96	38	40.09	36.49	21.3	21.69	1.15758	3.93585e-88	0.701481	2.78193e-76	0.00196199	0.518192	0.573859	9.29018e-49	-0.514165	1.84872e-22	0.924501	1.07236e-109	0.604028	1.95471e-30	0.129584	0.00027102	-0.834638	1.36438e-92	1.1444	7.21807e-109	1.84588	0	-0.718035	2.35112e-80
NCU01069	amphiphysin-like-1	32.48	33.24	38.89	39.43	41.04	37.81	70.02	75.04	49.21	48.35	46.94	45.06	63.56	61.38	81.35	82.54	68.21	60.75	62.21	64.47	75.25	72.09	85.21	84.83	0.226717	1.5218e-16	0.402979	1.95783e-35	0.0772513	0.0375162	0.453958	2.41479e-42	0.393282	1.77339e-42	0.240199	4.22267e-16	0.0520274	0.0137197	0.0262722	0.242302	0.20511	1.70929e-14	0.571534	2.19551e-51	0.974513	1.67851e-164	0.23787	8.58712e-11
NCU01070	hypothetical protein	14.47	13.6	13.96	14.85	14.27	14.89	14.33	16.33	9.68	13.41	12.48	11.84	13.95	12.8	10.36	10.28	13.15	13.61	12.02	11.82	12.84	11.5	12.15	10.87	-0.419349	6.19875e-06	0.208972	0.0121276	-0.0842897	0.301133	-0.0455377	0.200886	-0.370367	7.0952e-05	-0.131328	0.0645231	0.154801	0.0373735	0.17022	0.0729642	-0.084238	0.0506116	-0.274205	0.00128128	-0.0652326	0.0890456	-0.232047	0.00552655
NCU01071	hypothetical protein	0	0	0.05	0	0	0	0	0	0.1	0	0.05	0	0	0	0.05	0.1	0	0	0	0	0	0	0	0					0.95187	0.377483																	0.0493204	0.233491
NCU01072	class II aldolase/adducin domain-containing protein	1.62	2.26	4.26	5.13	4.34	4.61	7.59	6.4	4.47	3.72	3.21	3.84	4.33	4.44	10.43	9.55	5.11	5.49	4.6	4.39	8.06	7.4	11.16	10.29	0.613839	1.81359e-09	0.37561	0.00274576	0.204144	0.174851	0.33964	0.0107243	1.19066	5.4426e-24	0.822412	5.84176e-11	0.101074	0.0686241	0.240113	0.0693659	0.469325	6.15973e-07	1.0818	5.73401e-10	1.4574	2.45149e-18	-0.404252	0.00253668
NCU01073	hypothetical protein	0.61	0.66	2.04	1.96	3.28	3.22	1.17	1.4	1.15	0.82	1.17	1	1.33	1.39	0.85	1.19	2.15	1.62	1.6	1.34	1.74	1.63	1.71	2.47	0.697671	0.000180289	0.945224	7.52887e-06	-0.158313	0.35814	0.427745	0.0237717	-0.412195	0.0145861	0.309479	0.0499493	1.03151	5.47812e-07	0.359166	0.0618023	0.309832	0.0131061	0.630362	0.00655875	1.57559	3.17381e-11	-0.874444	1.41349e-05
NCU01074	hypothetical protein	0.43	0.41	1.26	1.36	1.26	1.03	6.82	7.29	2.6	1.99	2.09	1.89	2.51	2.28	8.47	9.85	3.58	3.92	3.27	3.43	2.81	2.65	9.81	10.73	0.536053	3.11392e-10	0.727271	3.06129e-07	0.185234	0.231614	0.737042	1.41996e-06	1.93909	6.329e-62	0.197401	0.0726783	0.166159	0.0109104	0.175462	0.137862	1.90784	6.69774e-68	2.41944	1.45035e-22	3.14671	3.88201e-46	0.623312	0.000574921
NCU01075	hypothetical protein	0	0	0	0	0	0	0	0	0	0	0	0	0	0	0	0.12	0	0	0	0	0	0	0	0
NCU01076	hypothetical protein	0	0	0	0	0	0	0	0.12	0	0.12	0.24	0	0.12	0.13	1.39	1.98	0	0	0	0.12	0	0	0.51	0.5	3.0196	0.00354335			-1.04813	0.361891	-1.02395	0.173514	3.7748	1.16382e-07			-1.7461	0.000299917			4.03775	0.00072174
NCU01077	hypothetical protein	0.27	0.58	0.28	0.06	0.61	0.32	0.29	0.61	0.28	0.14	0	0	0.33	0.06	0	0.5	0.13	0.31	0	0	0	0.19	0	0	-5.2306	2.37905e-06	0.0964445	0.22641	4.12179	0.00584826			0.375678	0.0911404	-1.05519	0.0741787	-4.39312	0.000316846	4.24219	0.00290551			-1.02264	0.016382	-0.926197	0.0194428	-3.84598	0.00307482
NCU01078	D-mandelate dehydrogenase	1.78	1.87	1.54	1.52	0.83	1.08	2.83	2.98	1.41	1.1	1.36	1.51	1.53	2.41	4.7	4.85	2.01	1.92	1.38	1.81	2.34	2.19	5.12	4.89	0.780485	5.85772e-13	0.779305	3.23755e-06	-0.372752	0.0561883	0.138779	0.137032	1.43534	2.39156e-32	0.182623	0.0779157	-0.0117278	0.191806	0.267774	0.076777	1.24099	2.87416e-26	-0.67902	2.90821e-05	0.100285	0.0929078	-0.175162	0.0834106
NCU01079	hypothetical protein	0	0	0.15	0	0	0	0.16	0.15	0	0	0	0	0	0.16	0	0	0	0	0	0	0	0	0	0
NCU01080	glucanase B	33.2	33.06	26.59	26.3	23.03	24.42	45.42	41.07	36.11	34.5	38.83	38.36	69.37	67.25	56.34	56.17	29.7	32.07	31.77	33.29	30.69	32.44	26.05	25.37	-0.752132	7.05993e-70	-0.191168	2.61522e-06	-0.136227	0.00133839	-0.25393	3.86949e-10	-0.278274	9.74984e-20	-1.112	9.59325e-212	-1.1311	1.69677e-176	-0.0734656	0.0740039	-0.297372	1.5689e-11	0.0923951	0.00582324	-0.0987732	0.00424297	0.550753	7.80113e-38
NCU01081	hypothetical protein	6.22	6.9	4.68	5.09	5.5	5.09	24.62	25.27	3.78	4.43	3.88	4.55	4.98	4.32	10.07	9.6	6.65	6.22	6.26	5.86	7.94	7.71	13.37	13.01	-0.921122	6.37384e-69	0.646158	1.76039e-11	-0.0400477	0.426926	0.517124	9.64762e-08	1.08101	5.39758e-37	0.751943	7.22578e-17	0.423384	6.55889e-11	0.0889859	0.206062	0.752452	1.06185e-27	-0.670457	9.52505e-13	-0.0242994	0.136223	-0.209656	0.013594
NCU01082	hypothetical protein	2.54	2.56	9.4	9.21	11.92	11.05	1.12	0.98	5.42	5.06	6.05	5.72	5.71	6.06	2.04	1.57	6.01	5.73	5.59	6.2	7.54	7.31	2.41	1.83	1.04715	8.28968e-17	0.164085	0.00387061	0.00562944	0.509542	0.17694	0.00277931	-1.61856	1.25209e-78	0.423809	1.69945e-12	0.234182	0.00885594	-0.00722566	0.444975	-1.80819	4.94608e-122	1.03837	5.96034e-40	1.20245	3.19545e-55	-0.769202	8.74072e-40
NCU01083	spermidine-2	22.92	21.35	37.53	38.69	48.07	49.32	2.01	2.03	29.74	30.03	35.23	33.61	28.9	28.61	1.81	2.4	33.24	35.72	43.58	41.3	35.24	36.51	3.36	4.77	1.00691	1.01673e-14	0.207029	4.85027e-08	-0.209539	2.55927e-07	0.295186	1.5268e-16	-3.77243	0	0.320997	1.79438e-16	0.95274	1.24667e-13	-0.297696	3.78195e-16	-3.14068	0	0.433506	2.86609e-24	0.640535	1.77599e-53	-0.142159	4.04452e-05
NCU01084	cytosolic Fe-S cluster assembling factor cfd-1	5.39	5.82	11.17	11.38	14.51	13.09	9.13	10.72	9.92	10.81	12.7	12.05	13.05	12.41	3.53	2.62	15.18	14.31	14.93	16.86	16.37	12.98	9.7	9.05	-0.0862698	0.0682247	0.507478	1.03784e-12	-0.2624	0.001018	0.353028	1.17786e-07	-2.05047	4.52838e-90	0.208048	0.00110122	1.60847	7.25012e-48	-0.10795	0.0786287	-0.650051	5.4024e-19	0.891769	3.68836e-23	1.39925	3.99866e-63	0.140862	0.0173046
NCU01085	hypothetical protein	7.44	7.47	8.95	8.82	11.08	10.36	5.73	6.14	6.56	6.33	6.3	6.76	7.71	7.36	3.26	3.31	9.22	9.27	8.57	8.83	9.59	9.15	6.59	6.06	0.0899882	0.0543434	0.52019	2.33382e-15	-0.0229765	0.442691	0.409545	7.62353e-10	-1.19673	2.16099e-47	0.316018	4.01417e-07	0.94532	1.46689e-27	0.0876679	0.11726	-0.567423	4.09158e-18	-0.208702	0.000645591	0.311488	2.24797e-07	-0.440759	1.8306e-11
NCU01086	benzoate 4-monooxygenase	2.09	2.42	3.21	3.02	3.2	3.77	14.17	14.02	2.08	1.58	1.9	1.71	2.9	2.4	5.39	5.25	2.76	3.19	2.5	2.61	2.42	2.27	8.03	8.41	-0.779896	1.02793e-20	0.705743	3.1893e-05	0.00845352	0.518979	0.492064	0.00361223	1.00512	3.48874e-13	-0.175299	0.103149	0.628042	1.83968e-09	0.222133	0.131482	1.80846	8.11935e-44	-0.300153	0.0251487	0.40559	0.00335465	-0.782557	4.09252e-06
NCU01087	hypothetical protein	0	0	0	0.1	0	0	0	0.05	0	0	0	0	0	0	0.16	0	0	0.05	0	0	0.05	0	0	0.05	0.0195989	0.199817											-1.57618	0.0722565			0.0377526	0.113385
NCU01088	hypothetical protein	3.36	3.21	0.44	0.53	0.3	0.34	4.1	3.65	2.98	2.51	3.68	3.11	8.35	7.86	25.5	25.55	4.85	3.76	3.63	4.03	3.96	3.96	5.47	6	0.601021	3.0588e-08	0.617699	8.82111e-07	-0.301657	0.0370116	0.0961049	0.1473	1.6558	3.93769e-145	-1.02959	9.88332e-24	-2.10287	5.29744e-197	0.219937	0.0608589	0.582516	2.6402e-08	-0.230921	0.0207357	0.386779	0.000399653	2.64626	7.49453e-38
NCU01089	flavin-containing amine oxidasedehydrogenase	3.75	3.31	4.85	4.99	4.32	5.24	6.86	6.82	3.85	4.43	4.15	3.49	3.82	4.72	6.54	6.88	6.68	5.61	5.35	5.77	6.42	6.39	11.73	10.55	0.703919	1.38326e-25	0.564252	6.61974e-11	0.113083	0.214436	0.534715	4.21956e-09	0.655065	6.54865e-15	0.584399	1.12687e-11	0.729632	4.09119e-27	0.142619	0.0683772	0.800298	3.40887e-32	0.229852	0.00500915	0.794104	6.9773e-19	-0.356806	6.29168e-05
NCU01090	hypothetical protein	0	0	0	0	0	0	0	0	0	0	0	0	0	0	0	0.03	0	0	0	0	0	0	0	0
NCU01091	hypothetical protein	0.03	0	0.03	0	0	0	0	0	0	0	0	0	0	0	0	0	0	0	0	0	0	0	0	0
NCU01092	3-oxoacyl-(acyl-carrier-protein) reductase	0.92	0.83	0.62	0.38	0.45	0.63	13.11	10.28	1.09	1.29	1.34	1.56	1.47	1.83	17.02	16.56	1.43	1.48	1.3	1.14	1.34	1.8	14.06	14.57	0.288615	0.00139851	0.283787	0.10497	-0.292056	0.274062	-0.267876	0.131162	3.35312	2.20544e-97	-0.0667655	0.237981	-0.231967	0.00361532	0.259607	0.254427	3.18791	5.85334e-80	0.451207	0.0444334	0.734993	0.00643148	1.54117	3.71991e-05
NCU01093	Ser/Thr protein phosphatase	0	0	0	0.04	0	0	0.04	0	0.08	0.2	0.04	0.13	0.04	0.04	0.09	0.09	0.17	0.04	0	0	0.04	0	0.13	0.04	2.0196	0.0388975	-0.445566	0.159555	0.759225	0.292106			1.01992	0.0652853	-1.00905	0.172377	0.00878603	0.207779	3.33761	0.0371362	2.03775	0.0200585	3.81799	0.00258811	3.37242	0.00756788	2.04932	0.0456404
NCU01094	isoamyl alcohol oxidase	0.87	0.79	0.39	0.39	0.64	0.44	7.32	6.6	1.93	2.27	1.78	2.06	2.03	1.87	6.9	6.71	2.52	2.79	2.46	2.59	2.88	2.73	8.01	7.99	0.151375	0.00772496	0.335936	0.00193211	0.129474	0.254737	0.394233	0.000779557	1.50667	1.35477e-48	0.523369	9.40158e-06	0.479621	2.76253e-11	0.0711769	0.309054	1.46292	3.30126e-64	1.34094	1.81852e-17	1.67688	7.28335e-29	2.30356	6.14832e-31
NCU01095	MFS drug transporter	0.99	0.97	0.54	0.57	0.95	0.79	1.41	1.62	0.27	0.24	0.29	0.4	0.39	0.38	0.68	0.49	0.43	0.45	0.27	0.14	0.21	0.25	0.84	0.64	-1.00116	4.26546e-07	0.740301	0.0147515	-0.463168	0.202685	-0.702023	0.0316227	0.53449	0.0156206	-0.678901	0.0296025	0.473454	0.0190945	0.979156	0.012428	1.68685	4.04939e-08	-1.98937	5.05589e-12	-1.24907	4.00942e-07	-0.732039	0.00672082
NCU01096	hypothetical protein	0	0	0	0	0	0	0	0	0	0	0	0	0	0	0	0	0	0	0	0	0	0	0	0
NCU01097	hypothetical protein	16.94	15.95	11.51	11.85	12.71	13.41	15.34	15.29	7.19	7.87	6.93	5.97	7.3	7.47	8.73	8.2	8.55	9.44	9.41	8.83	9.02	8.97	9.8	10.99	-0.559037	8.62865e-28	0.255346	1.93424e-05	0.221057	0.00231217	0.494317	3.17486e-14	0.197681	0.000424296	0.284924	3.73123e-06	0.296313	2.22177e-07	-0.0179142	0.393575	0.209071	5.09726e-05	-1.12527	9.45911e-99	-0.869928	1.43693e-64	-0.853219	1.95652e-44
NCU01098	hypothetical protein	1.4	1.57	9.2	8.78	9.46	9.37	6.71	6.54	2.16	2.47	2.35	2.3	1.81	2.04	2.78	3.05	3.4	3.42	2.9	2.9	1.73	1.45	6.52	6.58	-0.0119559	0.173163	0.558866	9.78199e-11	-0.00630984	0.513889	0.314851	0.000283965	0.596974	1.45928e-10	-0.272084	0.00610979	1.16988	2.61905e-60	0.237705	0.00517784	2.03893	6.88954e-135	0.6456	4.94856e-10	1.20447	2.09369e-35	-1.94823	1.02197e-176
NCU01099	GTP-binding protein GTR1	0.62	0.4	0.57	1.06	0.65	0.44	1.39	0.98	0.73	0.47	0.51	0.56	0.32	0.34	0.9	1.1	1.06	1.3	0.86	0.92	0.94	0.64	1.49	1.47	0.323626	0.0247085	0.985058	2.15661e-05	0.163284	0.379183	0.737384	0.00275492	1.6086	1.43759e-08	1.27265	2.58964e-05	0.564458	0.00163858	0.410959	0.0553473	0.900402	4.85648e-06	0.219095	0.0932722	1.20415	4.16061e-07	-0.61065	0.00861024
NCU01100	hypothetical protein	20.23	17.86	26.09	26.19	25.5	24.24	70.36	74.36	32.52	32.22	30.82	30.02	32.41	30.99	52.81	55.96	40.74	39.48	38.86	38.61	40.25	38.07	75.44	71.98	0.025103	0.0501251	0.309685	6.75157e-28	0.0859677	0.00779859	0.34468	3.99779e-32	0.77962	7.83711e-189	0.305888	2.43061e-26	0.4376	1.25815e-90	0.0509725	0.0532731	0.911333	0	0.763921	1.33515e-113	1.07361	5.42622e-244	0.2215	2.3473e-12
NCU01101	mitochondrial import 1	43.04	49.16	46.41	47.11	50.54	46.52	67.53	75.06	43.06	44.7	42.07	43.71	47.13	47.27	53.14	53.31	70.02	68.91	68.16	66.06	59.03	67.71	81.68	82.92	0.202708	2.18559e-08	0.662928	2.67157e-52	0.0215709	0.40993	0.632062	6.46363e-46	0.17679	2.46632e-05	0.428462	1.5914e-22	0.626936	8.50562e-55	0.052437	0.133902	0.375264	2.56585e-23	-0.0658754	0.0363702	0.597053	1.53503e-44	-0.11521	0.00562256
NCU01102	oxidase assembly protein 1	46.06	46.67	46.32	48.29	52.06	54.45	14.6	14.15	57.63	56.94	60.32	58.33	50.09	48.33	12.39	11.96	50.61	51.43	60.47	59.83	50.83	52.26	17.18	16.45	0.224114	7.5438e-05	-0.166306	1.23991e-07	-0.0574873	0.0742932	0.0122336	0.210178	-2.01342	0	0.0687833	0.0157926	0.464774	1.19813e-13	-0.236027	6.549e-13	-1.61743	7.08731e-294	0.306563	3.38804e-21	0.140256	8.20101e-06	0.332143	1.60968e-24
NCU01103	carbonic anhydrase	0.97	0.44	0.68	0.75	0.44	0.87	0.96	0.89	0.44	1.03	1.01	1.02	1.58	1.41	0.71	0.64	1.03	1.01	0.83	1.06	0.75	0.44	1.11	1.22	0.331543	0.0809651	0.454898	0.0710231	-0.463168	0.202685	-0.11706	0.225211	-1.14235	0.0003276	-1.31571	0.000204306	0.786394	0.0112135	0.108791	0.394026	0.95975	0.00221399	0.0720347	0.165414	0.526933	0.0339693	0.525758	0.0520521
NCU01104	ATP-dependent RNA helicase MSS116	2.95	2.43	9.06	9.77	13.84	12.42	3.25	2.99	6.69	6.28	8.02	8.22	7.51	8.03	2.8	3.03	7.69	7.27	9.03	8.55	10.18	10.04	3.52	3.79	0.228277	0.01138	0.207318	0.00275671	-0.329543	4.28841e-05	0.108564	0.0463477	-1.41304	2.50578e-50	0.381449	2.39789e-08	0.326586	0.00129395	-0.230789	0.00194711	-1.46791	1.16645e-68	1.26747	2.08111e-37	1.47478	6.84693e-53	-0.210667	0.000877515
NCU01105	hypothetical protein	0.13	0.09	0.59	0.58	0.56	0.42	0.3	0.25	0.3	0.41	0.31	0.23	0.3	0.35	0.43	0.39	0.49	0.52	0.5	0.47	0.55	0.43	0.54	0.54	0.965151	1.42636e-05	0.499293	0.00837456	0.393875	0.12995	0.833091	0.000275923	0.323697	0.0305849	0.590863	0.00427343	0.405445	0.0149698	0.0600759	0.395609	0.138279	0.0601907	1.657	6.88825e-08	2.15629	8.07551e-14	-1.1054	6.6086e-07
NCU01106	L-amino acid oxidase	0.43	0.2	0.44	0.41	0.63	0.68	1.19	1.21	1.19	0.93	1.42	1.5	0.97	0.96	2.81	3.1	0.82	0.99	1.33	1.16	1.24	1.59	2.37	2.3	0.958198	6.11838e-10	-0.220529	0.0816454	-0.479618	0.0130102	-0.234938	0.0636736	1.61476	2.74644e-25	0.550908	0.00150423	-0.340481	0.00197184	-0.465208	0.0188659	0.723371	2.88485e-07	1.73442	1.61e-11	1.5139	9.89907e-09	1.78956	2.37365e-15
NCU01107	short-chain dehydrogenase	6.9	6.76	13.6	14.18	12.4	12.35	108.25	112.51	8.51	9.02	7.67	8.26	15.45	15.02	300.81	291.12	25.81	24.19	14.64	14.62	54.08	54.68	135.73	133.58	0.283238	1.0366e-25	1.51161	1.10107e-85	0.129044	0.185838	0.866172	1.14952e-21	4.28262	0	1.83917	3.28658e-241	-1.13758	0	0.774485	2.99852e-29	1.30586	0	0.363515	0.000149623	1.87513	6.98362e-117	-0.794396	1.85958e-18
NCU01108	hypothetical protein	0.53	0.7	0.93	1.28	0.45	1.28	3.01	3.47	1.71	1.44	1.1	1.73	1.65	2.09	9.44	9.42	2.34	2.71	1.98	1.48	3.63	3.22	6.38	7.67	1.11236	4.55888e-14	0.683717	0.00102278	0.144515	0.379744	0.277219	0.0972245	2.33794	1.6014e-49	0.879529	8.17566e-06	-0.425934	6.03081e-05	0.551014	0.0149419	1.03248	3.60995e-13	1.36678	6.48405e-06	2.0505	3.32159e-13	0.364822	0.0588796
NCU01109	hypothetical protein	0.13	0.14	0.2	0	0	0	7.49	9.76	0.07	0.2	0.07	0.34	0.27	0.21	5.26	5.36	0.97	0.96	0.48	0.67	0.54	0.07	6.63	6.04	-0.452099	0.000366879	2.84722	2.59253e-06	-0.633093	0.340505	1.47855	0.00877385	4.46995	1.69271e-36	0.35352	0.190163	0.251244	0.0279193	0.735574	0.0761946	4.36767	1.07421e-42	0.0106342	0.186815	2.85785	1.2247e-06	1.04932	0.0804702
NCU01111	erythromycin esterase	0	0.04	0	0	0.04	0.04	0.21	0.36	0.04	0.12	0.08	0.16	0.04	0.12	1.2	0.98	0.49	0.48	0.04	0.16	0.52	0.28	0.79	0.95	1.60456	3.53139e-05	2.62482	2.42347e-05	-0.633093	0.340505	-0.286985	0.223109	3.74784	5.97545e-13	2.31288	0.000330949	-0.326817	0.0641832	2.27872	0.000353468	1.10814	0.000491002	2.01063	0.0355618	4.63546	1.19846e-07	3.63428	0.00638816
NCU01112	lipid binding protein	0.27	0.19	0.42	0.28	0.66	0.38	1.65	1.69	0.37	0.55	0.48	0.29	1	0.61	6.9	6.96	0.81	1.38	0.77	1.08	3.58	3.32	4.38	4.69	1.50648	4.4536e-16	1.33264	0.000105175	0.186335	0.421872	1.21051	0.00112437	3.02963	1.09969e-52	2.08528	4.08456e-19	-0.573758	3.63762e-06	0.308464	0.205935	0.370596	0.00213764	1.01063	0.0143038	2.34328	1.62384e-08	0.229893	0.165519
NCU01113	hypothetical protein	0.04	0	0.11	0.08	0.08	0.15	0.12	0.12	0.04	0.04	0.15	0.12	0.08	0.12	0.32	0.15	0.23	0.11	0.04	0.11	0.11	0.04	0.36	0.35	1.60456	0.00312404	2.20979	0.00874998	-1.85548	0.0879922	-0.831306	0.116562	1.28295	0.0139459	-0.330978	0.216702	0.593749	0.0626923	1.18561	0.117756	2.20768	0.000232996	1.01063	0.110747	3.22042	0.0013162	0.534747	0.136843
NCU01114	DUF858 domain-containing protein	6.55	7.09	7.51	8	10.25	10.18	8.35	7.28	7.31	7.58	7.01	7.95	7.72	7.49	3.53	2.95	10.79	10.17	10.17	10.43	10.49	10.15	9.07	8.44	0.161732	0.0262612	0.493227	1.2094e-07	-0.0144469	0.494985	0.452251	1.55085e-06	-1.22755	4.36383e-22	0.444609	1.9702e-06	1.43155	1.29852e-30	0.0265292	0.393407	-0.240607	0.00134431	0.130124	0.0465444	0.623351	4.32141e-11	-0.0459174	0.166087
NCU01115	tRNA-splicing endonuclease subunit SEN2	5.29	5.58	18.82	18.06	28.61	29.29	0.25	0.18	5.4	4.99	6.37	7.69	7	6.88	0.19	0.23	6.1	6.34	7.76	8.15	10.42	9.8	0.51	0.71	1.49959	1.17661e-05	0.260506	0.00146179	-0.441611	1.64708e-06	0.173631	0.0114825	-5.06755	5.02653e-143	0.545739	2.62285e-13	1.56678	6.22458e-06	-0.354736	2.70748e-05	-4.0465	5.56495e-189	-0.0638248	0.0989593	0.196681	0.00557619	-1.38794	2.12418e-104
NCU01116	ceramide glucosyltransferase	13.65	12.83	13.98	14.97	16.62	17.55	4.94	5.92	9.72	9.83	9.94	10.18	11.54	11.69	6.91	7.03	12.83	13.21	14.39	13.34	15.07	16.07	7.25	8.32	0.518358	6.25226e-10	0.413746	6.7092e-11	-0.0465063	0.342922	0.455429	4.42442e-13	-0.735939	1.21838e-24	0.42417	5.80419e-13	0.159838	0.0122811	-0.0881888	0.105642	-1.00027	5.89501e-53	-0.4365	1.96588e-12	-0.0227538	0.123695	-0.520398	3.35057e-17
NCU01118	hypothetical protein	5.57	4.37	11.35	10.81	10.53	11.03	35.1	36.92	12.62	12.09	10.51	10.77	12.2	11.3	18.36	19.8	15.59	14.01	13.97	13.17	16.28	13.72	32.74	33.58	-0.12113	0.000670083	0.260788	1.34147e-05	0.209349	0.00392192	0.343475	1.65029e-07	0.700958	6.52324e-32	0.354753	1.48178e-08	0.796084	2.28207e-65	0.126663	0.0366917	1.14229	1.94104e-119	1.31076	2.03875e-58	1.57155	1.31261e-89	-0.0537127	0.117705
NCU01119	lanosterol synthase	21.48	22.2	21.6	22.42	21.57	20.95	22.86	24.36	23.21	22.01	21.86	22.02	23.83	22.49	19.74	18.82	28.53	27.01	28.36	27.65	25.77	23.74	32.04	33.2	0.464689	2.05186e-32	0.297647	1.86801e-13	0.0379976	0.286051	0.346531	4.125e-17	-0.264124	9.05746e-10	0.097504	0.00813209	0.758621	5.50501e-75	-0.010886	0.398303	0.396993	2.21535e-25	0.0507913	0.0504235	0.348439	5.95103e-18	-0.00116762	0.233491
NCU01120	spo11 ortholog	0	0.04	0	0	0	0.04	0.8	0.55	0.12	0.3	0.28	0.24	0.16	0.08	0.37	0.96	0.16	0.24	0.32	0.27	0.23	0.12	0.57	0.44	-0.424008	0.060989	-0.0976425	0.224275	-0.289138	0.396307	0.1825	0.22218	2.47935	1.09748e-06	0.575912	0.141479	-0.391752	0.0711768	-0.569281	0.213158	1.51168	0.000581778	3.47007	0.000508062	3.37242	0.000702289	4.74976	8.05666e-05
NCU01121	hypothetical protein	35.03	33.38	40.96	43.67	56.8	51.69	9.73	9.01	40.53	41.25	43.71	48.78	41.99	41.76	4.49	3.72	36.73	31.28	42.83	40.88	33.19	32.15	9.02	8.16	-0.129265	0.0569719	-0.266209	3.45694e-07	-0.189222	0.000333456	-0.157874	0.000687743	-3.34782	1.4998e-293	-0.353698	4.75691e-11	1.06358	2.90969e-15	-0.297557	7.69524e-08	-1.93054	2.16844e-126	0.260078	3.02854e-07	-0.0061311	0.158197	0.137496	0.00184848
NCU01122	hypothetical protein	3.49	3.44	4.71	4.27	5.32	5.14	10.82	10.32	9.19	8.37	8.47	8.72	8.38	8.08	7.3	6.66	14.41	15.36	12.86	13.76	14.65	13.56	12.71	13.37	0.302947	5.43453e-13	0.764097	1.07054e-71	0.0268481	0.379197	0.629205	1.40423e-45	-0.237422	1.4813e-06	0.778391	2.63592e-69	0.901789	7.98832e-81	0.16174	4.88026e-05	-0.114023	0.000550001	1.34002	5.6892e-108	2.10412	0	0.936641	3.83052e-59
NCU01123	hypothetical protein	0	0	0	0.12	0	0	0.25	0.3	0.31	0	0	0	0	0.4	0	0	0	0	0	0	0	0	0	0	-4.85618	2.9494e-05	-4.00628	0.00187605	3.99801	0.00880992			-4.39287	0.000209032	-4.42183	0.00046391							4.05678	0.00116413
NCU01124	hypothetical protein	10.61	10.38	7.15	6.09	6.82	7.52	11.54	12.83	11.89	10.16	11.81	10.68	16.79	16.19	25.87	27.47	11.66	10.83	10.88	10.57	12.77	10.61	14.59	14.41	0.24258	0.000326083	0.0332075	0.178624	-0.0392519	0.396307	-0.0807125	0.107458	0.698179	7.1001e-33	-0.496914	4.27952e-12	-0.884027	1.94839e-47	0.0746681	0.226831	0.311065	4.97542e-06	0.0670407	0.083137	0.100248	0.0405223	0.770785	1.47304e-17
NCU01127	DUF636 domain-containing protein	1.61	3.05	2.16	2.31	3.62	3.37	17.08	16.86	4.01	3.54	5.15	4.91	13.2	10.26	27.83	29.51	6.76	6.76	4.81	4.6	12.8	13.86	17.2	17.06	0.0100128	0.183272	0.843637	2.38201e-10	-0.427283	0.00586075	-0.109812	0.139037	1.29142	2.97241e-73	0.186346	0.012083	-0.745389	2.58842e-30	0.526166	7.424e-05	0.359681	7.86578e-07	0.703795	1.61099e-05	1.54743	9.21771e-25	1.1766	6.6475e-13
NCU01132	MFS monosaccharide transporter	0.23	0.51	0.07	0.13	0.1	0.27	23.33	21.37	2.24	2.34	2.48	2.17	4.65	4.41	44.47	44.05	3.03	3.43	1.82	1.67	2.12	2.08	69.62	72.93	1.67137	0	0.493579	0.000799579	-0.0270684	0.490261	-0.424913	0.00963189	3.28974	0	-1.1047	2.5297e-13	0.686293	2.1478e-81	0.891424	6.00437e-07	5.08074	0	2.65973	1.71785e-22	3.15331	8.95367e-36	4.55182	8.65197e-33
NCU01134	hypothetical protein	0	0.03	0	0	0.03	0	0.15	0.06	0.03	0	0.06	0.03	0.03	0.03	0.22	0.39	0.06	0.03	0.09	0	0.06	0.03	0.25	0.21	1.11913	0.0199819	1.62482	0.0851949	-1.63309	0.238238	-0.0239508	0.283131	3.34184	7.86181e-06	0.575912	0.198313	-0.406251	0.0933916	0.0156818	0.467465	2.35968	0.000390641	0.0106342	0.186815	1.63546	0.0540983
NCU01135	hypothetical protein	1.2	0.88	1.09	0.76	1.07	0.79	4.81	4.76	0.93	0.95	0.87	0.77	0.93	0.9	5.62	4.86	2.03	2.01	0.96	1.08	1.29	1.15	8.54	8.8	0.85544	2.76553e-24	1.10329	4.94863e-10	0.198785	0.285582	0.317086	0.055565	2.51634	2.47815e-68	0.418812	0.0165684	0.727373	7.21246e-19	0.984985	7.02343e-08	2.8249	3.86137e-126	-0.142989	0.1001	0.960297	1.04649e-08	-0.181293	0.113441
NCU01136	hypothetical protein	16.16	17.5	10.13	10.89	13.9	13	10.89	10.29	27.31	27.29	24.67	24.96	23.28	25.34	12.18	9.39	31.72	30.36	27.6	28.47	25.28	25.85	13.32	14.05	0.368656	8.75889e-08	0.185526	1.74135e-05	0.130658	0.0103138	0.168168	0.000208014	-1.17125	8.53425e-82	0.0753715	0.0450446	0.344018	4.27878e-07	0.148016	0.00143939	-0.902607	4.58446e-57	0.70051	2.96818e-41	0.886036	4.38603e-68	1.24474	2.2876e-93
NCU01138	CipA protein	5.43	4.59	1.11	1.17	1.18	1	48.64	50.19	2.8	2.64	3.09	2.58	2.71	2.97	59.67	63.09	5.63	4.79	3.86	2.54	3.03	2.51	44.4	45.47	-0.140351	0.000395058	0.937175	4.70805e-10	-0.0699894	0.421284	0.159171	0.117893	4.43631	0	-0.0309095	0.24905	-0.451662	7.50491e-28	0.708014	3.41617e-06	4.01556	0	-0.880755	2.65133e-09	0.05642	0.117994	1.32324	1.04295e-09
NCU01140	NAD(P) transhydrogenase	5.05	5.32	3.01	2.5	1.7	1.84	113.94	114.16	10.21	9.93	5.48	5.88	6.04	6.45	121.83	120.24	21.86	20.87	12.89	11.99	13.54	12.56	104.7	107.62	-0.104229	1.41478e-12	1.08565	6.26455e-159	0.822703	2.61065e-47	1.12694	1.30761e-97	4.27773	0	1.06505	1.28724e-93	-0.189458	6.13988e-38	0.781413	1.21935e-90	3.02322	0	0.958976	9.92772e-64	2.04463	0	1.04489	3.08701e-41
NCU01141	CDP-diacylglycerol-glycerol-3-phosphate 3-phosphatidyltransferase	15.95	15.92	14.86	14.73	18	16.44	16.39	15.73	17.86	16.86	14.99	15.33	14.03	15.01	12.04	12.23	15.32	14.24	15.25	15.46	13.51	11.79	10.51	10.62	-0.606041	9.27537e-20	-0.230822	4.53357e-05	0.187788	0.00296777	0.0112863	0.252327	-0.256154	2.22407e-05	-0.195987	0.00118771	-0.201399	0.00143426	-0.0543208	0.23797	-0.261566	3.37411e-05	0.123776	0.00776122	-0.107046	0.0153594	0.0374788	0.140954
NCU01142	NADH:ubiquinone oxidoreductase 13.4	133.98	138.83	167.01	165.87	172.18	168.92	234.59	255.15	193.72	189.63	187.69	196.25	194.46	199.25	228.55	228.54	198.86	205.54	211.96	204.39	224.85	229.35	236.01	243.03	-0.0377971	0.0270857	0.0780068	0.000979105	-0.0173884	0.347228	0.0985809	6.87381e-05	0.22334	2.07051e-19	0.213242	1.89657e-17	0.0638488	0.00219531	-0.0379625	0.106421	0.0739475	0.000295428	0.494382	3.81497e-68	0.572389	6.00106e-92	0.217336	7.59385e-16
NCU01143	DEAD/DEAH box helicase	5.16	4.99	11.72	12.42	13.88	14.33	8.04	7.71	9.67	10.32	10.89	10.42	9.91	9.31	5.73	5.24	10.5	10.83	12.16	12.39	12.77	11.61	7.73	8.37	0.0318023	0.121952	0.0934939	0.0153778	-0.0942459	0.0559107	0.201555	4.13771e-06	-0.808124	1.94414e-46	0.344461	7.83023e-14	0.553521	8.15645e-21	-0.202307	1.34111e-05	-0.599065	1.48119e-35	0.978434	3.74668e-68	1.07193	5.06561e-83	-0.177982	3.02938e-05
NCU01144	hypothetical protein	2.52	1.93	4.75	5.01	4.86	5.02	10.62	8.05	3.5	4.45	3.78	3.62	4.48	4.88	7.81	7.67	7.15	8.07	7.38	6.37	7.75	7.77	15.5	13.72	0.667628	7.10887e-24	0.920209	2.18891e-22	0.108213	0.263676	0.859135	8.15798e-18	0.78135	5.28341e-18	0.728488	2.67641e-15	0.886331	1.11587e-37	0.169286	0.0390715	0.939193	3.50379e-42	0.867077	4.04111e-12	1.78729	5.14894e-60	-0.370113	0.000236396
[truncated: 8,703 more rows]
[truncated: 12 more columns]

## Sheet: Table S3
Table S3. The DEGs between different strains or different glucose concentration.
[truncated: 2,251 more rows]

## Sheet: Table S4
Table S4. Identified phosphopeptides in WT strain grown on glucose or no carbon conditon for 1 h.
[truncated: 11,993 more rows]
[truncated: 2 more columns]

## Sheet: Table S5
Table S5. Differential phosphopeptides in no carbon (NoC) vs glucose (G) comparison.
[truncated: 1,371 more rows]

## Sheet: Table S6
Table S6. GO enrichment analysis of differential phosphopeptides in no carbon (NoC) vs glucose (G) comparison.
[truncated: 24 more rows]

[truncated: 2 more sheets: Table S7, Table S8]
